# Supplementary material for: Author Correction: Reaction-based fluorogenic probes for detecting protein cysteine oxidation in living cells
Source: Nat Commun. 2022 Nov 25;13:7274. doi: 10.1038/s41467-022-34953-8 (PMC9700698; doi:10.1038/s41467-022-34953-8)
Supplement: Supplementary file 2 — Supplementary Data 1 [file 41467_2022_34953_MOESM2_ESM.xlsx]

## Sheet: Legend
Supplementary Data 1. Global profiling of cysteinome in the human cells treated with CysOX2. The Hela cells were labeled with 0 or 10 μM CysOX2 for 1h, then protein lysates were labeled with 100 μM IPM, and finally subjected to tryptic digestion. The resulting IPM-modified peptides were further conjugated to light and heavy azido biotin reagents with a photocleavable linker (Az-UV-biotin), respec…

## Sheet: CysOX2
Leading AC	Site	AC_Site	Genename	Description	Modified sequences	Spectrum count	All ratio	All SD Ratio	Ratio average	Ratio SD	CV	Total spectrum count	Repeat counts
Q9Y6I4	157	Q9Y6I4_157	USP3	UBP3_HUMAN Ubiquitin carboxyl-terminal hydrolase 3 OS=Homo sapiens OX=9606 GN=USP3 PE=1 SV=2	|VNGSTTAIC(IPM[C])ATGLR|VNGSTTAIC(IPM[C])ATGLR	|1|2	|0.1|0.06	|NA|0.04243	0.08	0.02828	35.35	3	2
P54136	312	P54136_312	RARS1	SYRC_HUMAN Arginine--tRNA ligase, cytoplasmic OS=Homo sapiens OX=9606 GN=RARS1 PE=1 SV=2	LIC(IPM[C])DVSR|LIC(IPM[C])DVSR|LIC(IPM[C])DVSR	1|1|2	0.23|0.25|0.22	NA|NA|0.04243	0.23333	0.01528	6.54866	4	3
Q00653	57	Q00653_57	NFKB2	NFKB2_HUMAN Nuclear factor NF-kappa-B p100 subunit OS=Homo sapiens OX=9606 GN=NFKB2 PE=1 SV=4	|YGC(IPM[C])EGPSHGGLPGASSEK|YGC(IPM[C])EGPSHGGLPGASSEK	|1|1	|0.25|0.29	|NA|NA	0.27	0.02828	10.4741	2	2
Q9Y3A2	201	Q9Y3A2_201	UTP11	UTP11_HUMAN Probable U3 small nucleolar RNA-associated protein 11 OS=Homo sapiens OX=9606 GN=UTP11 PE=1 SV=2	QYNC(IPM[C])LTQR|QYNC(IPM[C])LTQR|QYNC(IPM[C])LTQR	2|1|1	0.32|0.35|0.28	0.08485|NA|NA	0.31667	0.03512	11.0904	4	3
Q9H3U5	34	Q9H3U5_34	MFSD1	MFSD1_HUMAN Major facilitator superfamily domain-containing protein 1 OS=Homo sapiens OX=9606 GN=MFSD1 PE=2 SV=2	GAPAAPGALPALC(IPM[C])DPSR|GAPAAPGALPALC(IPM[C])DPSR|GAPAAPGALPALC(IPM[C])DPSR	3|1|4	0.34|0.35|0.34	0.22301|NA|0.32118	0.34333	0.00577	1.6806	8	3
A6NDU8	268	A6NDU8_268	C5orf51	CE051_HUMAN UPF0600 protein C5orf51 OS=Homo sapiens OX=9606 GN=C5orf51 PE=1 SV=1	|YVSVC(IPM[C])EGPLK|YVSVC(IPM[C])EGPLK	|1|1	|0.32|0.37	|NA|NA	0.345	0.03536	10.2493	2	2
Q08378	1431	Q08378_1431	GOLGA3	GOGA3_HUMAN Golgin subfamily A member 3 OS=Homo sapiens OX=9606 GN=GOLGA3 PE=1 SV=2	NLNSC(IPM[C])LQQLK|NLNSC(IPM[C])LQQLK|NLNSC(IPM[C])LQQLK	2|1|1	0.41|0.36|0.27	0.21213|NA|NA	0.34667	0.07095	20.4661	4	3
O15042	65	O15042_65	U2SURP	SR140_HUMAN U2 snRNP-associated SURP motif-containing protein OS=Homo sapiens OX=9606 GN=U2SURP PE=1 SV=2	|ESLC(IPM[C])DSPHQNLSR|ESLC(IPM[C])DSPHQNLSR	|1|1	|0.39|0.36	|NA|NA	0.375	0.02121	5.656	2	2
O95163	341	O95163_341	ELP1	ELP1_HUMAN Elongator complex protein 1 OS=Homo sapiens OX=9606 GN=ELP1 PE=1 SV=3	QSLSFSTC(IPM[C])GK|QSLSFSTC(IPM[C])GK|QSLSFSTC(IPM[C])GK	2|2|2	0.5|0.455|0.585	0.0|0.03536|0.02121	0.51333	0.06602	12.8611	6	3
Q9GZS1	81	Q9GZS1_81	POLR1E	RPA49_HUMAN DNA-directed RNA polymerase I subunit RPA49 OS=Homo sapiens OX=9606 GN=POLR1E PE=1 SV=3	|C(IPM[C])NTLCR|C(IPM[C])NTLCR	|1|1	|0.45|0.63	|NA|NA	0.54	0.12728	23.5704	2	2
P52292	237	P52292_237	KPNA2	IMA1_HUMAN Importin subunit alpha-1 OS=Homo sapiens OX=9606 GN=KPNA2 PE=1 SV=1	NITWTLSNLC(IPM[C])R|NITWTLSNLC(IPM[C])R|NITWTLSNLC(IPM[C])R	7|6|7	0.62|0.49|0.54	0.17048|0.14278|0.24385	0.55	0.06557	11.9218	20	3
P42224	492	P42224_492	STAT1	STAT1_HUMAN Signal transducer and activator of transcription 1-alpha/beta OS=Homo sapiens OX=9606 GN=STAT1 PE=1 SV=2	NLSFFLTPPC(IPM[C])AR|NLSFFLTPPC(IPM[C])AR|NLSFFLTPPC(IPM[C])AR	3|5|7	0.58|0.53|0.54	0.01155|0.00548|0.20213	0.55	0.02646	4.81091	15	3
Q5VTU8	19	Q5VTU8_19	ATP5F1EP2	AT5EL_HUMAN ATP synthase subunit epsilon-like protein, mitochondrial OS=Homo sapiens OX=9606 GN=ATP5F1EP2 PE=1 SV=1	|YSQIC(IPM[C])AK|YSQIC(IPM[C])AK	|1|1	|0.59|0.65	|NA|NA	0.62	0.04243	6.84355	2	2
P10768	56	P10768_56	ESD	ESTD_HUMAN S-formylglutathione hydrolase OS=Homo sapiens OX=9606 GN=ESD PE=1 SV=2	|LSGLTC(IPM[C])TEQNFISK|SGLTC(IPM[C])TEQNFISK LSGLTC(IPM[C])TEQNFISK	|1|2	|0.52|0.78	|NA|0.38184	0.65	0.18385	28.2846	3	2
Q02543	22	Q02543_22	RPL18A	RL18A_HUMAN 60S ribosomal protein L18a OS=Homo sapiens OX=9606 GN=RPL18A PE=1 SV=2	C(IPM[C])HTPPLYR|C(IPM[C])HTPPLYR|C(IPM[C])HTPPLYR	6|4|7	0.62|0.645|0.7	0.09908|0.13928|0.15041	0.655	0.04093	6.24885	17	3
O95476	6	O95476_6	CTDNEP1	CNEP1_HUMAN CTD nuclear envelope phosphatase 1 OS=Homo sapiens OX=9606 GN=CTDNEP1 PE=1 SV=2	TQC(IPM[C])LLGLR|TQC(IPM[C])LLGLR|TQC(IPM[C])LLGLR	2|2|3	0.52|0.76|0.71	0.18385|0.22627|0.19053	0.66333	0.12662	19.0885	7	3
Q52LJ0	63	Q52LJ0_63	FAM98B	FA98B_HUMAN Protein FAM98B OS=Homo sapiens OX=9606 GN=FAM98B PE=1 SV=2	SLC(IPM[C])NLEESITSAGR|SLC(IPM[C])NLEESITSAGR|	5|1|	0.63|0.7|	0.07583|NA|	0.665	0.0495	7.44361	6	2
P50336	26	P50336_26	PPOX	PPOX_HUMAN Protoporphyrinogen oxidase OS=Homo sapiens OX=9606 GN=PPOX PE=1 SV=1	APC(IPM[C])PPK|APC(IPM[C])PPK|APC(IPM[C])PPK	3|2|1	0.73|0.42|0.87	0.04041|0.02828|NA	0.67333	0.23029	34.2017	6	3
P18031	121	P18031_121	PTPN1	PTN1_HUMAN Tyrosine-protein phosphatase non-receptor type 1 OS=Homo sapiens OX=9606 GN=PTPN1 PE=1 SV=1	|C(IPM[C])AQYWPQK|C(IPM[C])AQYWPQK	|1|1	|0.58|0.77	|NA|NA	0.675	0.13435	19.9037	2	2
Q1KMD3	518	Q1KMD3_518	HNRNPUL2	HNRL2_HUMAN Heterogeneous nuclear ribonucleoprotein U-like protein 2 OS=Homo sapiens OX=9606 GN=HNRNPUL2 PE=1 SV=1	DLLVQQASQC(IPM[C])LSK|DLLVQQASQC(IPM[C])LSK|DLLVQQASQC(IPM[C])LSK	3|2|2	0.74|0.63|0.665	0.17673|0.04243|0.12021	0.67833	0.0562	8.28505	7	3
O60841	749	O60841_749	EIF5B	IF2P_HUMAN Eukaryotic translation initiation factor 5B OS=Homo sapiens OX=9606 GN=EIF5B PE=1 SV=4	C(IPM[C])PFIVALNK|C(IPM[C])PFIVALNK|C(IPM[C])PFIVALNK	4|4|4	0.725|0.71|0.625	0.01893|0.03403|0.14818	0.68667	0.05393	7.85385	12	3
Q96SZ5	18	Q96SZ5_18	ADO	AEDO_HUMAN 2-aminoethanethiol dioxygenase OS=Homo sapiens OX=9606 GN=ADO PE=1 SV=2	|QAC(IPM[C])LTFR|QAC(IPM[C])LTFR	|1|1	|0.56|0.84	|NA|NA	0.7	0.19799	28.2843	2	2
Q99575	358	Q99575_358	POP1	POP1_HUMAN Ribonucleases P/MRP protein subunit POP1 OS=Homo sapiens OX=9606 GN=POP1 PE=1 SV=2	SAVC(IPM[C])IADPLPTPSQEK||SAVC(IPM[C])IADPLPTPSQEK	1||1	0.88||0.54	NA||NA	0.71	0.24042	33.862	2	2
Q69YN4	1008	Q69YN4_1008	VIRMA	VIR_HUMAN Protein virilizer homolog OS=Homo sapiens OX=9606 GN=VIRMA PE=1 SV=2	|C(IPM[C])TLTLLK|C(IPM[C])TLTLLK	|2|1	|0.75|0.67	|0.01414|NA	0.71	0.05657	7.96761	3	2
Q9UNE7	199	Q9UNE7_199	STUB1	CHIP_HUMAN E3 ubiquitin-protein ligase CHIP OS=Homo sapiens OX=9606 GN=STUB1 PE=1 SV=2	AQQAC(IPM[C])IEAK|AQQAC(IPM[C])IEAK|	3|2|	0.65|0.81|	0.04619|0.0|	0.73	0.11314	15.4986	5	2
Q93008	673	Q93008_673	USP9X	USP9X_HUMAN Probable ubiquitin carboxyl-terminal hydrolase FAF-X OS=Homo sapiens OX=9606 GN=USP9X PE=1 SV=4	DGQLWLC(IPM[C])APQAK|DGQLWLC(IPM[C])APQAK|DGQLWLC(IPM[C])APQAK	1|2|1	0.74|0.815|0.65	NA|0.23335|NA	0.735	0.08261	11.2395	4	3
Q5SW79	967	Q5SW79_967	CEP170	CE170_HUMAN Centrosomal protein of 170 kDa OS=Homo sapiens OX=9606 GN=CEP170 PE=1 SV=1	|C(IPM[C])STGSPSK|C(IPM[C])STGSPSK	|2|1	|0.575|0.9	|0.37477|NA	0.7375	0.22981	31.1607	3	2
O60502	896	O60502_896	OGA	OGA_HUMAN Protein O-GlcNAcase OS=Homo sapiens OX=9606 GN=OGA PE=1 SV=2	LGC(IPM[C])FEIAK|LGC(IPM[C])FEIAK|LGC(IPM[C])FEIAK	3|1|3	1.0|0.49|0.73	0.11372|NA|0.29513	0.74	0.25515	34.4797	7	3
O60942	419	O60942_419	RNGTT	MCE1_HUMAN mRNA-capping enzyme OS=Homo sapiens OX=9606 GN=RNGTT PE=1 SV=1	NKPFFDIC(IPM[C])TSR|NKPFFDIC(IPM[C])TSR PFFDIC(IPM[C])TSR|NKPFFDIC(IPM[C])TSR PFFDIC(IPM[C])TSR	4|6|5	0.92|0.59|0.71	0.09639|0.46569|0.22401	0.74	0.16703	22.5716	15	3
Q9BXW9	117	Q9BXW9_117	FANCD2	FACD2_HUMAN Fanconi anemia group D2 protein OS=Homo sapiens OX=9606 GN=FANCD2 PE=1 SV=2	NCLLSC(IPM[C])ER|NCLLSC(IPM[C])ER|	1|1|	0.88|0.61|	NA|NA|	0.745	0.19092	25.6268	2	2
P78347	475	P78347_475	GTF2I	GTF2I_HUMAN General transcription factor II-I OS=Homo sapiens OX=9606 GN=GTF2I PE=1 SV=2	MVDQLFC(IPM[C])K||MVDQLFC(IPM[C])K	1||1	0.7||0.8	NA||NA	0.75	0.07071	9.428	2	2
O75131	249	O75131_249	CPNE3	CPNE3_HUMAN Copine-3 OS=Homo sapiens OX=9606 GN=CPNE3 PE=1 SV=1	SSPVEFEC(IPM[C])INEK|SSPVEFEC(IPM[C])INEK|	1|1|	0.73|0.79|	NA|NA|	0.76	0.04243	5.58289	2	2
O75607	79	O75607_79	NPM3	NPM3_HUMAN Nucleoplasmin-3 OS=Homo sapiens OX=9606 GN=NPM3 PE=1 SV=3	DEC(IPM[C])NVVEVVAR|DEC(IPM[C])NVVEVVAR|DEC(IPM[C])NVVEVVAR	1|1|3	0.88|0.46|0.94	NA|NA|0.22189	0.76	0.26153	34.4118	5	3
Q03701	411	Q03701_411	CEBPZ	CEBPZ_HUMAN CCAAT/enhancer-binding protein zeta OS=Homo sapiens OX=9606 GN=CEBPZ PE=1 SV=3	|ASHLLETLLC(IPM[C])K|ASHLLETLLC(IPM[C])K	|1|2	|0.6|0.93	|NA|0.02828	0.765	0.23335	30.5033	3	2
Q9UIA9	43	Q9UIA9_43	XPO7	XPO7_HUMAN Exportin-7 OS=Homo sapiens OX=9606 GN=XPO7 PE=1 SV=3	ALVEFTNSPDC(IPM[C])LSK|LVEFTNSPDC(IPM[C])LSK ALVEFTNSPDC(IPM[C])LSK|	2|3|	0.97|0.58|	0.08485|0.56589|	0.775	0.27577	35.5832	5	2
P30622	150	P30622_150	CLIP1	CLIP1_HUMAN CAP-Gly domain-containing linker protein 1 OS=Homo sapiens OX=9606 GN=CLIP1 PE=1 SV=2	|ATSPLC(IPM[C])TSTASMVSSSPSTPSNIPQKPSQPAAK|ATSPLC(IPM[C])TSTASMVSSSPSTPSNIPQKPSQPAAK	|1|2	|0.71|0.84	|NA|0.15556	0.775	0.09192	11.8606	3	2
P47756	206	P47756_206	CAPZB	CAPZB_HUMAN F-actin-capping protein subunit beta OS=Homo sapiens OX=9606 GN=CAPZB PE=1 SV=4	DETVSDC(IPM[C])SPHIANIGR|QMEKDETVSDC(IPM[C])SPHIANIGR DETVSDC(IPM[C])SPHIANIGR|DETVSDC(IPM[C])SPHIANIGR	3|4|3	0.75|0.74|0.85	0.01732|0.1513|0.08083	0.78	0.06083	7.79872	10	3
O75369	660	O75369_660	FLNB	FLNB_HUMAN Filamin-B OS=Homo sapiens OX=9606 GN=FLNB PE=1 SV=2	SGC(IPM[C])IVNNLAEFTVDPK|SGC(IPM[C])IVNNLAEFTVDPK|SGC(IPM[C])IVNNLAEFTVDPK	4|1|2	0.77|0.76|0.815	0.0|NA|0.00707	0.78167	0.0293	3.74838	7	3
Q8NBN7	30	Q8NBN7_30	RDH13	RDH13_HUMAN Retinol dehydrogenase 13 OS=Homo sapiens OX=9606 GN=RDH13 PE=1 SV=2	YVTGGAC(IPM[C])PSK DYVTGGAC(IPM[C])PSK||YVTGGAC(IPM[C])PSK DYVTGGAC(IPM[C])PSK	3||5	0.92||0.65	0.26026||0.27914	0.785	0.19092	24.321	8	2
P49327	1992	P49327_1992	FASN	FAS_HUMAN Fatty acid synthase OS=Homo sapiens OX=9606 GN=FASN PE=1 SV=3	DGLLENQTPEFFQDVC(IPM[C])KPK|DGLLENQTPEFFQDVC(IPM[C])KPK|	1|1|	0.9|0.67|	NA|NA|	0.785	0.16263	20.7172	2	2
Q13523	962	Q13523_962	PRPF4B	PRP4B_HUMAN Serine/threonine-protein kinase PRP4 homolog OS=Homo sapiens OX=9606 GN=PRPF4B PE=1 SV=3	DLLADLIGC(IPM[C])QR|DLLADLIGC(IPM[C])QR|	1|1|	0.86|0.72|	NA|NA|	0.79	0.09899	12.5304	2	2
Q9NSP4	110	Q9NSP4_110	CENPM	CENPM_HUMAN Centromere protein M OS=Homo sapiens OX=9606 GN=CENPM PE=1 SV=1	ESHC(IPM[C])SIHR|ESHC(IPM[C])SIHR|ESHC(IPM[C])SIHR	1|2|1	0.92|0.67|0.79	NA|0.0|NA	0.79333	0.12503	15.7602	4	3
Q13671	639	Q13671_639	RIN1	RIN1_HUMAN Ras and Rab interactor 1 OS=Homo sapiens OX=9606 GN=RIN1 PE=1 SV=4	VAYQDPSSGC(IPM[C])TSK|VAYQDPSSGC(IPM[C])TSK|VAYQDPSSGC(IPM[C])TSK	2|2|1	0.855|0.895|0.63	0.26163|0.06364|NA	0.79333	0.14286	18.0076	5	3
Q9BVP2	158	Q9BVP2_158	GNL3	GNL3_HUMAN Guanine nucleotide-binding protein-like 3 OS=Homo sapiens OX=9606 GN=GNL3 PE=1 SV=2	C(IPM[C])PQVEEAIVQSGQK|C(IPM[C])PQVEEAIVQSGQK|C(IPM[C])PQVEEAIVQSGQK	2|3|4	0.78|0.91|0.69	0.22627|0.25891|0.28123	0.79333	0.1106	13.9412	9	3
Q9NZJ4	1438	Q9NZJ4_1438	SACS	SACS_HUMAN Sacsin OS=Homo sapiens OX=9606 GN=SACS PE=1 SV=2	VPC(IPM[C])LSTR||VPC(IPM[C])LSTR	1||1	0.85||0.74	NA||NA	0.795	0.07778	9.78365	2	2
Q9Y5B9	574	Q9Y5B9_574	SUPT16H	SP16H_HUMAN FACT complex subunit SPT16 OS=Homo sapiens OX=9606 GN=SUPT16H PE=1 SV=1	INFYC(IPM[C])PGSALGR|INFYC(IPM[C])PGSALGR|INFYC(IPM[C])PGSALGR	1|1|4	0.72|0.89|0.785	NA|NA|0.04796	0.79833	0.08578	10.7449	6	3
Q96H55	845	Q96H55_845	MYO19	MYO19_HUMAN Unconventional myosin-XIX OS=Homo sapiens OX=9606 GN=MYO19 PE=1 SV=2	HFSQAPC(IPM[C])SLSTSPLQTR|HFSQAPC(IPM[C])SLSTSPLQTR|	1|1|	0.92|0.68|	NA|NA|	0.8	0.16971	21.2137	2	2
Q8N0X7	499	Q8N0X7_499	SPART	SPART_HUMAN Spartin OS=Homo sapiens OX=9606 GN=SPART PE=1 SV=1	VSQFLVDGVC(IPM[C])TVANCVGK|VSQFLVDGVC(IPM[C])TVANCVGK|VSQFLVDGVC(IPM[C])TVANCVGK	1|3|4	0.56|0.84|1.0	NA|0.22745|0.1578	0.8	0.22271	27.8387	8	3
Q96EX3	65	Q96EX3_65	DYNC2I2	DC2I2_HUMAN Cytoplasmic dynein 2 intermediate chain 2 OS=Homo sapiens OX=9606 GN=DYNC2I2 PE=1 SV=2	|SC(IPM[C])QTASIATASASAQAR|SC(IPM[C])QTASIATASASAQAR	|1|1	|0.75|0.85	|NA|NA	0.8	0.07071	8.83875	2	2
Q9NVP2	178	Q9NVP2_178	ASF1B	ASF1B_HUMAN Histone chaperone ASF1B OS=Homo sapiens OX=9606 GN=ASF1B PE=1 SV=1	|LEAIETQDPSLGCGLPLNC(IPM[C])TPIK|LEAIETQDPSLGCGLPLNC(IPM[C])TPIK	|1|2	|0.88|0.72	|NA|0.02828	0.8	0.11314	14.1425	3	2
Q15149	4574	Q15149_4574	PLEC	PLEC_HUMAN Plectin OS=Homo sapiens OX=9606 GN=PLEC PE=1 SV=3	YLTC(IPM[C])PK|YLTC(IPM[C])PK|YLTC(IPM[C])PK	2|4|2	0.655|0.81|0.945	0.02121|0.05164|0.34648	0.80333	0.14511	18.0636	8	3
P16455	150	P16455_150	MGMT	MGMT_HUMAN Methylated-DNA--protein-cysteine methyltransferase OS=Homo sapiens OX=9606 GN=MGMT PE=1 SV=1	VVC(IPM[C])SSGAVGNYSGGLAVK||VVC(IPM[C])SSGAVGNYSGGLAVK	1||1	0.84||0.77	NA||NA	0.805	0.0495	6.14907	2	2
Q86VQ1	297	Q86VQ1_297	GLCCI1	GLCI1_HUMAN Glucocorticoid-induced transcript 1 protein OS=Homo sapiens OX=9606 GN=GLCCI1 PE=1 SV=1	VPC(IPM[C])NVEGISPELEK|VPC(IPM[C])NVEGISPELEK|VPC(IPM[C])NVEGISPELEK	1|1|2	0.69|0.7|1.04	NA|NA|0.02828	0.81	0.19925	24.5988	4	3
P51610	1872	P51610_1872	HCFC1	HCFC1_HUMAN Host cell factor 1 OS=Homo sapiens OX=9606 GN=HCFC1 PE=1 SV=2	VAGINAC(IPM[C])GR|VAGINAC(IPM[C])GR|VAGINAC(IPM[C])GR	1|1|1	0.6|0.76|1.08	NA|NA|NA	0.81333	0.2444	30.0493	3	3
Q99567	561	Q99567_561	NUP88	NUP88_HUMAN Nuclear pore complex protein Nup88 OS=Homo sapiens OX=9606 GN=NUP88 PE=1 SV=2	DIAPPPEEC(IPM[C])LQLLSR||DIAPPPEEC(IPM[C])LQLLSR	1||1	0.96||0.67	NA||NA	0.815	0.20506	25.1607	2	2
Q9NU22	1567	Q9NU22_1567	MDN1	MDN1_HUMAN Midasin OS=Homo sapiens OX=9606 GN=MDN1 PE=1 SV=2	PGLC(IPM[C])LGR|PGLC(IPM[C])LGR|PGLC(IPM[C])LGR	3|3|1	0.95|0.72|0.79	0.05568|0.10066|NA	0.82	0.1179	14.378	7	3
P11586	152	P11586_152	MTHFD1	C1TC_HUMAN C-1-tetrahydrofolate synthase, cytoplasmic OS=Homo sapiens OX=9606 GN=MTHFD1 PE=1 SV=3	GC(IPM[C])LELIK|GC(IPM[C])LELIK|GC(IPM[C])LELIK	1|2|1	0.91|1.02|0.53	NA|0.0|NA	0.82	0.2571	31.3537	4	3
Q5VYK3	1070	Q5VYK3_1070	ECPAS	ECM29_HUMAN Proteasome adapter and scaffold protein ECM29 OS=Homo sapiens OX=9606 GN=ECPAS PE=1 SV=2	ELC(IPM[C])SLASDLSQPDLVYK|ELC(IPM[C])SLASDLSQPDLVYK|	1|1|	0.87|0.77|	NA|NA|	0.82	0.07071	8.62317	2	2
Q9Y3S1	326	Q9Y3S1_326	WNK2	WNK2_HUMAN Serine/threonine-protein kinase WNK2 OS=Homo sapiens OX=9606 GN=WNK2 PE=1 SV=4	|C(IPM[C])DNIFITGPTGSVK|C(IPM[C])DNIFITGPTGSVK	|1|3	|0.9|0.74	|NA|0.29263	0.82	0.11314	13.7976	4	2
Q5VZK9	1106	Q5VZK9_1106	CARMIL1	CARL1_HUMAN F-actin-uncapping protein LRRC16A OS=Homo sapiens OX=9606 GN=CARMIL1 PE=1 SV=1	SPPVDC(IPM[C])PR|SPPVDC(IPM[C])PR|SPPVDC(IPM[C])PR	4|3|3	0.865|0.63|0.98	0.28671|0.26539|0.22517	0.825	0.1784	21.6242	10	3
P00390	102	P00390_102	GSR	GSHR_HUMAN Glutathione reductase, mitochondrial OS=Homo sapiens OX=9606 GN=GSR PE=1 SV=2	LGGTC(IPM[C])VNVGCVPK|LGGTC(IPM[C])VNVGCVPK|LGGTC(IPM[C])VNVGCVPK	4|5|7	0.855|0.81|0.81	0.04243|0.00707|0.05057	0.825	0.02598	3.14909	16	3
Q9H0G5	232	Q9H0G5_232	NSRP1	NSRP1_HUMAN Nuclear speckle splicing regulatory protein 1 OS=Homo sapiens OX=9606 GN=NSRP1 PE=1 SV=1	C(IPM[C])ILQTDVK||C(IPM[C])ILQTDVK	1||1	0.78||0.87	NA||NA	0.825	0.06364	7.71394	2	2
Q8WTT2	426	Q8WTT2_426	NOC3L	NOC3L_HUMAN Nucleolar complex protein 3 homolog OS=Homo sapiens OX=9606 GN=NOC3L PE=1 SV=1	TFLC(IPM[C])LR|TFLC(IPM[C])LR|	1|1|	0.97|0.68|	NA|NA|	0.825	0.20506	24.8558	2	2
Q01082	1389	Q01082_1389	SPTBN1	SPTB2_HUMAN Spectrin beta chain, non-erythrocytic 1 OS=Homo sapiens OX=9606 GN=SPTBN1 PE=1 SV=2	AELFTQSC(IPM[C])ADLDK|AELFTQSC(IPM[C])ADLDK|AELFTQSC(IPM[C])ADLDK	2|2|3	0.885|0.815|0.78	0.19092|0.16263|0.0	0.82667	0.05346	6.46691	7	3
Q6P3W7	511	Q6P3W7_511	SCYL2	SCYL2_HUMAN SCY1-like protein 2 OS=Homo sapiens OX=9606 GN=SCYL2 PE=1 SV=1	VNSLVC(IPM[C])LGK|VNSLVC(IPM[C])LGK|VNSLVC(IPM[C])LGK	1|1|2	0.84|0.73|0.915	NA|NA|0.10607	0.82833	0.09305	11.2334	4	3
Q9BVP2	131	Q9BVP2_131	GNL3	GNL3_HUMAN Guanine nucleotide-binding protein-like 3 OS=Homo sapiens OX=9606 GN=GNL3 PE=1 SV=2	LYC(IPM[C])QELK|LYC(IPM[C])QELK|LYC(IPM[C])QELK	3|2|1	0.65|0.87|0.97	0.1963|0.12728|NA	0.83	0.16371	19.7241	6	3
Q16763	95	Q16763_95	UBE2S	UBE2S_HUMAN Ubiquitin-conjugating enzyme E2 S OS=Homo sapiens OX=9606 GN=UBE2S PE=1 SV=2	IFHPNVGANGEIC(IPM[C])VNVLK||IFHPNVGANGEIC(IPM[C])VNVLK	1||1	0.78||0.88	NA||NA	0.83	0.07071	8.51928	2	2
Q9Y4W2	316	Q9Y4W2_316	LAS1L	LAS1L_HUMAN Ribosomal biogenesis protein LAS1L OS=Homo sapiens OX=9606 GN=LAS1L PE=1 SV=2	GVTC(IPM[C])ENR||GVTC(IPM[C])ENR	1||1	0.9||0.78	NA||NA	0.84	0.08485	10.1012	2	2
Q8IWA4	498	Q8IWA4_498	MFN1	MFN1_HUMAN Mitofusin-1 OS=Homo sapiens OX=9606 GN=MFN1 PE=1 SV=3	|LHTLIPC(IPM[C])K|LHTLIPC(IPM[C])K	|3|1	|0.87|0.81	|0.09238|NA	0.84	0.04243	5.05119	4	2
P62306	66	P62306_66	SNRPF	RUXF_HUMAN Small nuclear ribonucleoprotein F OS=Homo sapiens OX=9606 GN=SNRPF PE=1 SV=1	C(IPM[C])NNVLYIR|C(IPM[C])NNVLYIR|C(IPM[C])NNVLYIR	2|2|3	0.91|0.805|0.81	0.0|0.14849|0.27713	0.84167	0.05923	7.0372	7	3
P49368	213	P49368_213	CCT3	TCPG_HUMAN T-complex protein 1 subunit gamma OS=Homo sapiens OX=9606 GN=CCT3 PE=1 SV=4	IPGGIIEDSC(IPM[C])VLR|IPGGIIEDSC(IPM[C])VLR|	1|2|	0.83|0.855|	NA|0.06364|	0.8425	0.01768	2.09852	3	2
P42858	2971	P42858_2971	HTT	HD_HUMAN Huntingtin OS=Homo sapiens OX=9606 GN=HTT PE=1 SV=2	GFPC(IPM[C])EAR|GFPC(IPM[C])EAR|GFPC(IPM[C])EAR	3|3|3	0.86|0.81|0.86	0.46936|0.08544|0.1097	0.84333	0.02887	3.42333	9	3
O00151	73	O00151_73	PDLIM1	PDLI1_HUMAN PDZ and LIM domain protein 1 OS=Homo sapiens OX=9606 GN=PDLIM1 PE=1 SV=4	GC(IPM[C])TDNLTLTVAR|GC(IPM[C])TDNLTLTVAR|GC(IPM[C])TDNLTLTVAR	2|1|1	0.985|0.91|0.64	0.0495|NA|NA	0.845	0.18145	21.4734	4	3
P23526	228	P23526_228	AHCY	SAHH_HUMAN Adenosylhomocysteinase OS=Homo sapiens OX=9606 GN=AHCY PE=1 SV=4	C(IPM[C])AQALR|C(IPM[C])AQALR|C(IPM[C])AQALR	1|2|1	1.23|0.67|0.64	NA|0.07071|NA	0.84667	0.33232	39.2502	4	3
Q96FV9	156	Q96FV9_156	THOC1	THOC1_HUMAN THO complex subunit 1 OS=Homo sapiens OX=9606 GN=THOC1 PE=1 SV=1	SQNTVFC(IPM[C])GR|SQNTVFC(IPM[C])GR|SQNTVFC(IPM[C])GR	1|1|3	0.98|0.68|0.88	NA|NA|0.13204	0.84667	0.15275	18.0413	5	3
Q96JM3	119	Q96JM3_119	CHAMP1	CHAP1_HUMAN Chromosome alignment-maintaining phosphoprotein 1 OS=Homo sapiens OX=9606 GN=CHAMP1 PE=1 SV=2	IPC(IPM[C])NSAEPK|IPC(IPM[C])NSAEPK|IPC(IPM[C])NSAEPK	1|1|1	1.08|0.73|0.74	NA|NA|NA	0.85	0.19925	23.4412	3	3
Q8NF37	330	Q8NF37_330	LPCAT1	PCAT1_HUMAN Lysophosphatidylcholine acyltransferase 1 OS=Homo sapiens OX=9606 GN=LPCAT1 PE=1 SV=2	LPADTC(IPM[C])LLEFAR|LPADTC(IPM[C])LLEFAR|LPADTC(IPM[C])LLEFAR	3|2|3	0.71|0.92|0.92	0.13577|0.0|0.17786	0.85	0.12124	14.2635	8	3
Q15149	4254	Q15149_4254	PLEC	PLEC_HUMAN Plectin OS=Homo sapiens OX=9606 GN=PLEC PE=1 SV=3	CITDPQTGLC(IPM[C])LLPLK|CITDPQTGLC(IPM[C])LLPLK|CITDPQTGLC(IPM[C])LLPLK	2|1|3	0.93|0.94|0.68	0.0|NA|0.13279	0.85	0.14731	17.3306	6	3
Q9NUQ3	101	Q9NUQ3_101	TXLNG	TXLNG_HUMAN Gamma-taxilin OS=Homo sapiens OX=9606 GN=TXLNG PE=1 SV=2	|NLVSPAYC(IPM[C])TQESR|NLVSPAYC(IPM[C])TQESR	|1|1	|0.79|0.91	|NA|NA	0.85	0.08485	9.98235	2	2
Q8NEY1	1651	Q8NEY1_1651	NAV1	NAV1_HUMAN Neuron navigator 1 OS=Homo sapiens OX=9606 GN=NAV1 PE=1 SV=2	C(IPM[C])PYIIGTTNQPVK|C(IPM[C])PYIIGTTNQPVK|C(IPM[C])PYIIGTTNQPVK	2|1|2	1.035|0.93|0.59	0.20506|NA|0.0	0.85167	0.23261	27.3122	5	3
P52948	1419	P52948_1419	NUP98	NUP98_HUMAN Nuclear pore complex protein Nup98-Nup96 OS=Homo sapiens OX=9606 GN=NUP98 PE=1 SV=4	QINVC(IPM[C])SQLDWK|QINVC(IPM[C])SQLDWK|QINVC(IPM[C])SQLDWK	2|4|1	0.91|0.785|0.86	0.04243|0.168|NA	0.85167	0.06292	7.38784	7	3
P00352	186	P00352_186	ALDH1A1	AL1A1_HUMAN Retinal dehydrogenase 1 OS=Homo sapiens OX=9606 GN=ALDH1A1 PE=1 SV=2	IGPALSC(IPM[C])GNTVVVK|IGPALSC(IPM[C])GNTVVVK|IGPALSC(IPM[C])GNTVVVK	4|3|2	1.01|0.73|0.82	0.05292|0.14154|0.08485	0.85333	0.14295	16.752	9	3
Q15003	309	Q15003_309	NCAPH	CND2_HUMAN Condensin complex subunit 2 OS=Homo sapiens OX=9606 GN=NCAPH PE=1 SV=3	APLQQC(IPM[C])AEDR||APLQQC(IPM[C])AEDR	1||1	0.81||0.9	NA||NA	0.855	0.06364	7.44327	2	2
O00303	256	O00303_256	EIF3F	EIF3F_HUMAN Eukaryotic translation initiation factor 3 subunit F OS=Homo sapiens OX=9606 GN=EIF3F PE=1 SV=1	TC(IPM[C])FSPNR|TC(IPM[C])FSPNR|	2|1|	0.79|0.92|	0.07071|NA|	0.855	0.09192	10.7509	3	2
P14923	90	P14923_90	JUP	PLAK_HUMAN Junction plakoglobin OS=Homo sapiens OX=9606 GN=JUP PE=1 SV=3	|EAMC(IPM[C])PGVSGEDSSLLLATQVEGQATNLQR|EAMC(IPM[C])PGVSGEDSSLLLATQVEGQATNLQR	|1|1	|0.64|1.07	|NA|NA	0.855	0.30406	35.5626	2	2
Q9BXB5	615	Q9BXB5_615	OSBPL10	OSB10_HUMAN Oxysterol-binding protein-related protein 10 OS=Homo sapiens OX=9606 GN=OSBPL10 PE=1 SV=2	VSINC(IPM[C])AK|VSINC(IPM[C])AK|VSINC(IPM[C])AK	3|1|3	0.59|1.07|0.91	0.10392|NA|0.07506	0.85667	0.2444	28.5291	7	3
Q13415	98	Q13415_98	ORC1	ORC1_HUMAN Origin recognition complex subunit 1 OS=Homo sapiens OX=9606 GN=ORC1 PE=1 SV=2	FCEVPAC(IPM[C])K|FCEVPAC(IPM[C])K|FCEVPAC(IPM[C])K	1|3|3	0.75|1.06|0.76	NA|0.26153|0.08505	0.85667	0.17616	20.5633	7	3
O95685	41	O95685_41	PPP1R3D	PPR3D_HUMAN Protein phosphatase 1 regulatory subunit 3D OS=Homo sapiens OX=9606 GN=PPP1R3D PE=1 SV=1	AC(IPM[C])RPPGSPGR||AC(IPM[C])RPPGSPGR	1||1	1.03||0.69	NA||NA	0.86	0.24042	27.9558	2	2
A3KMH1	416	A3KMH1_416	VWA8	VWA8_HUMAN von Willebrand factor A domain-containing protein 8 OS=Homo sapiens OX=9606 GN=VWA8 PE=1 SV=2	LLSQPC(IPM[C])ASDR||LLSQPC(IPM[C])ASDR	1||2	0.83||0.89	NA||0.0	0.86	0.04243	4.93372	3	2
Q10570	1044	Q10570_1044	CPSF1	CPSF1_HUMAN Cleavage and polyadenylation specificity factor subunit 1 OS=Homo sapiens OX=9606 GN=CPSF1 PE=1 SV=2	VYAVATSTNTPC(IPM[C])AR||VYAVATSTNTPC(IPM[C])AR	1||1	0.84||0.88	NA||NA	0.86	0.02828	3.28837	2	2
Q8WYP5	1628	Q8WYP5_1628	AHCTF1	ELYS_HUMAN Protein ELYS OS=Homo sapiens OX=9606 GN=AHCTF1 PE=1 SV=3	LVC(IPM[C])SGENDNHGQIANLPSAVTSDQK|LVC(IPM[C])SGENDNHGQIANLPSAVTSDQK|	1|1|	0.77|0.95|	NA|NA|	0.86	0.12728	14.8	2	2
Q68CZ2	1241	Q68CZ2_1241	TNS3	TENS3_HUMAN Tensin-3 OS=Homo sapiens OX=9606 GN=TNS3 PE=1 SV=2	HFLIEC(IPM[C])TPK|HFLIEC(IPM[C])TPK|	1|1|	0.96|0.76|	NA|NA|	0.86	0.14142	16.4442	2	2
Q99661	154	Q99661_154	KIF2C	KIF2C_HUMAN Kinesin-like protein KIF2C OS=Homo sapiens OX=9606 GN=KIF2C PE=1 SV=2	PSC(IPM[C])PAVAEIPLR|PSC(IPM[C])PAVAEIPLR|PSC(IPM[C])PAVAEIPLR	1|2|1	0.9|0.94|0.74	NA|0.15556|NA	0.86	0.10583	12.3058	4	3
Q3KQU3	361	Q3KQU3_361	MAP7D1	MA7D1_HUMAN MAP7 domain-containing protein 1 OS=Homo sapiens OX=9606 GN=MAP7D1 PE=1 SV=1	THPSAAVPVC(IPM[C])PR|THPSAAVPVC(IPM[C])PR|	1|2|	0.8|0.925|	NA|0.03536|	0.8625	0.08839	10.2481	3	2
P10599	73	P10599_73	TXN	THIO_HUMAN Thioredoxin OS=Homo sapiens OX=9606 GN=TXN PE=1 SV=3	C(IPM[C])MPTFQFFK|C(IPM[C])MPTFQFFK|C(IPM[C])MPTFQFFK	8|15|12	0.89|0.84|0.86	0.05523|0.079|0.0903	0.86333	0.02517	2.91546	35	3
P23468	1668	P23468_1668	PTPRD	PTPRD_HUMAN Receptor-type tyrosine-protein phosphatase delta OS=Homo sapiens OX=9606 GN=PTPRD PE=1 SV=2	FISANLPC(IPM[C])NK|FISANLPC(IPM[C])NK|	1|2|	0.76|0.97|	NA|0.04243|	0.865	0.14849	17.1665	3	2
Q9BQG0	338	Q9BQG0_338	MYBBP1A	MBB1A_HUMAN Myb-binding protein 1A OS=Homo sapiens OX=9606 GN=MYBBP1A PE=1 SV=2	|HYGEHVC(IPM[C])TAK|HYGEHVC(IPM[C])TAK	|1|2	|0.88|0.85	|NA|0.0	0.865	0.02121	2.45202	3	2
Q15758	39	Q15758_39	SLC1A5	AAAT_HUMAN Neutral amino acid transporter B(0) OS=Homo sapiens OX=9606 GN=SLC1A5 PE=1 SV=2	|GLAAAEPTANGGLALASIEDQGAAAGGYC(IPM[C])GSR|GLAAAEPTANGGLALASIEDQGAAAGGYC(IPM[C])GSR	|1|1	|0.72|1.01	|NA|NA	0.865	0.20506	23.7064	2	2
O60716	692	O60716_692	CTNND1	CTND1_HUMAN Catenin delta-1 OS=Homo sapiens OX=9606 GN=CTNND1 PE=1 SV=1	TPAILEASAGAIQNLC(IPM[C])AGR|TPAILEASAGAIQNLC(IPM[C])AGR|TPAILEASAGAIQNLC(IPM[C])AGR	1|3|1	0.76|0.99|0.85	NA|0.02082|NA	0.86667	0.1159	13.373	5	3
Q9BW19	95	Q9BW19_95	KIFC1	KIFC1_HUMAN Kinesin-like protein KIFC1 OS=Homo sapiens OX=9606 GN=KIFC1 PE=1 SV=2	C(IPM[C])STAIATGLK|C(IPM[C])STAIATGLK|	2|1|	0.905|0.83|	0.00707|NA|	0.8675	0.05303	6.11297	3	2
P57764	191	P57764_191	GSDMD	GSDMD_HUMAN Gasdermin-D OS=Homo sapiens OX=9606 GN=GSDMD PE=1 SV=1	|FSLPGATC(IPM[C])LQGEGQGHLSQK|FSLPGATC(IPM[C])LQGEGQGHLSQK	|2|1	|0.945|0.79	|0.2192|NA	0.8675	0.1096	12.634	3	2
Q8TCJ2	40	Q8TCJ2_40	STT3B	STT3B_HUMAN Dolichyl-diphosphooligosaccharide--protein glycosyltransferase subunit STT3B OS=Homo sapiens OX=9606 GN=STT3B PE=1 SV=1	GPGAQC(IPM[C])AHK|HGPGAQC(IPM[C])AHK GPGAQC(IPM[C])AHK|HGPGAQC(IPM[C])AHK	1|2|1	0.95|0.895|0.76	NA|0.19092|NA	0.86833	0.09777	11.2595	4	3
Q8IXW5	358	Q8IXW5_358	RPAP2	RPAP2_HUMAN Putative RNA polymerase II subunit B1 CTD phosphatase RPAP2 OS=Homo sapiens OX=9606 GN=RPAP2 PE=1 SV=1	SVSSSVQVC(IPM[C])PEVGK|SVSSSVQVC(IPM[C])PEVGK|SVSSSVQVC(IPM[C])PEVGK	1|2|2	0.92|0.845|0.84	NA|0.02121|0.01414	0.86833	0.04481	5.16048	5	3
Q8TB52	570	Q8TB52_570	FBXO30	FBX30_HUMAN F-box only protein 30 OS=Homo sapiens OX=9606 GN=FBXO30 PE=1 SV=3	FC(IPM[C])PSIQGAK|FC(IPM[C])PSIQGAK|FC(IPM[C])PSIQGAK	2|1|3	0.83|0.84|0.94	0.28284|NA|0.01155	0.87	0.06083	6.99195	6	3
P57088	224	P57088_224	TMEM33	TMM33_HUMAN Transmembrane protein 33 OS=Homo sapiens OX=9606 GN=TMEM33 PE=1 SV=2	PAC(IPM[C])PLFVR IVVEHIIMKPAC(IPM[C])PLFVR|PAC(IPM[C])PLFVR|PAC(IPM[C])PLFVR	5|4|9	0.87|0.88|0.86	0.24255|0.0432|0.04123	0.87	0.01	1.14943	18	3
P35579	694	P35579_694	MYH9	MYH9_HUMAN Myosin-9 OS=Homo sapiens OX=9606 GN=MYH9 PE=1 SV=4	|C(IPM[C])NGVLEGIR|C(IPM[C])NGVLEGIR	|2|1	|0.76|0.98	|0.04243|NA	0.87	0.15556	17.8805	3	2
Q5JTH9	261	Q5JTH9_261	RRP12	RRP12_HUMAN RRP12-like protein OS=Homo sapiens OX=9606 GN=RRP12 PE=1 SV=2	AAQHGVC(IPM[C])SVLK|AAQHGVC(IPM[C])SVLK|AAQHGVC(IPM[C])SVLK	4|3|2	0.93|0.88|0.805	0.14329|0.05774|0.17678	0.87167	0.06292	7.21833	9	3
Q14566	301	Q14566_301	MCM6	MCM6_HUMAN DNA replication licensing factor MCM6 OS=Homo sapiens OX=9606 GN=MCM6 PE=1 SV=1	LVFLAC(IPM[C])CVAPTNPR|LVFLAC(IPM[C])CVAPTNPR|LVFLAC(IPM[C])CVAPTNPR	4|4|2	0.815|1.165|0.635	0.00577|0.15628|0.03536	0.87167	0.26951	30.9188	10	3
O75380	87	O75380_87	NDUFS6	NDUS6_HUMAN NADH dehydrogenase [ubiquinone] iron-sulfur protein 6, mitochondrial OS=Homo sapiens OX=9606 GN=NDUFS6 PE=1 SV=1	VIAC(IPM[C])DGGGGALGHPK|VIAC(IPM[C])DGGGGALGHPK|VIAC(IPM[C])DGGGGALGHPK	1|1|2	0.84|1.09|0.69	NA|NA|0.07071	0.87333	0.20207	23.1379	4	3
P46013	1251	P46013_1251	MKI67	KI67_HUMAN Proliferation marker protein Ki-67 OS=Homo sapiens OX=9606 GN=MKI67 PE=1 SV=2	IPC(IPM[C])DSPQSDPVDTPTSTK|IPC(IPM[C])DSPQSDPVDTPTSTK|IPC(IPM[C])DSPQSDPVDTPTSTK	1|1|1	0.67|1.27|0.68	NA|NA|NA	0.87333	0.34356	39.3391	3	3
Q01581	12	Q01581_12	HMGCS1	HMCS1_HUMAN Hydroxymethylglutaryl-CoA synthase, cytoplasmic OS=Homo sapiens OX=9606 GN=HMGCS1 PE=1 SV=2	PGSLPLNAEAC(IPM[C])WPK|PGSLPLNAEAC(IPM[C])WPK|PGSLPLNAEAC(IPM[C])WPK	1|2|2	0.9|0.94|0.78	NA|0.12728|0.28284	0.87333	0.08327	9.53477	5	3
Q5VSL9	798	Q5VSL9_798	STRIP1	STRP1_HUMAN Striatin-interacting protein 1 OS=Homo sapiens OX=9606 GN=STRIP1 PE=1 SV=1	AHSNPDFLPVDNC(IPM[C])LQSVLGQR|AHSNPDFLPVDNC(IPM[C])LQSVLGQR|AHSNPDFLPVDNC(IPM[C])LQSVLGQR	1|1|3	0.58|0.92|1.12	NA|NA|0.15631	0.87333	0.27301	31.2608	5	3
Q9NRL2	930	Q9NRL2_930	BAZ1A	BAZ1A_HUMAN Bromodomain adjacent to zinc finger domain protein 1A OS=Homo sapiens OX=9606 GN=BAZ1A PE=1 SV=2	|IC(IPM[C])AQLAR|IC(IPM[C])AQLAR	|1|1	|0.93|0.82	|NA|NA	0.875	0.07778	8.88914	2	2
Q9H8M7	27	Q9H8M7_27	MINDY3	MINY3_HUMAN Ubiquitin carboxyl-terminal hydrolase MINDY-3 OS=Homo sapiens OX=9606 GN=MINDY3 PE=1 SV=1	|SPGLSDTIFC(IPM[C])R|SPGLSDTIFC(IPM[C])R PGLSDTIFC(IPM[C])R	|1|2	|0.86|0.89	|NA|0.0	0.875	0.02121	2.424	3	2
P52948	1727	P52948_1727	NUP98	NUP98_HUMAN Nuclear pore complex protein Nup98-Nup96 OS=Homo sapiens OX=9606 GN=NUP98 PE=1 SV=4	VTSLC(IPM[C])SR|VTSLC(IPM[C])SR|VTSLC(IPM[C])SR	2|1|5	1.03|0.57|1.03	0.07071|NA|0.08173	0.87667	0.26558	30.2942	8	3
O60831	28	O60831_28	PRAF2	PRAF2_HUMAN PRA1 family protein 2 OS=Homo sapiens OX=9606 GN=PRAF2 PE=1 SV=1	LAAPDPC(IPM[C])DPQR|LAAPDPC(IPM[C])DPQR|LAAPDPC(IPM[C])DPQR	3|3|6	1.0|0.67|0.96	0.16166|0.16743|0.14502	0.87667	0.18009	20.5425	12	3
P55060	939	P55060_939	CSE1L	XPO2_HUMAN Exportin-2 OS=Homo sapiens OX=9606 GN=CSE1L PE=1 SV=3	LSTAC(IPM[C])PGR|LSTAC(IPM[C])PGR|LSTAC(IPM[C])PGR	6|11|7	0.94|0.74|0.96	0.12194|0.16267|0.13934	0.88	0.12166	13.825	24	3
Q92871	57	Q92871_57	PMM1	PMM1_HUMAN Phosphomannomutase 1 OS=Homo sapiens OX=9606 GN=PMM1 PE=1 SV=2	QIGVVGGSDYC(IPM[C])K VQIGVVGGSDYC(IPM[C])K||QIGVVGGSDYC(IPM[C])K	2||1	0.86||0.9	0.29698||NA	0.88	0.02828	3.21364	3	2
Q15149	4454	Q15149_4454	PLEC	PLEC_HUMAN Plectin OS=Homo sapiens OX=9606 GN=PLEC PE=1 SV=3	LLEAQAC(IPM[C])TGGIIDPSTGER|LLEAQAC(IPM[C])TGGIIDPSTGER|	1|1|	0.94|0.82|	NA|NA|	0.88	0.08485	9.64205	2	2
Q15654	54	Q15654_54	TRIP6	TRIP6_HUMAN Thyroid receptor-interacting protein 6 OS=Homo sapiens OX=9606 GN=TRIP6 PE=1 SV=3	VNFCPLPSEQC(IPM[C])YQAPGGPEDR||VNFCPLPSEQC(IPM[C])YQAPGGPEDR	5||3	0.79||0.97	0.24722||0.04509	0.88	0.12728	14.4636	8	2
P36542	103	P36542_103	ATP5F1C	ATPG_HUMAN ATP synthase subunit gamma, mitochondrial OS=Homo sapiens OX=9606 GN=ATP5F1C PE=1 SV=1	|GLC(IPM[C])GAIHSSIAK|GLC(IPM[C])GAIHSSIAK	|1|1	|0.71|1.05	|NA|NA	0.88	0.24042	27.3205	2	2
Q13286	4	Q13286_4	CLN3	CLN3_HUMAN Battenin OS=Homo sapiens OX=9606 GN=CLN3 PE=1 SV=1	GGC(IPM[C])AGSR|GGC(IPM[C])AGSR|GGC(IPM[C])AGSR	1|2|1	0.81|0.9|0.94	NA|0.0|NA	0.88333	0.06658	7.53739	4	3
Q3SXM5	265	Q3SXM5_265	HSDL1	HSDL1_HUMAN Inactive hydroxysteroid dehydrogenase-like protein 1 OS=Homo sapiens OX=9606 GN=HSDL1 PE=1 SV=3	C(IPM[C])SWLVPSPK|C(IPM[C])SWLVPSPK|C(IPM[C])SWLVPSPK	2|3|2	0.92|0.85|0.88	0.0|0.09074|0.09899	0.88333	0.03512	3.97586	7	3
Q53GS7	287	Q53GS7_287	GLE1	GLE1_HUMAN Nucleoporin GLE1 OS=Homo sapiens OX=9606 GN=GLE1 PE=1 SV=2	GNQLC(IPM[C])SLISGIIR|GNQLC(IPM[C])SLISGIIR|GNQLC(IPM[C])SLISGIIR	1|5|2	0.86|0.9|0.89	NA|0.0|0.0	0.88333	0.02082	2.35699	8	3
P46379	345	P46379_345	BAG6	BAG6_HUMAN Large proline-rich protein BAG6 OS=Homo sapiens OX=9606 GN=BAG6 PE=1 SV=2	C(IPM[C])NLACTPPR||C(IPM[C])NLACTPPR	1||1	0.83||0.94	NA||NA	0.885	0.07778	8.7887	2	2
Q99873	360	Q99873_360	PRMT1	ANM1_HUMAN Protein arginine N-methyltransferase 1 OS=Homo sapiens OX=9606 GN=PRMT1 PE=1 SV=3	GQLC(IPM[C])ELSCSTDYR||GQLC(IPM[C])ELSCSTDYR	1||3	0.83||0.94	NA||0.0	0.885	0.07778	8.7887	4	2
Q8TCG1	162	Q8TCG1_162	CIP2A	CIP2A_HUMAN Protein CIP2A OS=Homo sapiens OX=9606 GN=CIP2A PE=1 SV=2	MPC(IPM[C])LGLLANLCR|MPC(IPM[C])LGLLANLCR|MPC(IPM[C])LGLLANLCR	2|2|2	0.985|0.725|0.945	0.61518|0.10607|0.06364	0.885	0.14	15.8192	6	3
Q9Y2Z0	62	Q9Y2Z0_62	SUGT1	SGT1_HUMAN Protein SGT1 homolog OS=Homo sapiens OX=9606 GN=SUGT1 PE=1 SV=3	|YC(IPM[C])VAVADAK|YC(IPM[C])VAVADAK	|1|1	|0.93|0.84	|NA|NA	0.885	0.06364	7.19096	2	2
Q9ULV4	456	Q9ULV4_456	CORO1C	COR1C_HUMAN Coronin-1C OS=Homo sapiens OX=9606 GN=CORO1C PE=1 SV=1	SIKDTIC(IPM[C])NQDER|SIKDTIC(IPM[C])NQDER|SIKDTIC(IPM[C])NQDER	1|2|4	0.83|0.895|0.935	NA|0.00707|0.13745	0.88667	0.05299	5.97629	7	3
Q86UV5	850	Q86UV5_850	USP48	UBP48_HUMAN Ubiquitin carboxyl-terminal hydrolase 48 OS=Homo sapiens OX=9606 GN=USP48 PE=1 SV=1	EGLLC(IPM[C])QQQR|EGLLC(IPM[C])QQQR|EGLLC(IPM[C])QQQR	2|1|2	0.67|1.09|0.91	0.0|NA|0.15556	0.89	0.21071	23.6753	5	3
P17844	89	P17844_89	DDX5	DDX5_HUMAN Probable ATP-dependent RNA helicase DDX5 OS=Homo sapiens OX=9606 GN=DDX5 PE=1 SV=1	|GHNC(IPM[C])PK|GHNC(IPM[C])PK	|1|1	|1.05|0.73	|NA|NA	0.89	0.22627	25.4236	2	2
Q08117	26	Q08117_26	TLE5	TLE5_HUMAN TLE family member 5 OS=Homo sapiens OX=9606 GN=TLE5 PE=1 SV=4	FTTSDSC(IPM[C])DR|FTTSDSC(IPM[C])DR|FTTSDSC(IPM[C])DR	4|3|1	1.01|0.68|0.99	0.08057|0.0866|NA	0.89333	0.18502	20.7113	8	3
P60981	147	P60981_147	DSTN	DEST_HUMAN Destrin OS=Homo sapiens OX=9606 GN=DSTN PE=1 SV=3	AC(IPM[C])IAEK|AC(IPM[C])IAEK|AC(IPM[C])IAEK	10|8|10	0.92|0.88|0.88	0.04541|0.02619|0.11965	0.89333	0.02309	2.58471	28	3
P46940	494	P46940_494	IQGAP1	IQGA1_HUMAN Ras GTPase-activating-like protein IQGAP1 OS=Homo sapiens OX=9606 GN=IQGAP1 PE=1 SV=1	QLSSSVTGLTNIEEENC(IPM[C])QR|QLSSSVTGLTNIEEENC(IPM[C])QR|QLSSSVTGLTNIEEENC(IPM[C])QR	2|1|1	0.94|0.74|1.0	0.0|NA|NA	0.89333	0.13614	15.2396	4	3
O95155	581	O95155_581	UBE4B	UBE4B_HUMAN Ubiquitin conjugation factor E4 B OS=Homo sapiens OX=9606 GN=UBE4B PE=1 SV=1	SLSPGC(IPM[C])GR||SLSPGC(IPM[C])GR	1||1	1.01||0.78	NA||NA	0.895	0.16263	18.1709	2	2
Q9H9J2	53	Q9H9J2_53	MRPL44	RM44_HUMAN 39S ribosomal protein L44, mitochondrial OS=Homo sapiens OX=9606 GN=MRPL44 PE=1 SV=1	C(IPM[C])PPPPVR|C(IPM[C])PPPPVR|C(IPM[C])PPPPVR	2|2|1	0.96|0.805|0.92	0.24042|0.17678|NA	0.895	0.08047	8.99106	5	3
Q9H4K7	206	Q9H4K7_206	MTG2	MTG2_HUMAN Mitochondrial ribosome-associated GTPase 2 OS=Homo sapiens OX=9606 GN=MTG2 PE=1 SV=1	APVTC(IPM[C])TPGQPGQQR|APVTC(IPM[C])TPGQPGQQR|	1|1|	0.74|1.05|	NA|NA|	0.895	0.2192	24.4916	2	2
O00471	517	O00471_517	EXOC5	EXOC5_HUMAN Exocyst complex component 5 OS=Homo sapiens OX=9606 GN=EXOC5 PE=1 SV=1	LSEC(IPM[C])LQK|LSEC(IPM[C])LQK|	1|4|	0.79|1.0|	NA|0.26912|	0.895	0.14849	16.5911	5	2
Q15392	252	Q15392_252	DHCR24	DHC24_HUMAN Delta(24)-sterol reductase OS=Homo sapiens OX=9606 GN=DHCR24 PE=1 SV=2	GLEAIC(IPM[C])AK|GLEAIC(IPM[C])AK|GLEAIC(IPM[C])AK	5|4|6	0.88|0.945|0.86	0.1509|0.17251|0.076	0.895	0.04444	4.96536	15	3
P12814	480	P12814_480	ACTN1	ACTN1_HUMAN Alpha-actinin-1 OS=Homo sapiens OX=9606 GN=ACTN1 PE=1 SV=2	IC(IPM[C])DQWDNLGALTQK||IC(IPM[C])DQWDNLGALTQK	1||1	0.93||0.86	NA||NA	0.895	0.0495	5.53073	2	2
Q8NDX6	50	Q8NDX6_50	ZNF740	ZN740_HUMAN Zinc finger protein 740 OS=Homo sapiens OX=9606 GN=ZNF740 PE=1 SV=1	C(IPM[C])SSQGHR||C(IPM[C])SSQGHR	1||1	0.68||1.11	NA||NA	0.895	0.30406	33.9732	2	2
Q6NUQ4	468	Q6NUQ4_468	TMEM214	TM214_HUMAN Transmembrane protein 214 OS=Homo sapiens OX=9606 GN=TMEM214 PE=1 SV=2	|GSSNNQDVVTCDMAC(IPM[C])K|GSSNNQDVVTCDMAC(IPM[C])K	|1|1	|0.94|0.85	|NA|NA	0.895	0.06364	7.11061	2	2
Q9UFG5	87	Q9UFG5_87	C19orf25	CS025_HUMAN UPF0449 protein C19orf25 OS=Homo sapiens OX=9606 GN=C19orf25 PE=1 SV=2	|C(IPM[C])ELLQR|C(IPM[C])ELLQR	|1|1	|0.7|1.09	|NA|NA	0.895	0.27577	30.8123	2	2
Q9UG63	411	Q9UG63_411	ABCF2	ABCF2_HUMAN ATP-binding cassette sub-family F member 2 OS=Homo sapiens OX=9606 GN=ABCF2 PE=1 SV=2	|DGPC(IPM[C])IYNNLEFGIDLDTR|DGPC(IPM[C])IYNNLEFGIDLDTR	|1|1	|1.13|0.66	|NA|NA	0.895	0.33234	37.133	2	2
Q12849	476	Q12849_476	GRSF1	GRSF1_HUMAN G-rich sequence factor 1 OS=Homo sapiens OX=9606 GN=GRSF1 PE=1 SV=3	YIELFLNSC(IPM[C])PK|YIELFLNSC(IPM[C])PK|YIELFLNSC(IPM[C])PK	1|2|1	1.02|0.895|0.78	NA|0.07778|NA	0.89833	0.12003	13.3615	4	3
Q9Y3F4	305	Q9Y3F4_305	STRAP	STRAP_HUMAN Serine-threonine kinase receptor-associated protein OS=Homo sapiens OX=9606 GN=STRAP PE=1 SV=1	C(IPM[C])VLPEEDSGELAKPK|C(IPM[C])VLPEEDSGELAKPK C(IPM[C])VLPEEDSGELAK|C(IPM[C])VLPEEDSGELAKPK	4|8|3	1.015|0.965|0.72	0.23013|0.22914|0.1562	0.9	0.15788	17.5422	15	3
Q9NXW9	267	Q9NXW9_267	ALKBH4	ALKB4_HUMAN Alpha-ketoglutarate-dependent dioxygenase alkB homolog 4 OS=Homo sapiens OX=9606 GN=ALKBH4 PE=1 SV=1	VC(IPM[C])VTFR|VC(IPM[C])VTFR|VC(IPM[C])VTFR	2|2|2	0.855|0.985|0.86	0.00707|0.06364|0.01414	0.9	0.07365	8.18333	6	3
Q9C0J8	120	Q9C0J8_120	WDR33	WDR33_HUMAN pre-mRNA 3' end processing protein WDR33 OS=Homo sapiens OX=9606 GN=WDR33 PE=1 SV=2	C(IPM[C])PVFVVR|C(IPM[C])PVFVVR|	1|1|	0.97|0.83|	NA|NA|	0.9	0.09899	10.9989	2	2
Q6PD62	196	Q6PD62_196	CTR9	CTR9_HUMAN RNA polymerase-associated protein CTR9 homolog OS=Homo sapiens OX=9606 GN=CTR9 PE=1 SV=1	|TNPGC(IPM[C])PAEVR|TNPGC(IPM[C])PAEVR	|1|2	|0.79|1.01	|NA|0.0	0.9	0.15556	17.2844	3	2
Q8TBF2	44	Q8TBF2_44	PRXL2B	PXL2B_HUMAN Prostamide/prostaglandin F synthase OS=Homo sapiens OX=9606 GN=PRXL2B PE=1 SV=1	FGC(IPM[C])VVCR|FGC(IPM[C])VVCR|FGC(IPM[C])VVCR	1|3|1	0.88|0.99|0.84	NA|0.16166|NA	0.90333	0.07767	8.59819	5	3
O95571	98	O95571_98	ETHE1	ETHE1_HUMAN Persulfide dioxygenase ETHE1, mitochondrial OS=Homo sapiens OX=9606 GN=ETHE1 PE=1 SV=2	SLLPGC(IPM[C])QSVISR|SLLPGC(IPM[C])QSVISR|SLLPGC(IPM[C])QSVISR	4|1|1	1.11|0.9|0.7	0.12152|NA|NA	0.90333	0.20502	22.696	6	3
P25325	7	P25325_7	MPST	THTM_HUMAN 3-mercaptopyruvate sulfurtransferase OS=Homo sapiens OX=9606 GN=MPST PE=1 SV=3	ASPQLC(IPM[C])R||ASPQLC(IPM[C])R	1||1	0.85||0.96	NA||NA	0.905	0.07778	8.59448	2	2
Q14573	420	Q14573_420	ITPR3	ITPR3_HUMAN Inositol 1,4,5-trisphosphate receptor type 3 OS=Homo sapiens OX=9606 GN=ITPR3 PE=1 SV=2	LMLGTC(IPM[C])PTK|LMLGTC(IPM[C])PTK|	1|2|	0.84|0.97|	NA|0.0|	0.905	0.09192	10.1569	3	2
P23526	195	P23526_195	AHCY	SAHH_HUMAN Adenosylhomocysteinase OS=Homo sapiens OX=9606 GN=AHCY PE=1 SV=4	FDNLYGC(IPM[C])R|FDNLYGC(IPM[C])R|SKFDNLYGC(IPM[C])R FDNLYGC(IPM[C])R	7|4|6	0.9|0.955|0.86	0.01254|0.04646|0.32037	0.905	0.0477	5.27072	17	3
P42166	330	P42166_330	TMPO	LAP2A_HUMAN Lamina-associated polypeptide 2, isoform alpha OS=Homo sapiens OX=9606 GN=TMPO PE=1 SV=2	DIVENIC(IPM[C])GR|DIVENIC(IPM[C])GR|DIVENIC(IPM[C])GR	6|8|6	1.02|0.755|0.94	0.04803|0.19175|0.03011	0.905	0.13592	15.0188	20	3
Q92889	560	Q92889_560	ERCC4	XPF_HUMAN DNA repair endonuclease XPF OS=Homo sapiens OX=9606 GN=ERCC4 PE=1 SV=3	EPLTIIHPLLGC(IPM[C])SDPYALTR||EPLTIIHPLLGC(IPM[C])SDPYALTR	1||1	0.75||1.06	NA||NA	0.905	0.2192	24.221	2	2
O75534	739	O75534_739	CSDE1	CSDE1_HUMAN Cold shock domain-containing protein E1 OS=Homo sapiens OX=9606 GN=CSDE1 PE=1 SV=2	|VC(IPM[C])EGPK|VC(IPM[C])EGPK	|1|1	|0.87|0.94	|NA|NA	0.905	0.0495	5.46961	2	2
Q8NC44	187	Q8NC44_187	RETREG2	RETR2_HUMAN Reticulophagy regulator 2 OS=Homo sapiens OX=9606 GN=RETREG2 PE=1 SV=3	|QNPAQFC(IPM[C])VR|QNPAQFC(IPM[C])VR	|5|1	|0.87|0.94	|0.07778|NA	0.905	0.0495	5.46961	6	2
P50990	136	P50990_136	CCT8	TCPQ_HUMAN T-complex protein 1 subunit theta OS=Homo sapiens OX=9606 GN=CCT8 PE=1 SV=4	|IGLSVSEVIEGYEIAC(IPM[C])R|IGLSVSEVIEGYEIAC(IPM[C])R	|1|1	|0.97|0.84	|NA|NA	0.905	0.09192	10.1569	2	2
Q66K74	440	Q66K74_440	MAP1S	MAP1S_HUMAN Microtubule-associated protein 1S OS=Homo sapiens OX=9606 GN=MAP1S PE=1 SV=2	|VLFPGCTPPAC(IPM[C])LLDGLVR|VLFPGCTPPAC(IPM[C])LLDGLVR	|1|2	|0.79|1.02	|NA|0.12728	0.905	0.16263	17.9702	3	2
P21333	574	P21333_574	FLNA	FLNA_HUMAN Filamin-A OS=Homo sapiens OX=9606 GN=FLNA PE=1 SV=4	VGTEC(IPM[C])GNQK|VGTEC(IPM[C])GNQK|VGTEC(IPM[C])GNQK	6|4|4	0.935|0.905|0.88	0.02927|0.08846|0.0	0.90667	0.02754	3.03749	14	3
P52948	1027	P52948_1027	NUP98	NUP98_HUMAN Nuclear pore complex protein Nup98-Nup96 OS=Homo sapiens OX=9606 GN=NUP98 PE=1 SV=4	ADTSQEIC(IPM[C])SPR|ADTSQEIC(IPM[C])SPR|ADTSQEIC(IPM[C])SPR	1|1|1	0.81|0.9|1.01	NA|NA|NA	0.90667	0.10017	11.0481	3	3
Q8WUM4	40	Q8WUM4_40	PDCD6IP	PDC6I_HUMAN Programmed cell death 6-interacting protein OS=Homo sapiens OX=9606 GN=PDCD6IP PE=1 SV=1	FIQQTYPSGGEEQAQYC(IPM[C])R|FIQQTYPSGGEEQAQYC(IPM[C])R|FIQQTYPSGGEEQAQYC(IPM[C])R	1|2|2	0.68|0.84|1.2	NA|0.0|0.0	0.90667	0.26633	29.3745	5	3
Q15654	328	Q15654_328	TRIP6	TRIP6_HUMAN Thyroid receptor-interacting protein 6 OS=Homo sapiens OX=9606 GN=TRIP6 PE=1 SV=3	AYC(IPM[C])EGCYVATLEK|AYC(IPM[C])EGCYVATLEK|AYC(IPM[C])EGCYVATLEK	1|1|1	0.84|0.75|1.13	NA|NA|NA	0.90667	0.19858	21.9021	3	3
O94992	84	O94992_84	HEXIM1	HEXI1_HUMAN Protein HEXIM1 OS=Homo sapiens OX=9606 GN=HEXIM1 PE=1 SV=1	PGPEGEGSLESQPPPLQTQACPESSC(IPM[C])LR||PGPEGEGSLESQPPPLQTQACPESSC(IPM[C])LR	1||2	0.69||1.125	NA||0.02121	0.9075	0.30759	33.8942	3	2
Q99832	29	Q99832_29	CCT7	TCPH_HUMAN T-complex protein 1 subunit eta OS=Homo sapiens OX=9606 GN=CCT7 PE=1 SV=2	ISAC(IPM[C])QVIAEAVR EGTDSSQGIPQLVSNISAC(IPM[C])QVIAEAVR|EGTDSSQGIPQLVSNISAC(IPM[C])QVIAEAVR|ISAC(IPM[C])QVIAEAVR	4|1|3	0.965|0.91|0.85	0.168|NA|0.10149	0.90833	0.05752	6.3325	8	3
P48643	493	P48643_493	CCT5	TCPE_HUMAN T-complex protein 1 subunit epsilon OS=Homo sapiens OX=9606 GN=CCT5 PE=1 SV=1	EMNPALGIDC(IPM[C])LHK||EMNPALGIDC(IPM[C])LHK	1||2	0.95||0.87	NA||0.0	0.91	0.05657	6.21648	3	2
Q6P996	456	Q6P996_456	PDXDC1	PDXD1_HUMAN Pyridoxal-dependent decarboxylase domain-containing protein 1 OS=Homo sapiens OX=9606 GN=PDXDC1 PE=1 SV=2	QLVPASGLTVMDLEAEGTC(IPM[C])LR||QLVPASGLTVMDLEAEGTC(IPM[C])LR	1||1	0.79||1.03	NA||NA	0.91	0.16971	18.6495	2	2
O75821	25	O75821_25	EIF3G	EIF3G_HUMAN Eukaryotic translation initiation factor 3 subunit G OS=Homo sapiens OX=9606 GN=EIF3G PE=1 SV=2	C(IPM[C])VTSELLK|C(IPM[C])VTSELLK|C(IPM[C])VTSELLK	2|3|2	1.005|0.88|0.85	0.00707|0.10817|0.07071	0.91167	0.08221	9.01752	7	3
Q5MNZ6	63	Q5MNZ6_63	WDR45B	WIPI3_HUMAN WD repeat domain phosphoinositide-interacting protein 3 OS=Homo sapiens OX=9606 GN=WDR45B PE=1 SV=2	C(IPM[C])NYLALVGGGK|C(IPM[C])NYLALVGGGK|C(IPM[C])NYLALVGGGK	3|1|2	1.01|0.85|0.875	0.37899|NA|0.24749	0.91167	0.08607	9.44092	6	3
Q92878	1296	Q92878_1296	RAD50	RAD50_HUMAN DNA repair protein RAD50 OS=Homo sapiens OX=9606 GN=RAD50 PE=1 SV=1	NIDQC(IPM[C])SEIVK|NIDQC(IPM[C])SEIVK|	1|2|	0.8|1.025|	NA|0.02121|	0.9125	0.1591	17.4356	3	2
Q6P087	147	Q6P087_147	RPUSD3	RUSD3_HUMAN Mitochondrial mRNA pseudouridine synthase RPUSD3 OS=Homo sapiens OX=9606 GN=RPUSD3 PE=1 SV=3	|ESSGLVLLSSC(IPM[C])PQTASR|ESSGLVLLSSC(IPM[C])PQTASR	|2|2	|0.845|0.98	|0.3182|0.0	0.9125	0.09546	10.4614	4	2
Q9Y2S7	143	Q9Y2S7_143	POLDIP2	PDIP2_HUMAN Polymerase delta-interacting protein 2 OS=Homo sapiens OX=9606 GN=POLDIP2 PE=1 SV=1	DC(IPM[C])PHISQR|DC(IPM[C])PHISQR|DC(IPM[C])PHISQR	1|2|1	0.85|0.8|1.09	NA|0.28284|NA	0.91333	0.15503	16.9741	4	3
Q05086	108	Q05086_108	UBE3A	UBE3A_HUMAN Ubiquitin-protein ligase E3A OS=Homo sapiens OX=9606 GN=UBE3A PE=1 SV=4	GAPNNSC(IPM[C])SEIK|GAPNNSC(IPM[C])SEIK|GAPNNSC(IPM[C])SEIK	1|1|1	0.89|1.0|0.85	NA|NA|NA	0.91333	0.07767	8.50405	3	3
Q9BW19	509	Q9BW19_509	KIFC1	KIFC1_HUMAN Kinesin-like protein KIFC1 OS=Homo sapiens OX=9606 GN=KIFC1 PE=1 SV=2	YVPVSC(IPM[C])EK|YVPVSC(IPM[C])EK|YVPVSC(IPM[C])EK	4|3|4	0.775|1.07|0.895	0.22219|0.16773|0.035	0.91333	0.14835	16.2428	11	3
P41240	290	P41240_290	CSK	CSK_HUMAN Tyrosine-protein kinase CSK OS=Homo sapiens OX=9606 GN=CSK PE=1 SV=1	SVLGGDC(IPM[C])LLK|SVLGGDC(IPM[C])LLK|SVLGGDC(IPM[C])LLK	1|1|1	0.93|1.01|0.8	NA|NA|NA	0.91333	0.10599	11.6048	3	3
Q8N201	1866	Q8N201_1866	INTS1	INT1_HUMAN Integrator complex subunit 1 OS=Homo sapiens OX=9606 GN=INTS1 PE=1 SV=2	GADASMAC(IPM[C])R||GADASMAC(IPM[C])R	1||1	0.87||0.96	NA||NA	0.915	0.06364	6.95519	2	2
Q99567	713	Q99567_713	NUP88	NUP88_HUMAN Nuclear pore complex protein Nup88 OS=Homo sapiens OX=9606 GN=NUP88 PE=1 SV=2	C(IPM[C])IQSILK|C(IPM[C])IQSILK|C(IPM[C])IQSILK	4|2|1	0.98|1.005|0.76	0.14071|0.20506|NA	0.915	0.13481	14.7333	7	3
Q9Y5A7	317	Q9Y5A7_317	NUB1	NUB1_HUMAN NEDD8 ultimate buster 1 OS=Homo sapiens OX=9606 GN=NUB1 PE=1 SV=2	|NC(IPM[C])YGENHQR|NC(IPM[C])YGENHQR	|1|1	|1.08|0.75	|NA|NA	0.915	0.23335	25.5027	2	2
P53816	89	P53816_89	PLAAT3	PLAT3_HUMAN Phospholipase A and acyltransferase 3 OS=Homo sapiens OX=9606 GN=PLAAT3 PE=1 SV=2	|YSPLPC(IPM[C])SK|YSPLPC(IPM[C])SK	|2|1	|0.88|0.95	|0.08485|NA	0.915	0.0495	5.40984	3	2
O00116	404	O00116_404	AGPS	ADAS_HUMAN Alkyldihydroxyacetonephosphate synthase, peroxisomal OS=Homo sapiens OX=9606 GN=AGPS PE=1 SV=1	|YGSVAFPNFEQGVAC(IPM[C])LR|YGSVAFPNFEQGVAC(IPM[C])LR	|2|1	|0.83|1.0	|0.0|NA	0.915	0.12021	13.1377	3	2
Q8N556	713	Q8N556_713	AFAP1	AFAP1_HUMAN Actin filament-associated protein 1 OS=Homo sapiens OX=9606 GN=AFAP1 PE=1 SV=2	SQAAPGSSPC(IPM[C])R|SQAAPGSSPC(IPM[C])R|SQAAPGSSPC(IPM[C])R	2|1|1	0.97|0.82|0.96	0.01414|NA|NA	0.91667	0.08386	9.14833	4	3
O95071	2267	O95071_2267	UBR5	UBR5_HUMAN E3 ubiquitin-protein ligase UBR5 OS=Homo sapiens OX=9606 GN=UBR5 PE=1 SV=2	C(IPM[C])ATTPMAVHR|C(IPM[C])ATTPMAVHR|C(IPM[C])ATTPMAVHR	1|1|1	0.92|0.91|0.92	NA|NA|NA	0.91667	0.00577	0.629452	3	3
Q15648	135	Q15648_135	MED1	MED1_HUMAN Mediator of RNA polymerase II transcription subunit 1 OS=Homo sapiens OX=9606 GN=MED1 PE=1 SV=4	VAHHGENPVSC(IPM[C])PELVQQLR|VAHHGENPVSC(IPM[C])PELVQQLR|VAHHGENPVSC(IPM[C])PELVQQLR	1|2|1	0.92|1.09|0.74	NA|0.02828|NA	0.91667	0.17502	19.093	4	3
Q9Y6Y8	604	Q9Y6Y8_604	SEC23IP	S23IP_HUMAN SEC23-interacting protein OS=Homo sapiens OX=9606 GN=SEC23IP PE=1 SV=1	C(IPM[C])PGPLAVANGVVK|C(IPM[C])PGPLAVANGVVK|C(IPM[C])PGPLAVANGVVK	1|1|1	0.91|0.94|0.9	NA|NA|NA	0.91667	0.02082	2.27126	3	3
Q16881	209	Q16881_209	TXNRD1	TRXR1_HUMAN Thioredoxin reductase 1, cytoplasmic OS=Homo sapiens OX=9606 GN=TXNRD1 PE=1 SV=3	WGLGGTC(IPM[C])VNVGCIPK|WGLGGTC(IPM[C])VNVGCIPK|WGLGGTC(IPM[C])VNVGCIPK	1|1|2	0.9|0.81|1.04	NA|NA|0.08485	0.91667	0.1159	12.6436	4	3
Q6IA86	746	Q6IA86_746	ELP2	ELP2_HUMAN Elongator complex protein 2 OS=Homo sapiens OX=9606 GN=ELP2 PE=1 SV=2	|YVVAVGLEC(IPM[C])GK|YVVAVGLEC(IPM[C])GK	|3|2	|0.97|0.865	|0.01528|0.03536	0.9175	0.07425	8.09264	5	2
P16615	997	P16615_997	ATP2A2	AT2A2_HUMAN Sarcoplasmic/endoplasmic reticulum calcium ATPase 2 OS=Homo sapiens OX=9606 GN=ATP2A2 PE=1 SV=1	EC(IPM[C])VQPATK|EC(IPM[C])VQPATK|EC(IPM[C])VQPATK	6|4|4	0.92|0.905|0.93	0.02966|0.03594|0.10372	0.91833	0.01258	1.36988	14	3
Q9NVT9	69	Q9NVT9_69	ARMC1	ARMC1_HUMAN Armadillo repeat-containing protein 1 OS=Homo sapiens OX=9606 GN=ARMC1 PE=1 SV=1	YLAEC(IPM[C])R|YLAEC(IPM[C])R|YLAEC(IPM[C])R	2|3|4	0.915|0.87|0.97	0.06364|0.06506|0.08544	0.91833	0.05008	5.45338	9	3
Q14318	274	Q14318_274	FKBP8	FKBP8_HUMAN Peptidyl-prolyl cis-trans isomerase FKBP8 OS=Homo sapiens OX=9606 GN=FKBP8 PE=1 SV=2	C(IPM[C])LNNLAASQLK|C(IPM[C])LNNLAASQLK|C(IPM[C])LNNLAASQLK	2|3|3	0.765|0.99|1.0	0.27577|0.16258|0.02517	0.91833	0.13288	14.4697	8	3
Q10713	466	Q10713_466	PMPCA	MPPA_HUMAN Mitochondrial-processing peptidase subunit alpha OS=Homo sapiens OX=9606 GN=PMPCA PE=1 SV=2	LPHELC(IPM[C])TLIR|LPHELC(IPM[C])TLIR|KLPHELC(IPM[C])TLIR LPHELC(IPM[C])TLIR	2|2|5	0.805|0.87|1.08	0.02121|0.18385|0.09628	0.91833	0.14373	15.6512	9	3
O75122	528	O75122_528	CLASP2	CLAP2_HUMAN CLIP-associating protein 2 OS=Homo sapiens OX=9606 GN=CLASP2 PE=1 SV=3	PSVSQGC(IPM[C])SR|PSVSQGC(IPM[C])SR IPRPSVSQGC(IPM[C])SR|PSVSQGC(IPM[C])SR	1|3|1	0.98|1.0|0.78	NA|0.52577|NA	0.92	0.12166	13.2239	5	3
Q8N122	713	Q8N122_713	RPTOR	RPTOR_HUMAN Regulatory-associated protein of mTOR OS=Homo sapiens OX=9606 GN=RPTOR PE=1 SV=1	DSPC(IPM[C])TPR|DSPC(IPM[C])TPR|DSPC(IPM[C])TPR	1|2|2	1.02|0.95|0.79	NA|0.04243|0.19799	0.92	0.1179	12.8152	5	3
O75691	618	O75691_618	UTP20	UTP20_HUMAN Small subunit processome component 20 homolog OS=Homo sapiens OX=9606 GN=UTP20 PE=1 SV=3	LALCGC(IPM[C])K|LALCGC(IPM[C])K|	1|2|	0.92|0.92|	NA|0.0|	0.92	0	0	3	2
Q9H2Y7	457	Q9H2Y7_457	ZNF106	ZN106_HUMAN Zinc finger protein 106 OS=Homo sapiens OX=9606 GN=ZNF106 PE=1 SV=1	SPLLPC(IPM[C])PATK|SPLLPC(IPM[C])PATK|	2|2|	1.05|0.79|	0.22627|0.05657|	0.92	0.18385	19.9837	4	2
Q9BUK6	46	Q9BUK6_46	MSTO1	MSTO1_HUMAN Protein misato homolog 1 OS=Homo sapiens OX=9606 GN=MSTO1 PE=1 SV=1	EPPGELC(IPM[C])PDVLYR|PPGELC(IPM[C])PDVLYR EPPGELC(IPM[C])PDVLYR|PPGELC(IPM[C])PDVLYR EPPGELC(IPM[C])PDVLYR	7|7|13	0.86|0.91|0.99	0.1223|0.13367|0.13029	0.92	0.06557	7.12717	27	3
O75643	576	O75643_576	SNRNP200	U520_HUMAN U5 small nuclear ribonucleoprotein 200 kDa helicase OS=Homo sapiens OX=9606 GN=SNRNP200 PE=1 SV=2	LATYGITVAELTGDHQLC(IPM[C])K||LATYGITVAELTGDHQLC(IPM[C])K	1||3	0.95||0.89	NA||0.11846	0.92	0.04243	4.61196	4	2
Q14197	82	Q14197_82	MRPL58	ICT1_HUMAN Peptidyl-tRNA hydrolase ICT1, mitochondrial OS=Homo sapiens OX=9606 GN=MRPL58 PE=1 SV=1	|LTISYC(IPM[C])R|LTISYC(IPM[C])R	|3|1	|1.15|0.69	|0.06028|NA	0.92	0.32527	35.3554	4	2
Q9Y5L0	125	Q9Y5L0_125	TNPO3	TNPO3_HUMAN Transportin-3 OS=Homo sapiens OX=9606 GN=TNPO3 PE=1 SV=3	GC(IPM[C])VQTLVEK|GC(IPM[C])VQTLVEK|GC(IPM[C])VQTLVEK	1|4|3	1.0|0.895|0.87	NA|0.10985|0.1159	0.92167	0.06898	7.48424	8	3
Q01813	112	Q01813_112	PFKP	PFKAP_HUMAN ATP-dependent 6-phosphofructokinase, platelet type OS=Homo sapiens OX=9606 GN=PFKP PE=1 SV=2	AAC(IPM[C])NLLQR|AAC(IPM[C])NLLQR|AAC(IPM[C])NLLQR	2|2|2	0.995|0.86|0.91	0.14849|0.0|0.14142	0.92167	0.06825	7.40504	6	3
Q9Y6C9	163	Q9Y6C9_163	MTCH2	MTCH2_HUMAN Mitochondrial carrier homolog 2 OS=Homo sapiens OX=9606 GN=MTCH2 PE=1 SV=1	|YCGLC(IPM[C])DSIITIYR|YCGLC(IPM[C])DSIITIYR	|2|4	|0.82|1.025	|0.19799|0.04359	0.9225	0.14496	15.7138	6	2
P28288	472	P28288_472	ABCD3	ABCD3_HUMAN ATP-binding cassette sub-family D member 3 OS=Homo sapiens OX=9606 GN=ABCD3 PE=1 SV=1	SGANVLIC(IPM[C])GPNGCGK|SGANVLIC(IPM[C])GPNGCGK|SGANVLIC(IPM[C])GPNGCGK	1|1|1	0.92|0.87|0.98	NA|NA|NA	0.92333	0.05508	5.96536	3	3
Q00610	491	Q00610_491	CLTC	CLH1_HUMAN Clathrin heavy chain 1 OS=Homo sapiens OX=9606 GN=CLTC PE=1 SV=5	VIQC(IPM[C])FAETGQVQK|VIQC(IPM[C])FAETGQVQK|VIQC(IPM[C])FAETGQVQK	1|1|3	0.99|0.79|0.99	NA|NA|0.09815	0.92333	0.11547	12.5058	5	3
P21333	1260	P21333_1260	FLNA	FLNA_HUMAN Filamin-A OS=Homo sapiens OX=9606 GN=FLNA PE=1 SV=4	LQVEPAVDTSGVQC(IPM[C])YGPGIEGQGVFR|LQVEPAVDTSGVQC(IPM[C])YGPGIEGQGVFR|LQVEPAVDTSGVQC(IPM[C])YGPGIEGQGVFR	3|4|3	0.94|0.95|0.88	0.06028|0.13466|0.01155	0.92333	0.03786	4.10038	10	3
Q9NR09	2910	Q9NR09_2910	BIRC6	BIRC6_HUMAN Baculoviral IAP repeat-containing protein 6 OS=Homo sapiens OX=9606 GN=BIRC6 PE=1 SV=2	AVC(IPM[C])GEMTR|AVC(IPM[C])GEMTR|	1|1|	0.87|0.98|	NA|NA|	0.925	0.07778	8.40865	2	2
Q03001	5080	Q03001_5080	DST	DYST_HUMAN Dystonin OS=Homo sapiens OX=9606 GN=DST PE=1 SV=4	QLQC(IPM[C])AK|QLQC(IPM[C])AK|	1|1|	0.8|1.05|	NA|NA|	0.925	0.17678	19.1114	2	2
Q00839	562	Q00839_562	HNRNPU	HNRPU_HUMAN Heterogeneous nuclear ribonucleoprotein U OS=Homo sapiens OX=9606 GN=HNRNPU PE=1 SV=6	APQC(IPM[C])LGK|APQC(IPM[C])LGK|APQC(IPM[C])LGK	5|7|6	0.91|0.95|0.915	0.02049|0.07525|0.25795	0.925	0.02179	2.35568	18	3
P49792	815	P49792_815	RANBP2	RBP2_HUMAN E3 SUMO-protein ligase RanBP2 OS=Homo sapiens OX=9606 GN=RANBP2 PE=1 SV=2	MIC(IPM[C])QQVEAIK|MIC(IPM[C])QQVEAIK|MIC(IPM[C])QQVEAIK	8|3|2	1.055|1.02|0.7	0.2295|0.04509|0.32527	0.925	0.19564	21.1503	13	3
Q9NYV4	1009	Q9NYV4_1009	CDK12	CDK12_HUMAN Cyclin-dependent kinase 12 OS=Homo sapiens OX=9606 GN=CDK12 PE=1 SV=2	C(IPM[C])TAEQTLQSDFLK|C(IPM[C])TAEQTLQSDFLK|C(IPM[C])TAEQTLQSDFLK	2|1|3	0.905|0.83|1.04	0.30406|NA|0.06351	0.925	0.10642	11.5049	6	3
O43824	394	O43824_394	GTPBP6	GTPB6_HUMAN Putative GTP-binding protein 6 OS=Homo sapiens OX=9606 GN=GTPBP6 PE=2 SV=4	C(IPM[C])SVLSTLR|C(IPM[C])SVLSTLR|C(IPM[C])SVLSTLR	1|1|1	0.95|0.94|0.89	NA|NA|NA	0.92667	0.03215	3.46941	3	3
O15118	816	O15118_816	NPC1	NPC1_HUMAN NPC intracellular cholesterol transporter 1 OS=Homo sapiens OX=9606 GN=NPC1 PE=1 SV=2	GAEDGTSVQASESC(IPM[C])LFR|GAEDGTSVQASESC(IPM[C])LFR|GAEDGTSVQASESC(IPM[C])LFR	1|1|1	0.81|0.82|1.15	NA|NA|NA	0.92667	0.19348	20.8791	3	3
P04080	3	P04080_3	CSTB	CYTB_HUMAN Cystatin-B OS=Homo sapiens OX=9606 GN=CSTB PE=1 SV=2	C(IPM[C])GAPSATQPATAETQHIADQVR MC(IPM[C])GAPSATQPATAETQHIADQVR|C(IPM[C])GAPSATQPATAETQHIADQVR MC(IPM[C])GAPSATQPATAETQHIADQVR|C(IPM[C])GAPSATQPATAETQHIADQVR MC(IPM[C])GAPSATQPATAETQHIADQVR	6|7|6	0.905|0.98|0.9	0.12094|0.03891|0.02588	0.92833	0.04481	4.82695	19	3
P22695	192	P22695_192	UQCRC2	QCR2_HUMAN Cytochrome b-c1 complex subunit 2, mitochondrial OS=Homo sapiens OX=9606 GN=UQCRC2 PE=1 SV=3	NALANPLYC(IPM[C])PDYR|NALANPLYC(IPM[C])PDYR|NALANPLYC(IPM[C])PDYR	2|2|2	0.97|0.945|0.87	0.19799|0.16263|0.22627	0.92833	0.05204	5.60577	6	3
Q9C0C9	375	Q9C0C9_375	UBE2O	UBE2O_HUMAN (E3-independent) E2 ubiquitin-conjugating enzyme OS=Homo sapiens OX=9606 GN=UBE2O PE=1 SV=3	NC(IPM[C])AQGEGSMAK|NC(IPM[C])AQGEGSMAK|NC(IPM[C])AQGEGSMAK	1|1|1	1.06|0.83|0.9	NA|NA|NA	0.93	0.1179	12.6774	3	3
Q12933	170	Q12933_170	TRAF2	TRAF2_HUMAN TNF receptor-associated factor 2 OS=Homo sapiens OX=9606 GN=TRAF2 PE=1 SV=2	APC(IPM[C])CGADVK|APC(IPM[C])CGADVK|	1|1|	1.13|0.73|	NA|NA|	0.93	0.28284	30.4129	2	2
O95071	730	O95071_730	UBR5	UBR5_HUMAN E3 ubiquitin-protein ligase UBR5 OS=Homo sapiens OX=9606 GN=UBR5 PE=1 SV=2	VPDC(IPM[C])FQR|VPDC(IPM[C])FQR|VPDC(IPM[C])FQR	3|2|3	0.94|0.85|1.0	0.08888|0.0|0.03055	0.93	0.0755	8.11828	8	3
O43765	153	O43765_153	SGTA	SGTA_HUMAN Small glutamine-rich tetratricopeptide repeat-containing protein alpha OS=Homo sapiens OX=9606 GN=SGTA PE=1 SV=1	AIC(IPM[C])IDPAYSK|AIC(IPM[C])IDPAYSK|AIC(IPM[C])IDPAYSK	2|3|3	1.02|0.81|0.96	0.12728|0.04583|0.26652	0.93	0.10817	11.6312	8	3
O14672	435	O14672_435	ADAM10	ADA10_HUMAN Disintegrin and metalloproteinase domain-containing protein 10 OS=Homo sapiens OX=9606 GN=ADAM10 PE=1 SV=1	FSLC(IPM[C])SIR|FSLC(IPM[C])SIR|FSLC(IPM[C])SIR	2|1|1	0.71|1.05|1.03	0.0|NA|NA	0.93	0.19079	20.5151	4	3
Q99536	86	Q99536_86	VAT1	VAT1_HUMAN Synaptic vesicle membrane protein VAT-1 homolog OS=Homo sapiens OX=9606 GN=VAT1 PE=1 SV=2	AC(IPM[C])GLNFADLMAR|AC(IPM[C])GLNFADLMAR|	1|1|	0.94|0.92|	NA|NA|	0.93	0.01414	1.52043	2	2
Q9UJS0	503	Q9UJS0_503	SLC25A13	CMC2_HUMAN Calcium-binding mitochondrial carrier protein Aralar2 OS=Homo sapiens OX=9606 GN=SLC25A13 PE=1 SV=2	DIPFSAIYFPC(IPM[C])YAHVK|DIPFSAIYFPC(IPM[C])YAHVK|DIPFSAIYFPC(IPM[C])YAHVK	1|1|2	1.11|0.68|1.0	NA|NA|0.14142	0.93	0.22338	24.0194	4	3
Q92610	463	Q92610_463	ZNF592	ZN592_HUMAN Zinc finger protein 592 OS=Homo sapiens OX=9606 GN=ZNF592 PE=1 SV=2	|ASDSSSPSC(IPM[C])SSGPR|ASDSSSPSC(IPM[C])SSGPR	|1|1	|0.89|0.97	|NA|NA	0.93	0.05657	6.0828	2	2
Q13315	1821	Q13315_1821	ATM	ATM_HUMAN Serine-protein kinase ATM OS=Homo sapiens OX=9606 GN=ATM PE=1 SV=4	|C(IPM[C])EILQLLK|C(IPM[C])EILQLLK	|3|2	|0.97|0.89	|0.75783|0.0	0.93	0.05657	6.0828	5	2
P37802	124	P37802_124	TAGLN2	TAGL2_HUMAN Transgelin-2 OS=Homo sapiens OX=9606 GN=TAGLN2 PE=1 SV=3	NMAC(IPM[C])VQR|NMAC(IPM[C])VQR|NMAC(IPM[C])VQR	15|18|18	0.93|0.905|0.96	0.04799|0.06306|0.10449	0.93167	0.02754	2.95598	51	3
Q86WQ0	7	Q86WQ0_7	NR2C2AP	NR2CA_HUMAN Nuclear receptor 2C2-associated protein OS=Homo sapiens OX=9606 GN=NR2C2AP PE=1 SV=1	LVC(IPM[C])PETVSR SLVC(IPM[C])PETVSR||SLVC(IPM[C])PETVSR	2||1	1.005||0.86	0.06364||NA	0.9325	0.10253	10.9952	3	2
P00973	25	P00973_25	OAS1	OAS1_HUMAN 2'-5'-oligoadenylate synthase 1 OS=Homo sapiens OX=9606 GN=OAS1 PE=1 SV=4	EDYLLPDTC(IPM[C])FR|EDYLLPDTC(IPM[C])FR|EDYLLPDTC(IPM[C])FR	1|5|2	0.9|0.98|0.92	NA|0.02683|0.11314	0.93333	0.04163	4.46037	8	3
P51665	116	P51665_116	PSMD7	PSMD7_HUMAN 26S proteasome non-ATPase regulatory subunit 7 OS=Homo sapiens OX=9606 GN=PSMD7 PE=1 SV=2	YC(IPM[C])PNSVLVIIDVKPK|YC(IPM[C])PNSVLVIIDVKPK|YC(IPM[C])PNSVLVIIDVKPK	6|4|1	1.025|0.825|0.95	0.18939|0.1021|NA	0.93333	0.10104	10.8258	11	3
Q15149	4245	Q15149_4245	PLEC	PLEC_HUMAN Plectin OS=Homo sapiens OX=9606 GN=PLEC PE=1 SV=3	C(IPM[C])ITDPQTGLCLLPLK|C(IPM[C])ITDPQTGLCLLPLK|C(IPM[C])ITDPQTGLCLLPLK	1|2|3	0.92|0.93|0.95	NA|0.07071|0.18475	0.93333	0.01528	1.63715	6	3
Q9Y5L0	912	Q9Y5L0_912	TNPO3	TNPO3_HUMAN Transportin-3 OS=Homo sapiens OX=9606 GN=TNPO3 PE=1 SV=3	QVC(IPM[C])WALR|QVC(IPM[C])WALR|QVC(IPM[C])WALR	1|1|2	0.77|1.11|0.925	NA|NA|0.00707	0.935	0.17022	18.2053	4	3
Q9H4G0	143	Q9H4G0_143	EPB41L1	E41L1_HUMAN Band 4.1-like protein 1 OS=Homo sapiens OX=9606 GN=EPB41L1 PE=1 SV=2	DYFGLTFC(IPM[C])DADSQK|DYFGLTFC(IPM[C])DADSQK|DYFGLTFC(IPM[C])DADSQK	4|1|2	1.08|1.03|0.695	0.06185|NA|0.10607	0.935	0.20934	22.3893	7	3
Q9HBH0	162	Q9HBH0_162	RHOF	RHOF_HUMAN Rho-related GTP-binding protein RhoF OS=Homo sapiens OX=9606 GN=RHOF PE=1 SV=1	AAQLEPITYMQGLSAC(IPM[C])EQIR|AAQLEPITYMQGLSAC(IPM[C])EQIR|	1|3|	0.79|1.08|	NA|0.24379|	0.935	0.20506	21.9316	4	2
Q7Z434	46	Q7Z434_46	MAVS	MAVS_HUMAN Mitochondrial antiviral-signaling protein OS=Homo sapiens OX=9606 GN=MAVS PE=1 SV=2	ATC(IPM[C])TLSGNR|ATC(IPM[C])TLSGNR|TC(IPM[C])TLSGNR	2|1|1	1.13|0.81|0.87	0.0|NA|NA	0.93667	0.1701	18.1601	4	3
O43592	845	O43592_845	XPOT	XPOT_HUMAN Exportin-T OS=Homo sapiens OX=9606 GN=XPOT PE=1 SV=2	TC(IPM[C])FIILSK|TC(IPM[C])FIILSK|TC(IPM[C])FIILSK	1|3|1	0.95|0.85|1.01	NA|0.50229|NA	0.93667	0.08083	8.62951	5	3
Q15650	86	Q15650_86	TRIP4	TRIP4_HUMAN Activating signal cointegrator 1 OS=Homo sapiens OX=9606 GN=TRIP4 PE=1 SV=4	NDQELISDPLQQC(IPM[C])FK|NDQELISDPLQQC(IPM[C])FK|NDQELISDPLQQC(IPM[C])FK	2|1|1	0.79|0.99|1.03	0.0|NA|NA	0.93667	0.12858	13.7274	4	3
P50748	683	P50748_683	KNTC1	KNTC1_HUMAN Kinetochore-associated protein 1 OS=Homo sapiens OX=9606 GN=KNTC1 PE=1 SV=1	DYQNTEEVC(IPM[C])QLR|DYQNTEEVC(IPM[C])QLR|DYQNTEEVC(IPM[C])QLR	1|2|2	0.82|0.995|1.0	NA|0.23335|0.19799	0.93833	0.10251	10.9247	5	3
Q9UNY4	224	Q9UNY4_224	TTF2	TTF2_HUMAN Transcription termination factor 2 OS=Homo sapiens OX=9606 GN=TTF2 PE=1 SV=2	SQQC(IPM[C])QGNELTR||SQQC(IPM[C])QGNELTR	1||1	0.85||1.03	NA||NA	0.94	0.12728	13.5404	2	2
Q96JP5	182	Q96JP5_182	ZFP91	ZFP91_HUMAN E3 ubiquitin-protein ligase ZFP91 OS=Homo sapiens OX=9606 GN=ZFP91 PE=1 SV=1	TGSLQLIC(IPM[C])K|TGSLQLIC(IPM[C])K|	3|1|	1.18|0.7|	0.21502|NA|	0.94	0.33941	36.1074	4	2
Q9NXH9	621	Q9NXH9_621	TRMT1	TRM1_HUMAN tRNA (guanine(26)-N(2))-dimethyltransferase OS=Homo sapiens OX=9606 GN=TRMT1 PE=1 SV=1	|GDQCC(IPM[C])YSHSPPTPR|GDQCC(IPM[C])YSHSPPTPR	|3|1	|0.95|0.93	|0.01732|NA	0.94	0.01414	1.50426	4	2
Q9NTJ5	392	Q9NTJ5_392	SACM1L	SAC1_HUMAN Phosphatidylinositol-3-phosphatase SAC1 OS=Homo sapiens OX=9606 GN=SACM1L PE=1 SV=2	|SNCMDC(IPM[C])LDR|SNCMDC(IPM[C])LDR	|1|1	|0.79|1.09	|NA|NA	0.94	0.21213	22.567	2	2
Q96LD4	454	Q96LD4_454	TRIM47	TRI47_HUMAN E3 ubiquitin-protein ligase TRIM47 OS=Homo sapiens OX=9606 GN=TRIM47 PE=1 SV=2	|VLC(IPM[C])PINYPLSPTR|VLC(IPM[C])PINYPLSPTR	|3|4	|1.0|0.88	|0.07371|0.16248	0.94	0.08485	9.0266	7	2
Q8NF37	443	Q8NF37_443	LPCAT1	PCAT1_HUMAN Lysophosphatidylcholine acyltransferase 1 OS=Homo sapiens OX=9606 GN=LPCAT1 PE=1 SV=2	|MYGAQEDGSVGEGDLSC(IPM[C])ILK|MYGAQEDGSVGEGDLSC(IPM[C])ILK	|3|1	|0.96|0.92	|0.18903|NA	0.94	0.02828	3.00851	4	2
Q9UG63	388	Q9UG63_388	ABCF2	ABCF2_HUMAN ATP-binding cassette sub-family F member 2 OS=Homo sapiens OX=9606 GN=ABCF2 PE=1 SV=2	|TLSFYFPPC(IPM[C])GK|TLSFYFPPC(IPM[C])GK	|1|1	|0.95|0.93	|NA|NA	0.94	0.01414	1.50426	2	2
Q96JP2	949	Q96JP2_949	MYO15B	MY15B_HUMAN Unconventional myosin-XVB OS=Homo sapiens OX=9606 GN=MYO15B PE=1 SV=3	DLGSEGGC(IPM[C])LR|DLGSEGGC(IPM[C])LR|DLGSEGGC(IPM[C])LR	4|2|3	1.145|0.76|0.92	0.1634|0.12728|0.04619	0.94167	0.19341	20.539	9	3
Q96HC4	213	Q96HC4_213	PDLIM5	PDLI5_HUMAN PDZ and LIM domain protein 5 OS=Homo sapiens OX=9606 GN=PDLIM5 PE=1 SV=5	QPTVTSVC(IPM[C])SETSQELAEGQR|QPTVTSVC(IPM[C])SETSQELAEGQR|QPTVTSVC(IPM[C])SETSQELAEGQR	1|2|4	1.03|0.91|0.885	NA|0.0|0.35218	0.94167	0.07751	8.23112	7	3
P55199	14	P55199_14	ELL	ELL_HUMAN RNA polymerase II elongation factor ELL OS=Homo sapiens OX=9606 GN=ELL PE=1 SV=1	YGLSC(IPM[C])GR|YGLSC(IPM[C])GR|	2|1|	1.005|0.88|	0.10607|NA|	0.9425	0.08839	9.37825	3	2
Q92615	590	Q92615_590	LARP4B	LAR4B_HUMAN La-related protein 4B OS=Homo sapiens OX=9606 GN=LARP4B PE=1 SV=3	EPSVPASC(IPM[C])AVSATYER||EPSVPASC(IPM[C])AVSATYER	2||2	0.85||1.035	0.07071||0.16263	0.9425	0.13081	13.879	4	2
Q9NVD7	352	Q9NVD7_352	PARVA	PARVA_HUMAN Alpha-parvin OS=Homo sapiens OX=9606 GN=PARVA PE=1 SV=1	PRPEDIVNC(IPM[C])DLK|PRPEDIVNC(IPM[C])DLK|	2|1|	0.885|1.0|	0.27577|NA|	0.9425	0.08132	8.62812	3	2
Q92990	218	Q92990_218	GLMN	GLMN_HUMAN Glomulin OS=Homo sapiens OX=9606 GN=GLMN PE=1 SV=2	C(IPM[C])PLLTAQFFEQSEEGGNDPFR||C(IPM[C])PLLTAQFFEQSEEGGNDPFR	1||2	1.01||0.875	NA||0.26163	0.9425	0.09546	10.1284	3	2
Q9Y6M0	33	Q9Y6M0_33	PRSS21	TEST_HUMAN Testisin OS=Homo sapiens OX=9606 GN=PRSS21 PE=1 SV=1	KPESQEAAPLSGPC(IPM[C])GR PESQEAAPLSGPC(IPM[C])GR|KPESQEAAPLSGPC(IPM[C])GR PESQEAAPLSGPC(IPM[C])GR|KPESQEAAPLSGPC(IPM[C])GR PESQEAAPLSGPC(IPM[C])GR	2|8|2	1.07|0.97|0.79	0.35355|0.15919|0.02828	0.94333	0.14189	15.0414	12	3
Q9BQG0	1031	Q9BQG0_1031	MYBBP1A	MBB1A_HUMAN Myb-binding protein 1A OS=Homo sapiens OX=9606 GN=MYBBP1A PE=1 SV=2	HQAC(IPM[C])LLLQK|HQAC(IPM[C])LLLQK|HQAC(IPM[C])LLLQK	4|7|6	1.06|0.83|0.94	0.11615|0.37269|0.12384	0.94333	0.11504	12.1951	17	3
Q9NPD8	86	Q9NPD8_86	UBE2T	UBE2T_HUMAN Ubiquitin-conjugating enzyme E2 T OS=Homo sapiens OX=9606 GN=UBE2T PE=1 SV=1	IC(IPM[C])LDVLK|IC(IPM[C])LDVLK|IC(IPM[C])LDVLK	1|2|5	0.91|0.91|1.01	NA|0.09899|0.02966	0.94333	0.05774	6.12087	8	3
P07814	660	P07814_660	EPRS1	SYEP_HUMAN Bifunctional glutamate/proline--tRNA ligase OS=Homo sapiens OX=9606 GN=EPRS1 PE=1 SV=5	HEELMLGDPC(IPM[C])LK|HEELMLGDPC(IPM[C])LK|HEELMLGDPC(IPM[C])LK	2|5|2	0.915|1.01|0.91	0.07778|0.29108|0.46669	0.945	0.05635	5.96296	9	3
Q9UGJ1	151	Q9UGJ1_151	TUBGCP4	GCP4_HUMAN Gamma-tubulin complex component 4 OS=Homo sapiens OX=9606 GN=TUBGCP4 PE=1 SV=1	IHGC(IPM[C])QILETVYK|IHGC(IPM[C])QILETVYK|	1|1|	0.91|0.98|	NA|NA|	0.945	0.0495	5.2381	2	2
Q6PJG6	720	Q6PJG6_720	BRAT1	BRAT1_HUMAN BRCA1-associated ATM activator 1 OS=Homo sapiens OX=9606 GN=BRAT1 PE=1 SV=2	SC(IPM[C])DLLLFLR|SC(IPM[C])DLLLFLR|	1|1|	0.91|0.98|	NA|NA|	0.945	0.0495	5.2381	2	2
P35579	1437	P35579_1437	MYH9	MYH9_HUMAN Myosin-9 OS=Homo sapiens OX=9606 GN=MYH9 PE=1 SV=4	|QSAC(IPM[C])NLEK|QSAC(IPM[C])NLEK	|1|1	|0.86|1.03	|NA|NA	0.945	0.12021	12.7206	2	2
Q6PJG6	513	Q6PJG6_513	BRAT1	BRAT1_HUMAN BRCA1-associated ATM activator 1 OS=Homo sapiens OX=9606 GN=BRAT1 PE=1 SV=2	|LCHPC(IPM[C])WEVR|LCHPC(IPM[C])WEVR	|1|1	|0.93|0.96	|NA|NA	0.945	0.02121	2.24444	2	2
Q7Z4S6	1144	Q7Z4S6_1144	KIF21A	KI21A_HUMAN Kinesin-like protein KIF21A OS=Homo sapiens OX=9606 GN=KIF21A PE=1 SV=2	LC(IPM[C])GEVKPK|LC(IPM[C])GEVKPK|LC(IPM[C])GEVKPK	1|1|3	0.93|0.76|1.15	NA|NA|0.24826	0.94667	0.19553	20.6545	5	3
P07199	259	P07199_259	CENPB	CENPB_HUMAN Major centromere autoantigen B OS=Homo sapiens OX=9606 GN=CENPB PE=1 SV=2	AGQAGLPC(IPM[C])DYTANSK|AGQAGLPC(IPM[C])DYTANSK|AGQAGLPC(IPM[C])DYTANSK	1|1|1	1.05|0.87|0.92	NA|NA|NA	0.94667	0.09292	9.81546	3	3
Q96T76	819	Q96T76_819	MMS19	MMS19_HUMAN MMS19 nucleotide excision repair protein homolog OS=Homo sapiens OX=9606 GN=MMS19 PE=1 SV=2	YHPLSSC(IPM[C])LTAR|YHPLSSC(IPM[C])LTAR|YHPLSSC(IPM[C])LTAR	8|8|9	0.87|0.96|1.01	0.05397|0.17847|0.07339	0.94667	0.07095	7.49469	25	3
P11413	13	P11413_13	G6PD	G6PD_HUMAN Glucose-6-phosphate 1-dehydrogenase OS=Homo sapiens OX=9606 GN=G6PD PE=1 SV=4	QVC(IPM[C])GILR TQVC(IPM[C])GILR|QVC(IPM[C])GILR TQVC(IPM[C])GILR|QVC(IPM[C])GILR TQVC(IPM[C])GILR	10|6|13	0.965|0.915|0.96	0.10737|0.05621|0.16097	0.94667	0.02754	2.90914	29	3
O75369	1617	O75369_1617	FLNB	FLNB_HUMAN Filamin-B OS=Homo sapiens OX=9606 GN=FLNB PE=1 SV=2	C(IPM[C])LATGPGIASTVK|C(IPM[C])LATGPGIASTVK|C(IPM[C])LATGPGIASTVK	1|1|1	1.01|0.84|0.99	NA|NA|NA	0.94667	0.09292	9.81546	3	3
Q8N2G8	502	Q8N2G8_502	GHDC	GHDC_HUMAN GH3 domain-containing protein OS=Homo sapiens OX=9606 GN=GHDC PE=1 SV=2	AALAAC(IPM[C])PSSPFPPAMPR|AALAAC(IPM[C])PSSPFPPAMPR|AALAAC(IPM[C])PSSPFPPAMPR	3|3|1	1.06|0.81|0.97	0.14224|0.14364|NA	0.94667	0.12662	13.3753	7	3
P15924	798	P15924_798	DSP	DESP_HUMAN Desmoplakin OS=Homo sapiens OX=9606 GN=DSP PE=1 SV=3	LTEEETVC(IPM[C])LDLDK|LTEEETVC(IPM[C])LDLDK|LTEEETVC(IPM[C])LDLDK LTEEETVC(IPM[C])LDLDKVEAYR	2|2|3	0.89|1.04|0.91	0.0|0.0|0.08505	0.94667	0.08145	8.60384	7	3
Q6KC79	1940	Q6KC79_1940	NIPBL	NIPBL_HUMAN Nipped-B-like protein OS=Homo sapiens OX=9606 GN=NIPBL PE=1 SV=2	ILNITDVVAAC(IPM[C])R|ILNITDVVAAC(IPM[C])R|ILNITDVVAAC(IPM[C])R	2|1|2	0.88|0.92|1.04	0.0|NA|0.0	0.94667	0.08327	8.7961	5	3
P07814	1480	P07814_1480	EPRS1	SYEP_HUMAN Bifunctional glutamate/proline--tRNA ligase OS=Homo sapiens OX=9606 GN=EPRS1 PE=1 SV=5	SLC(IPM[C])IPFKPLCELQPGAK|SLC(IPM[C])IPFKPLCELQPGAK|SLC(IPM[C])IPFKPLCELQPGAK	1|2|1	1.06|1.01|0.77	NA|0.0|NA	0.94667	0.15503	16.3764	4	3
Q9NS86	187	Q9NS86_187	LANCL2	LANC2_HUMAN LanC-like protein 2 OS=Homo sapiens OX=9606 GN=LANCL2 PE=1 SV=1	SVVC(IPM[C])QESDLPDELLYGR|SVVC(IPM[C])QESDLPDELLYGR|SVVC(IPM[C])QESDLPDELLYGR	2|2|4	0.985|0.89|0.965	0.09192|0.0|0.10033	0.94667	0.05008	5.29012	8	3
O15027	107	O15027_107	SEC16A	SC16A_HUMAN Protein transport protein Sec16A OS=Homo sapiens OX=9606 GN=SEC16A PE=1 SV=4	DSSQGPC(IPM[C])EPLPGPLTQPR|DSSQGPC(IPM[C])EPLPGPLTQPR|	2|1|	1.015|0.88|	0.12021|NA|	0.9475	0.09546	10.0749	3	2
O43294	91	O43294_91	TGFB1I1	TGFI1_HUMAN Transforming growth factor beta-1-induced transcript 1 protein OS=Homo sapiens OX=9606 GN=TGFB1I1 PE=1 SV=2	PAAPAAPPFSSSSGVLGTGLC(IPM[C])ELDR|PAAPAAPPFSSSSGVLGTGLC(IPM[C])ELDR|	2|2|	1.015|0.88|	0.0495|0.09899|	0.9475	0.09546	10.0749	4	2
P11172	174	P11172_174	UMPS	UMPS_HUMAN Uridine 5'-monophosphate synthase OS=Homo sapiens OX=9606 GN=UMPS PE=1 SV=1	LHSVC(IPM[C])TLSK|LHSVC(IPM[C])TLSK|LHSVC(IPM[C])TLSK	2|4|2	1.07|1.025|0.75	0.0|0.12124|0.0	0.94833	0.17323	18.2668	8	3
P55263	353	P55263_353	ADK	ADK_HUMAN Adenosine kinase OS=Homo sapiens OX=9606 GN=ADK PE=1 SV=2	TGC(IPM[C])TFPEKPDFH|TGC(IPM[C])TFPEKPDFH|TGC(IPM[C])TFPEKPDFH	2|5|3	1.145|0.86|0.84	0.07778|0.33959|0.41797	0.94833	0.17061	17.9906	10	3
P78527	2469	P78527_2469	PRKDC	PRKDC_HUMAN DNA-dependent protein kinase catalytic subunit OS=Homo sapiens OX=9606 GN=PRKDC PE=1 SV=3	ELLNPVVEFVSHPSTTC(IPM[C])R|ELLNPVVEFVSHPSTTC(IPM[C])R|ELLNPVVEFVSHPSTTC(IPM[C])R	2|1|1	1.025|0.7|1.12	0.0495|NA|NA	0.94833	0.22025	23.225	4	3
Q9ULJ3	129	Q9ULJ3_129	ZBTB21	ZBT21_HUMAN Zinc finger and BTB domain-containing protein 21 OS=Homo sapiens OX=9606 GN=ZBTB21 PE=1 SV=2	TPQAPFPTC(IPM[C])PNR|TPQAPFPTC(IPM[C])PNR|TPQAPFPTC(IPM[C])PNR	2|1|2	0.94|0.77|1.14	0.08485|NA|0.16971	0.95	0.1852	19.4947	5	3
Q9UKX7	333	Q9UKX7_333	NUP50	NUP50_HUMAN Nuclear pore complex protein Nup50 OS=Homo sapiens OX=9606 GN=NUP50 PE=1 SV=2	|PVSSPFPTKPLEGQAEGDSGEC(IPM[C])K|DTTQSKPVSSPFPTKPLEGQAEGDSGEC(IPM[C])K PVSSPFPTKPLEGQAEGDSGEC(IPM[C])K	|2|2	|0.94|0.96	|0.0|0.01414	0.95	0.01414	1.48842	4	2
Q8NCG7	661	Q8NCG7_661	DAGLB	DGLB_HUMAN Diacylglycerol lipase-beta OS=Homo sapiens OX=9606 GN=DAGLB PE=1 SV=2	|AACVSC(IPM[C])PAQGVSSVDVA|AACVSC(IPM[C])PAQGVSSVDVA	|2|1	|0.88|1.02	|0.0|NA	0.95	0.09899	10.42	3	2
P07814	336	P07814_336	EPRS1	SYEP_HUMAN Bifunctional glutamate/proline--tRNA ligase OS=Homo sapiens OX=9606 GN=EPRS1 PE=1 SV=5	GSQFGQSC(IPM[C])CLR|GSQFGQSC(IPM[C])CLR|GSQFGQSC(IPM[C])CLR	2|4|5	1.0|0.825|1.03	0.01414|0.09899|0.13012	0.95167	0.11072	11.6343	11	3
Q9H9A6	23	Q9H9A6_23	LRRC40	LRC40_HUMAN Leucine-rich repeat-containing protein 40 OS=Homo sapiens OX=9606 GN=LRRC40 PE=1 SV=1	DC(IPM[C])GTSVPQGLLK|DC(IPM[C])GTSVPQGLLK|DC(IPM[C])GTSVPQGLLK	3|6|4	1.01|0.835|1.01	0.14434|0.0796|0.14361	0.95167	0.10104	10.6171	13	3
Q6FI81	92	Q6FI81_92	CIAPIN1	CPIN1_HUMAN Anamorsin OS=Homo sapiens OX=9606 GN=CIAPIN1 PE=1 SV=2	ILRPGGC(IPM[C])LFLK|PGGC(IPM[C])LFLK ILRPGGC(IPM[C])LFLK|PGGC(IPM[C])LFLK ILRPGGC(IPM[C])LFLK	1|2|2	0.67|1.025|1.16	NA|0.37477|0.01414	0.95167	0.2531	26.5954	5	3
P60981	163	P60981_163	DSTN	DEST_HUMAN Destrin OS=Homo sapiens OX=9606 GN=DSTN PE=1 SV=3	LGGSLIVAFEGC(IPM[C])PV|LGGSLIVAFEGC(IPM[C])PV|LGGSLIVAFEGC(IPM[C])PV	1|3|4	0.98|1.0|0.875	NA|0.1222|0.02872	0.95167	0.06714	7.05497	8	3
O94905	262	O94905_262	ERLIN2	ERLN2_HUMAN Erlin-2 OS=Homo sapiens OX=9606 GN=ERLIN2 PE=1 SV=1	ADAEC(IPM[C])YTAMK|ADAEC(IPM[C])YTAMK|	1|2|	1.01|0.895|	NA|0.0495|	0.9525	0.08132	8.53753	3	2
Q9UBX3	181	Q9UBX3_181	SLC25A10	DIC_HUMAN Mitochondrial dicarboxylate carrier OS=Homo sapiens OX=9606 GN=SLC25A10 PE=1 SV=2	GALVTVGQLSC(IPM[C])YDQAK||GALVTVGQLSC(IPM[C])YDQAK	2||2	0.865||1.04	0.24749||0.07071	0.9525	0.12374	12.9911	4	2
O95239	977	O95239_977	KIF4A	KIF4A_HUMAN Chromosome-associated kinesin KIF4A OS=Homo sapiens OX=9606 GN=KIF4A PE=1 SV=3	EVC(IPM[C])EQNQQLLR|EVC(IPM[C])EQNQQLLR|EVC(IPM[C])EQNQQLLR	1|1|1	1.02|0.83|1.01	NA|NA|NA	0.95333	0.10693	11.2165	3	3
O15533	115	O15533_115	TAPBP	TPSN_HUMAN Tapasin OS=Homo sapiens OX=9606 GN=TAPBP PE=1 SV=1	WASGLTPAQNC(IPM[C])PR|WASGLTPAQNC(IPM[C])PR|WASGLTPAQNC(IPM[C])PR	5|3|4	0.91|0.98|0.97	0.04764|0.08327|0.03775	0.95333	0.03786	3.97134	12	3
Q8IY37	766	Q8IY37_766	DHX37	DHX37_HUMAN Probable ATP-dependent RNA helicase DHX37 OS=Homo sapiens OX=9606 GN=DHX37 PE=1 SV=1	LSC(IPM[C])PITALGR|LSC(IPM[C])PITALGR|LSC(IPM[C])PITALGR	1|2|1	1.04|0.92|0.9	NA|0.0|NA	0.95333	0.07572	7.94269	4	3
P11586	147	P11586_147	MTHFD1	C1TC_HUMAN C-1-tetrahydrofolate synthase, cytoplasmic OS=Homo sapiens OX=9606 GN=MTHFD1 PE=1 SV=3	GDLNDCFIPC(IPM[C])TPK|GDLNDCFIPC(IPM[C])TPK|GDLNDCFIPC(IPM[C])TPK	2|1|1	0.8|1.03|1.03	0.15556|NA|NA	0.95333	0.13279	13.9291	4	3
Q8WUB8	16	Q8WUB8_16	PHF10	PHF10_HUMAN PHD finger protein 10 OS=Homo sapiens OX=9606 GN=PHF10 PE=1 SV=3	PC(IPM[C])DSDPATPGAQSPK|PC(IPM[C])DSDPATPGAQSPK|	1|1|	0.95|0.96|	NA|NA|	0.955	0.00707	0.740314	2	2
Q9HC52	261	Q9HC52_261	CBX8	CBX8_HUMAN Chromobox protein homolog 8 OS=Homo sapiens OX=9606 GN=CBX8 PE=1 SV=3	RQDSDLVQC(IPM[C])GVTSPSSAEATGK|RQDSDLVQC(IPM[C])GVTSPSSAEATGK|	1|1|	1.02|0.89|	NA|NA|	0.955	0.09192	9.62513	2	2
Q8WXH0	6161	Q8WXH0_6161	SYNE2	SYNE2_HUMAN Nesprin-2 OS=Homo sapiens OX=9606 GN=SYNE2 PE=1 SV=3	TAAC(IPM[C])PNSSEVLYTSAK||TAAC(IPM[C])PNSSEVLYTSAK	1||1	1.03||0.88	NA||NA	0.955	0.10607	11.1068	2	2
P49792	206	P49792_206	RANBP2	RBP2_HUMAN E3 SUMO-protein ligase RanBP2 OS=Homo sapiens OX=9606 GN=RANBP2 PE=1 SV=2	SSLEWNSC(IPM[C])VVQTLK||SSLEWNSC(IPM[C])VVQTLK	2||3	0.92||0.99	0.22627||0.20404	0.955	0.0495	5.18325	5	2
Q5VYS8	343	Q5VYS8_343	TUT7	TUT7_HUMAN Terminal uridylyltransferase 7 OS=Homo sapiens OX=9606 GN=TUT7 PE=1 SV=1	|LYGSSC(IPM[C])SR|LYGSSC(IPM[C])SR	|1|2	|0.97|0.94	|NA|0.02828	0.955	0.02121	2.22094	3	2
O75911	294	O75911_294	DHRS3	DHRS3_HUMAN Short-chain dehydrogenase/reductase 3 OS=Homo sapiens OX=9606 GN=DHRS3 PE=1 SV=2	|FSGTYTC(IPM[C])MNTFK|FSGTYTC(IPM[C])MNTFK	|2|1	|0.79|1.12	|0.0|NA	0.955	0.23335	24.4346	3	2
Q96NA2	241	Q96NA2_241	RILP	RILP_HUMAN Rab-interacting lysosomal protein OS=Homo sapiens OX=9606 GN=RILP PE=1 SV=1	PSEAGQC(IPM[C])R|PSEAGQC(IPM[C])R|PSEAGQC(IPM[C])R	1|1|1	0.77|0.92|1.18	NA|NA|NA	0.95667	0.20744	21.6835	3	3
P41227	194	P41227_194	NAA10	NAA10_HUMAN N-alpha-acetyltransferase 10 OS=Homo sapiens OX=9606 GN=NAA10 PE=1 SV=1	GNSPPSSGEAC(IPM[C])R|GNSPPSSGEAC(IPM[C])R|GNSPPSSGEAC(IPM[C])R	6|6|5	0.9|0.97|1.0	0.04033|0.06524|0.06841	0.95667	0.05132	5.36444	17	3
P31327	600	P31327_600	CPS1	CPSM_HUMAN Carbamoyl-phosphate synthase [ammonia], mitochondrial OS=Homo sapiens OX=9606 GN=CPS1 PE=1 SV=2	SAYALGGLGSGIC(IPM[C])PNR|SAYALGGLGSGIC(IPM[C])PNR|SAYALGGLGSGIC(IPM[C])PNR	5|4|4	0.86|1.125|0.885	0.07416|0.17898|0.11117	0.95667	0.14632	15.2947	13	3
Q15418	432	Q15418_432	RPS6KA1	KS6A1_HUMAN Ribosomal protein S6 kinase alpha-1 OS=Homo sapiens OX=9606 GN=RPS6KA1 PE=1 SV=2	ETIGVGSYSEC(IPM[C])K|ETIGVGSYSEC(IPM[C])K|ETIGVGSYSEC(IPM[C])K	7|4|6	0.94|0.965|0.97	0.06939|0.02872|0.03488	0.95833	0.01607	1.67688	17	3
Q16643	308	Q16643_308	DBN1	DREB_HUMAN Drebrin OS=Homo sapiens OX=9606 GN=DBN1 PE=1 SV=4	VASASAGSC(IPM[C])DVPSPFNHR|VASASAGSC(IPM[C])DVPSPFNHR|VASASAGSC(IPM[C])DVPSPFNHR	1|3|2	0.79|1.06|1.025	NA|0.35572|0.00707	0.95833	0.14683	15.3214	6	3
O43795	129	O43795_129	MYO1B	MYO1B_HUMAN Unconventional myosin-Ib OS=Homo sapiens OX=9606 GN=MYO1B PE=1 SV=3	LVMSYVAAVC(IPM[C])GK|LVMSYVAAVC(IPM[C])GK|LVMSYVAAVC(IPM[C])GK	14|12|17	0.925|0.92|1.03	0.11486|0.14038|0.19802	0.95833	0.06212	6.48211	43	3
Q9UHR4	194	Q9UHR4_194	BAIAP2L1	BI2L1_HUMAN Brain-specific angiogenesis inhibitor 1-associated protein 2-like protein 1 OS=Homo sapiens OX=9606 GN=BAIAP2L1 PE=1 SV=2	FC(IPM[C])FLVDK|FC(IPM[C])FLVDK|FC(IPM[C])FLVDK	4|3|2	0.98|0.93|0.965	0.09327|0.02887|0.00707	0.95833	0.02566	2.67757	9	3
P42356	19	P42356_19	PI4KA	PI4KA_HUMAN Phosphatidylinositol 4-kinase alpha OS=Homo sapiens OX=9606 GN=PI4KA PE=1 SV=4	GGGGGGGGGGGC(IPM[C])SGSGSSASR|GGGGGGGGGGGC(IPM[C])SGSGSSASR|GGGGGGGGGGGC(IPM[C])SGSGSSASR	1|1|2	0.96|0.93|0.99	NA|NA|0.0	0.96	0.03	3.125	4	3
Q9Y6K0	30	Q9Y6K0_30	CEPT1	CEPT1_HUMAN Choline/ethanolaminephosphotransferase 1 OS=Homo sapiens OX=9606 GN=CEPT1 PE=1 SV=1	STTGC(IPM[C])VLNK MSTTGC(IPM[C])VLNK|STTGC(IPM[C])VLNK MSTTGC(IPM[C])VLNK|MSTTGC(IPM[C])VLNK STTGC(IPM[C])VLNK	10|7|11	0.97|0.92|0.99	0.20848|0.0774|0.10669	0.96	0.03606	3.75625	28	3
Q9P0K8	499	Q9P0K8_499	FOXJ2	FOXJ2_HUMAN Forkhead box protein J2 OS=Homo sapiens OX=9606 GN=FOXJ2 PE=1 SV=1	IADSC(IPM[C])ALTSGK||IADSC(IPM[C])ALTSGK	2||1	0.74||1.18	0.31113||NA	0.96	0.31113	32.4094	3	2
Q8N5I9	13	Q8N5I9_13	C12orf45	CL045_HUMAN Uncharacterized protein C12orf45 OS=Homo sapiens OX=9606 GN=C12orf45 PE=1 SV=2	|SPSC(IPM[C])SSPTR|SPSC(IPM[C])SSPTR	|1|1	|0.72|1.2	|NA|NA	0.96	0.33941	35.3552	2	2
Q68D10	535	Q68D10_535	SPTY2D1	SPT2_HUMAN Protein SPT2 homolog OS=Homo sapiens OX=9606 GN=SPTY2D1 PE=1 SV=3	|C(IPM[C])TVVSETISSK|C(IPM[C])TVVSETISSK	|1|2	|0.89|1.03	|NA|0.01414	0.96	0.09899	10.3115	3	2
Q14192	150	Q14192_150	FHL2	FHL2_HUMAN Four and a half LIM domains protein 2 OS=Homo sapiens OX=9606 GN=FHL2 PE=1 SV=3	|DNQNFC(IPM[C])VPCYEK|DNQNFC(IPM[C])VPCYEK	|1|2	|1.0|0.92	|NA|0.15556	0.96	0.05657	5.89271	3	2
Q7L2J0	153	Q7L2J0_153	MEPCE	MEPCE_HUMAN 7SK snRNA methylphosphate capping enzyme OS=Homo sapiens OX=9606 GN=MEPCE PE=1 SV=1	NSC(IPM[C])NVGGGGGGFK|NSC(IPM[C])NVGGGGGGFK|NSC(IPM[C])NVGGGGGGFK	1|1|2	0.99|0.98|0.915	NA|NA|0.14849	0.96167	0.04072	4.2343	4	3
Q6P158	1369	Q6P158_1369	DHX57	DHX57_HUMAN Putative ATP-dependent RNA helicase DHX57 OS=Homo sapiens OX=9606 GN=DHX57 PE=1 SV=2	NPSIDLCTC(IPM[C])PR|NPSIDLCTC(IPM[C])PR|IKNPSIDLCTC(IPM[C])PR NPSIDLCTC(IPM[C])PR	6|4|7	0.995|0.93|0.96	0.13461|0.05831|0.16327	0.96167	0.03253	3.38266	17	3
Q5VYK3	1183	Q5VYK3_1183	ECPAS	ECM29_HUMAN Proteasome adapter and scaffold protein ECM29 OS=Homo sapiens OX=9606 GN=ECPAS PE=1 SV=2	ESSC(IPM[C])LALNDLLR|ESSC(IPM[C])LALNDLLR|ESSC(IPM[C])LALNDLLR	5|8|2	0.91|0.995|0.98	0.05814|0.10973|0.02828	0.96167	0.04537	4.71783	15	3
P14923	609	P14923_609	JUP	PLAK_HUMAN Junction plakoglobin OS=Homo sapiens OX=9606 GN=JUP PE=1 SV=3	VAAGVLC(IPM[C])ELAQDK|VAAGVLC(IPM[C])ELAQDK|	2|3|	0.925|1.0|	0.03536|0.04041|	0.9625	0.05303	5.50961	5	2
Q86UK7	676	Q86UK7_676	ZNF598	ZN598_HUMAN E3 ubiquitin-protein ligase ZNF598 OS=Homo sapiens OX=9606 GN=ZNF598 PE=1 SV=1	PLGSFPCPTPQEDFPALGGPC(IPM[C])PPR||PLGSFPCPTPQEDFPALGGPC(IPM[C])PPR	1||2	1.06||0.865	NA||0.10607	0.9625	0.13789	14.3262	3	2
Q9NVV2	122	Q9NVV2_122	C19orf73	CS073_HUMAN Putative uncharacterized protein C19orf73 OS=Homo sapiens OX=9606 GN=C19orf73 PE=1 SV=2	|LGPC(IPM[C])LR|LGPC(IPM[C])LR	|2|2	|0.935|0.99	|0.03536|0.01414	0.9625	0.03889	4.04052	4	2
Q96D53	415	Q96D53_415	COQ8B	COQ8B_HUMAN Atypical kinase COQ8B, mitochondrial OS=Homo sapiens OX=9606 GN=COQ8B PE=1 SV=2	DC(IPM[C])VLQK|DC(IPM[C])VLQK|DC(IPM[C])VLQK	4|4|4	1.0|1.035|0.855	0.03775|0.11087|0.05377	0.96333	0.09544	9.9073	12	3
P49327	2202	P49327_2202	FASN	FAS_HUMAN Fatty acid synthase OS=Homo sapiens OX=9606 GN=FASN PE=1 SV=3	ADEASELAC(IPM[C])PTPK|ADEASELAC(IPM[C])PTPK|ADEASELAC(IPM[C])PTPK	7|2|5	0.85|1.08|0.96	0.19568|0.09899|0.26214	0.96333	0.11504	11.9419	14	3
P50748	2198	P50748_2198	KNTC1	KNTC1_HUMAN Kinetochore-associated protein 1 OS=Homo sapiens OX=9606 GN=KNTC1 PE=1 SV=1	PVPPDTAPC(IPM[C])EILK|PVPPDTAPC(IPM[C])EILK|PVPPDTAPC(IPM[C])EILK	2|2|1	0.805|1.105|0.98	0.03536|0.19092|NA	0.96333	0.15069	15.6426	5	3
Q9UHB4	486	Q9UHB4_486	NDOR1	NDOR1_HUMAN NADPH-dependent diflavin oxidoreductase 1 OS=Homo sapiens OX=9606 GN=NDOR1 PE=1 SV=1	VAQGQTGNFLFFGC(IPM[C])R|VAQGQTGNFLFFGC(IPM[C])R|VAQGQTGNFLFFGC(IPM[C])R	3|2|4	0.91|1.05|0.93	0.16197|0.11314|0.08578	0.96333	0.07572	7.86023	9	3
O00273	165	O00273_165	DFFA	DFFA_HUMAN DNA fragmentation factor subunit alpha OS=Homo sapiens OX=9606 GN=DFFA PE=1 SV=1	QSC(IPM[C])ATVQR|QSC(IPM[C])ATVQR|QSC(IPM[C])ATVQR	1|1|4	1.02|0.89|0.985	NA|NA|0.01732	0.965	0.06727	6.97098	6	3
Q15020	670	Q15020_670	SART3	SART3_HUMAN Squamous cell carcinoma antigen recognized by T-cells 3 OS=Homo sapiens OX=9606 GN=SART3 PE=1 SV=1	C(IPM[C])AAVDVEPPSK|C(IPM[C])AAVDVEPPSK|C(IPM[C])AAVDVEPPSK	5|4|5	1.01|0.865|1.02	0.07635|0.06272|0.02683	0.965	0.08675	8.98964	14	3
P39023	114	P39023_114	RPL3	RL3_HUMAN 60S ribosomal protein L3 OS=Homo sapiens OX=9606 GN=RPL3 PE=1 SV=2	TVFAEHISDEC(IPM[C])K|TVFAEHISDEC(IPM[C])K|	1|3|	1.06|0.87|	NA|0.25146|	0.965	0.13435	13.9223	4	2
Q6IQ22	68	Q6IQ22_68	RAB12	RAB12_HUMAN Ras-related protein Rab-12 OS=Homo sapiens OX=9606 GN=RAB12 PE=1 SV=3	FTDDTFC(IPM[C])EACK|FTDDTFC(IPM[C])EACK|	1|1|	1.07|0.86|	NA|NA|	0.965	0.14849	15.3876	2	2
Q08378	769	Q08378_769	GOLGA3	GOGA3_HUMAN Golgin subfamily A member 3 OS=Homo sapiens OX=9606 GN=GOLGA3 PE=1 SV=2	EDTIC(IPM[C])LLQNEK|EDTIC(IPM[C])LLQNEK|	1|1|	0.91|1.02|	NA|NA|	0.965	0.07778	8.0601	2	2
P14618	424	P14618_424	PKM	KPYM_HUMAN Pyruvate kinase PKM OS=Homo sapiens OX=9606 GN=PKM PE=1 SV=4	|CC(IPM[C])SGAIIVLTK|CC(IPM[C])SGAIIVLTK	|3|2	|1.04|0.89	|0.2488|0.28284	0.965	0.10607	10.9917	5	2
Q7Z5J4	1553	Q7Z5J4_1553	RAI1	RAI1_HUMAN Retinoic acid-induced protein 1 OS=Homo sapiens OX=9606 GN=RAI1 PE=1 SV=2	NTTSSPC(IPM[C])K|NTTSSPC(IPM[C])K|NTTSSPC(IPM[C])K	1|1|1	0.84|0.97|1.09	NA|NA|NA	0.96667	0.12503	12.9341	3	3
P42704	930	P42704_930	LRPPRC	LPPRC_HUMAN Leucine-rich PPR motif-containing protein, mitochondrial OS=Homo sapiens OX=9606 GN=LRPPRC PE=1 SV=3	C(IPM[C])VANNQVETLEK|C(IPM[C])VANNQVETLEK|C(IPM[C])VANNQVETLEK	3|1|2	1.12|0.87|0.91	0.19053|NA|0.05657	0.96667	0.13429	13.892	6	3
P21333	478	P21333_478	FLNA	FLNA_HUMAN Filamin-A OS=Homo sapiens OX=9606 GN=FLNA PE=1 SV=4	SPYTVTVGQAC(IPM[C])NPSACR|SPYTVTVGQAC(IPM[C])NPSACR|SPYTVTVGQAC(IPM[C])NPSACR	5|5|3	0.93|0.96|1.01	0.12194|0.1719|0.1097	0.96667	0.04041	4.18033	13	3
Q9GZR7	832	Q9GZR7_832	DDX24	DDX24_HUMAN ATP-dependent RNA helicase DDX24 OS=Homo sapiens OX=9606 GN=DDX24 PE=1 SV=1	SESALSC(IPM[C])LSK|SESALSC(IPM[C])LSK|SESALSC(IPM[C])LSK	3|4|4	0.95|0.98|0.97	0.05292|0.13699|0.06397	0.96667	0.01528	1.58068	11	3
Q12962	174	Q12962_174	TAF10	TAF10_HUMAN Transcription initiation factor TFIID subunit 10 OS=Homo sapiens OX=9606 GN=TAF10 PE=1 SV=1	FISDIANDALQHC(IPM[C])K|FISDIANDALQHC(IPM[C])K|FISDIANDALQHC(IPM[C])K	1|3|1	0.9|0.98|1.02	NA|0.2816|NA	0.96667	0.0611	6.32067	5	3
Q8WVB6	373	Q8WVB6_373	CHTF18	CTF18_HUMAN Chromosome transmission fidelity protein 18 homolog OS=Homo sapiens OX=9606 GN=CHTF18 PE=1 SV=1	VALLC(IPM[C])GPPGLGK|VALLC(IPM[C])GPPGLGK|VALLC(IPM[C])GPPGLGK	3|3|1	0.94|1.03|0.93	0.3302|0.27791|NA	0.96667	0.05508	5.69791	7	3
Q7L014	590	Q7L014_590	DDX46	DDX46_HUMAN Probable ATP-dependent RNA helicase DDX46 OS=Homo sapiens OX=9606 GN=DDX46 PE=1 SV=2	SVVC(IPM[C])SDVEQQVIVIEEEKK|SVVC(IPM[C])SDVEQQVIVIEEEKK|SVVC(IPM[C])SDVEQQVIVIEEEKK	1|2|5	0.87|1.07|0.96	NA|0.08485|0.16553	0.96667	0.10017	10.3624	8	3
P00441	147	P00441_147	SOD1	SODC_HUMAN Superoxide dismutase [Cu-Zn] OS=Homo sapiens OX=9606 GN=SOD1 PE=1 SV=2	LAC(IPM[C])GVIGIAQ|LAC(IPM[C])GVIGIAQ|LAC(IPM[C])GVIGIAQ	3|1|3	0.93|0.9|1.07	0.06028|NA|0.09849	0.96667	0.09074	9.38686	7	3
Q01433	230	Q01433_230	AMPD2	AMPD2_HUMAN AMP deaminase 2 OS=Homo sapiens OX=9606 GN=AMPD2 PE=1 SV=2	C(IPM[C])GVPFTDLLDAAK|C(IPM[C])GVPFTDLLDAAK|C(IPM[C])GVPFTDLLDAAK	2|1|2	0.67|1.37|0.86	0.0|NA|0.09899	0.96667	0.36199	37.4471	5	3
Q9BY42	262	Q9BY42_262	RTF2	RTF2_HUMAN Replication termination factor 2 OS=Homo sapiens OX=9606 GN=RTF2 PE=1 SV=3	AGKPPC(IPM[C])GATK|AGKPPC(IPM[C])GATK|AGKPPC(IPM[C])GATK	2|4|1	0.895|0.96|1.05	0.02121|0.0|NA	0.96833	0.07784	8.03858	7	3
Q06265	9	Q06265_9	EXOSC9	EXOS9_HUMAN Exosome complex component RRP45 OS=Homo sapiens OX=9606 GN=EXOSC9 PE=1 SV=3	TPLSNC(IPM[C])ER|TPLSNC(IPM[C])ER|TPLSNC(IPM[C])ER ETPLSNC(IPM[C])ER	2|1|2	1.01|1.11|0.785	0.02828|NA|0.16263	0.96833	0.16646	17.1904	5	3
P08133	59	P08133_59	ANXA6	ANXA6_HUMAN Annexin A6 OS=Homo sapiens OX=9606 GN=ANXA6 PE=1 SV=3	QEVC(IPM[C])QSYK|QEVC(IPM[C])QSYK|	1|2|	0.92|1.02|	NA|0.0|	0.97	0.07071	7.28969	3	2
Q15021	421	Q15021_421	NCAPD2	CND1_HUMAN Condensin complex subunit 1 OS=Homo sapiens OX=9606 GN=NCAPD2 PE=1 SV=3	SVLVC(IPM[C])K||SVLVC(IPM[C])K	2||2	0.95||0.99	0.15556||0.0	0.97	0.02828	2.91546	4	2
Q658P3	168	Q658P3_168	STEAP3	STEA3_HUMAN Metalloreductase STEAP3 OS=Homo sapiens OX=9606 GN=STEAP3 PE=1 SV=2	QVPIC(IPM[C])GDQPEAK|QVPIC(IPM[C])GDQPEAK|QVPIC(IPM[C])GDQPEAK	3|2|5	0.99|0.91|1.01	0.09815|0.09899|0.17038	0.97	0.05292	5.45567	10	3
O95197	34	O95197_34	RTN3	RTN3_HUMAN Reticulon-3 OS=Homo sapiens OX=9606 GN=RTN3 PE=1 SV=2	GAEPSAPGGGGSPGAC(IPM[C])PALGTK SSSFGAEPSAPGGGGSPGAC(IPM[C])PALGTK SISSSSFGAEPSAPGGGGSPGAC(IPM[C])PALGTK|SSSFGAEPSAPGGGGSPGAC(IPM[C])PALGTK ISSSSFGAEPSAPGGGGSPGAC(IPM[C])PALGTK SISSSSFGAEPSAPGGGGSPGAC(IPM[C])PALGTK|GAEPSAPGGGGSPGAC(IPM[C])PALGTK SSSFGAEPSAPGGGGSPGAC(IPM[C])PALGTK SISSSSFGAEPSAPGGGGSPGAC(IPM[C])PALGTK	7|6|8	0.98|0.935|0.995	0.30193|0.18573|0.16195	0.97	0.03122	3.21856	21	3
Q99747	193	Q99747_193	NAPG	SNAG_HUMAN Gamma-soluble NSF attachment protein OS=Homo sapiens OX=9606 GN=NAPG PE=1 SV=1	EIENYPTC(IPM[C])YK|EIENYPTC(IPM[C])YK|	1|1|	0.75|1.19|	NA|NA|	0.97	0.31113	32.0753	2	2
Q6PGP7	329	Q6PGP7_329	TTC37	TTC37_HUMAN Tetratricopeptide repeat protein 37 OS=Homo sapiens OX=9606 GN=TTC37 PE=1 SV=1	EAVLSC(IPM[C])SQALK|EAVLSC(IPM[C])SQALK|	1|1|	0.83|1.11|	NA|NA|	0.97	0.19799	20.4113	2	2
P12109	345	P12109_345	COL6A1	CO6A1_HUMAN Collagen alpha-1(VI) chain OS=Homo sapiens OX=9606 GN=COL6A1 PE=1 SV=3	GEMGYPGLPGC(IPM[C])K|GEMGYPGLPGC(IPM[C])K|	1|1|	1.08|0.86|	NA|NA|	0.97	0.15556	16.0371	2	2
P60891	41	P60891_41	PRPS1	PRPS1_HUMAN Ribose-phosphate pyrophosphokinase 1 OS=Homo sapiens OX=9606 GN=PRPS1 PE=1 SV=2	FSNQETC(IPM[C])VEIGESVR|FSNQETC(IPM[C])VEIGESVR|	2|1|	0.83|1.11|	0.2687|NA|	0.97	0.19799	20.4113	3	2
O96013	276	O96013_276	PAK4	PAK4_HUMAN Serine/threonine-protein kinase PAK 4 OS=Homo sapiens OX=9606 GN=PAK4 PE=1 SV=1	GAPSPGVLGPHASEPQLAPPAC(IPM[C])TPAAPAVPGPPGPR||GAPSPGVLGPHASEPQLAPPAC(IPM[C])TPAAPAVPGPPGPR	1||1	1.03||0.91	NA||NA	0.97	0.08485	8.74742	2	2
Q14204	3712	Q14204_3712	DYNC1H1	DYHC1_HUMAN Cytoplasmic dynein 1 heavy chain 1 OS=Homo sapiens OX=9606 GN=DYNC1H1 PE=1 SV=5	SSLQSQC(IPM[C])LNEVLK|SSLQSQC(IPM[C])LNEVLK|	1|2|	1.1|0.84|	NA|0.0|	0.97	0.18385	18.9536	3	2
P78527	373	P78527_373	PRKDC	PRKDC_HUMAN DNA-dependent protein kinase catalytic subunit OS=Homo sapiens OX=9606 GN=PRKDC PE=1 SV=3	GYGLFAGPC(IPM[C])K||GYGLFAGPC(IPM[C])K	1||1	0.93||1.01	NA||NA	0.97	0.05657	5.83196	2	2
Q8WWM7	58	Q8WWM7_58	ATXN2L	ATX2L_HUMAN Ataxin-2-like protein OS=Homo sapiens OX=9606 GN=ATXN2L PE=1 SV=2	SAAPPGPPAAASPC(IPM[C])LGPVAAAGSGLR|SAAPPGPPAAASPC(IPM[C])LGPVAAAGSGLR|SAAPPGPPAAASPC(IPM[C])LGPVAAAGSGLR	1|1|1	0.96|0.94|1.01	NA|NA|NA	0.97	0.03606	3.71753	3	3
O43290	645	O43290_645	SART1	SNUT1_HUMAN U4/U6.U5 tri-snRNP-associated protein 1 OS=Homo sapiens OX=9606 GN=SART1 PE=1 SV=1	GLAAALLLC(IPM[C])QNK|GLAAALLLC(IPM[C])QNK|GLAAALLLC(IPM[C])QNK	3|5|4	1.04|1.0|0.87	0.08021|0.11345|0.10404	0.97	0.08888	9.16289	12	3
P21291	167	P21291_167	CSRP1	CSRP1_HUMAN Cysteine and glycine-rich protein 1 OS=Homo sapiens OX=9606 GN=CSRP1 PE=1 SV=3	|DGEIYC(IPM[C])K GLESTTLADKDGEIYC(IPM[C])K|DGEIYC(IPM[C])K	|4|1	|0.89|1.05	|0.13204|NA	0.97	0.11314	11.6639	5	2
Q14258	498	Q14258_498	TRIM25	TRI25_HUMAN E3 ubiquitin/ISG15 ligase TRIM25 OS=Homo sapiens OX=9606 GN=TRIM25 PE=1 SV=2	|FTYC(IPM[C])SQVLGLHCYK|FTYC(IPM[C])SQVLGLHCYK	|1|1	|0.9|1.04	|NA|NA	0.97	0.09899	10.2052	2	2
Q8IUB2	5	Q8IUB2_5	WFDC3	WFDC3_HUMAN WAP four-disulfide core domain protein 3 OS=Homo sapiens OX=9606 GN=WFDC3 PE=1 SV=1	|SC(IPM[C])LFLLK|SC(IPM[C])LFLLK	|1|1	|0.98|0.96	|NA|NA	0.97	0.01414	1.45773	2	2
Q9H4A6	84	Q9H4A6_84	GOLPH3	GOLP3_HUMAN Golgi phosphoprotein 3 OS=Homo sapiens OX=9606 GN=GOLPH3 PE=1 SV=1	|EGYTSFWNDC(IPM[C])ISSGLR|EGYTSFWNDC(IPM[C])ISSGLR	|1|1	|0.94|1.0	|NA|NA	0.97	0.04243	4.37423	2	2
Q99661	389	Q99661_389	KIF2C	KIF2C_HUMAN Kinesin-like protein KIF2C OS=Homo sapiens OX=9606 GN=KIF2C PE=1 SV=2	NQPC(IPM[C])YR|NQPC(IPM[C])YR|NQPC(IPM[C])YR	5|4|3	1.05|0.935|0.93	0.16802|0.09487|0.17321	0.97167	0.06788	6.98591	12	3
Q9H0A0	255	Q9H0A0_255	NAT10	NAT10_HUMAN RNA cytidine acetyltransferase OS=Homo sapiens OX=9606 GN=NAT10 PE=1 SV=2	ESLQDTQPVGVLVDCC(IPM[C])K|ESLQDTQPVGVLVDCC(IPM[C])K|ESLQDTQPVGVLVDCC(IPM[C])K	1|3|6	0.89|1.0|1.025	NA|0.27301|0.19323	0.97167	0.07182	7.3914	10	3
Q9NU22	2192	Q9NU22_2192	MDN1	MDN1_HUMAN Midasin OS=Homo sapiens OX=9606 GN=MDN1 PE=1 SV=2	INSYC(IPM[C])K||INSYC(IPM[C])K	2||1	0.985||0.96	0.07778||NA	0.9725	0.01768	1.81799	3	2
Q9UIF9	726	Q9UIF9_726	BAZ2A	BAZ2A_HUMAN Bromodomain adjacent to zinc finger domain protein 2A OS=Homo sapiens OX=9606 GN=BAZ2A PE=1 SV=4	GEC(IPM[C])QTTIQGQAR||GEC(IPM[C])QTTIQGQAR	1||2	0.83||1.115	NA||0.17678	0.9725	0.20153	20.7229	3	2
Q9Y653	434	Q9Y653_434	ADGRG1	AGRG1_HUMAN Adhesion G-protein coupled receptor G1 OS=Homo sapiens OX=9606 GN=ADGRG1 PE=1 SV=2	VPLPC(IPM[C])R|VPLPC(IPM[C])R|	2|1|	0.965|0.98|	0.00707|NA|	0.9725	0.01061	1.091	3	2
Q96QU8	547	Q96QU8_547	XPO6	XPO6_HUMAN Exportin-6 OS=Homo sapiens OX=9606 GN=XPO6 PE=1 SV=1	LNITAENDC(IPM[C])R|LNITAENDC(IPM[C])R|	1|2|	0.93|1.015|	NA|0.24749|	0.9725	0.0601	6.17995	3	2
O15228	650	O15228_650	GNPAT	GNPAT_HUMAN Dihydroxyacetone phosphate acyltransferase OS=Homo sapiens OX=9606 GN=GNPAT PE=1 SV=1	INNNC(IPM[C])IFNVNEPATTK||INNNC(IPM[C])IFNVNEPATTK	2||1	0.915||1.03	0.06364||NA	0.9725	0.08132	8.36195	3	2
Q8IY26	55	Q8IY26_55	PLPP6	PLPP6_HUMAN Phospholipid phosphatase 6 OS=Homo sapiens OX=9606 GN=PLPP6 PE=1 SV=3	|AVDPTC(IPM[C])AR|AVDPTC(IPM[C])AR ATAVDPTC(IPM[C])AR	|1|2	|0.84|1.105	|NA|0.07778	0.9725	0.18738	19.2679	3	2
P35579	816	P35579_816	MYH9	MYH9_HUMAN Myosin-9 OS=Homo sapiens OX=9606 GN=MYH9 PE=1 SV=4	|NC(IPM[C])AAYLK|NC(IPM[C])AAYLK	|2|1	|0.955|0.99	|0.12021|NA	0.9725	0.02475	2.54499	3	2
Q9H7N4	675	Q9H7N4_675	SCAF1	SFR19_HUMAN Splicing factor, arginine/serine-rich 19 OS=Homo sapiens OX=9606 GN=SCAF1 PE=1 SV=3	APAPAPPPSGSTSC(IPM[C])GDR|APAPAPPPSGSTSC(IPM[C])GDR|APAPAPPPSGSTSC(IPM[C])GDR	1|1|2	0.98|0.94|1.0	NA|NA|0.24042	0.97333	0.03055	3.13871	4	3
P60660	32	P60660_32	MYL6	MYL6_HUMAN Myosin light polypeptide 6 OS=Homo sapiens OX=9606 GN=MYL6 PE=1 SV=2	LYSQC(IPM[C])GDVMR|YSQC(IPM[C])GDVMR LYSQC(IPM[C])GDVMR ILYSQC(IPM[C])GDVMR|LYSQC(IPM[C])GDVMR ILYSQC(IPM[C])GDVMR	3|6|5	1.1|0.96|0.86	0.05033|0.12449|0.26782	0.97333	0.12055	12.3853	14	3
Q13395	592	Q13395_592	TARBP1	TARB1_HUMAN Probable methyltransferase TARBP1 OS=Homo sapiens OX=9606 GN=TARBP1 PE=1 SV=1	PSPTC(IPM[C])SSIGLHK|PSPTC(IPM[C])SSIGLHK|PSPTC(IPM[C])SSIGLHK	1|2|1	1.03|0.87|1.02	NA|0.09899|NA	0.97333	0.08963	9.20859	4	3
Q9BY89	1341	Q9BY89_1341	KIAA1671	K1671_HUMAN Uncharacterized protein KIAA1671 OS=Homo sapiens OX=9606 GN=KIAA1671 PE=1 SV=2	C(IPM[C])QNYLAESK|C(IPM[C])QNYLAESK|C(IPM[C])QNYLAESK	2|2|1	1.025|0.935|0.96	0.0495|0.34648|NA	0.97333	0.04646	4.7733	5	3
Q9NYF8	242	Q9NYF8_242	BCLAF1	BCLF1_HUMAN Bcl-2-associated transcription factor 1 OS=Homo sapiens OX=9606 GN=BCLAF1 PE=1 SV=2	SPHSPSPIATPPSQSSSC(IPM[C])SDAPMLSTVHSAK|SPHSPSPIATPPSQSSSC(IPM[C])SDAPMLSTVHSAK|SPHSPSPIATPPSQSSSC(IPM[C])SDAPMLSTVHSAK	2|3|2	0.83|0.92|1.17	0.39598|0.1249|0.08485	0.97333	0.17616	18.0987	7	3
Q15041	109	Q15041_109	ARL6IP1	AR6P1_HUMAN ADP-ribosylation factor-like protein 6-interacting protein 1 OS=Homo sapiens OX=9606 GN=ARL6IP1 PE=1 SV=2	FHEIC(IPM[C])SNLVK|FHEIC(IPM[C])SNLVK|FHEIC(IPM[C])SNLVK	2|9|10	1.015|0.86|1.045	0.03536|0.12494|0.10141	0.97333	0.09929	10.2011	21	3
P53621	1185	P53621_1185	COPA	COPA_HUMAN Coatomer subunit alpha OS=Homo sapiens OX=9606 GN=COPA PE=1 SV=2	C(IPM[C])PLSGACYSPEFK|C(IPM[C])PLSGACYSPEFK|C(IPM[C])PLSGACYSPEFK	3|1|1	0.91|1.12|0.89	0.04041|NA|NA	0.97333	0.12741	13.0901	5	3
Q5M775	493	Q5M775_493	SPECC1	CYTSB_HUMAN Cytospin-B OS=Homo sapiens OX=9606 GN=SPECC1 PE=1 SV=1	LLNIQQQLTC(IPM[C])SLR|LLNIQQQLTC(IPM[C])SLR|LLNIQQQLTC(IPM[C])SLR	1|1|2	1.0|0.93|0.99	NA|NA|0.16971	0.97333	0.03786	3.88974	4	3
Q92538	1110	Q92538_1110	GBF1	GBF1_HUMAN Golgi-specific brefeldin A-resistance guanine nucleotide exchange factor 1 OS=Homo sapiens OX=9606 GN=GBF1 PE=1 SV=2	AIEC(IPM[C])LK VALEC(IPM[C])IK|AIEC(IPM[C])LK VALEC(IPM[C])IK|AIEC(IPM[C])LK VALEC(IPM[C])IK	5|4|3	1.03|0.955|0.94	1.59755|0.24152|0.05568	0.975	0.04822	4.94564	12	3
Q9C0D5	1118	Q9C0D5_1118	TANC1	TANC1_HUMAN Protein TANC1 OS=Homo sapiens OX=9606 GN=TANC1 PE=1 SV=3	GVPPLFC(IPM[C])AAR|GVPPLFC(IPM[C])AAR|	1|1|	1.05|0.9|	NA|NA|	0.975	0.10607	10.879	2	2
Q8N6M0	172	Q8N6M0_172	OTUD6B	OTU6B_HUMAN Deubiquitinase OTUD6B OS=Homo sapiens OX=9606 GN=OTUD6B PE=1 SV=1	DC(IPM[C])ALTVVALR||DC(IPM[C])ALTVVALR	1||1	0.93||1.02	NA||NA	0.975	0.06364	6.52718	2	2
Q9Y6D5	1147	Q9Y6D5_1147	ARFGEF2	BIG2_HUMAN Brefeldin A-inhibited guanine nucleotide-exchange protein 2 OS=Homo sapiens OX=9606 GN=ARFGEF2 PE=1 SV=3	VGC(IPM[C])NPNEDVAIFAVDSLR|VGC(IPM[C])NPNEDVAIFAVDSLR|	2|1|	1.17|0.78|	0.0|NA|	0.975	0.27577	28.2841	3	2
Q9H6K4	164	Q9H6K4_164	OPA3	OPA3_HUMAN Optic atrophy 3 protein OS=Homo sapiens OX=9606 GN=OPA3 PE=1 SV=1	|AQLC(IPM[C])NPGR|AQLC(IPM[C])NPGR	|1|2	|1.09|0.86	|NA|0.0	0.975	0.16263	16.68	3	2
Q99832	364	Q99832_364	CCT7	TCPH_HUMAN T-complex protein 1 subunit eta OS=Homo sapiens OX=9606 GN=CCT7 PE=1 SV=2	|YNFFTGC(IPM[C])PK|YNFFTGC(IPM[C])PK	|1|1	|0.99|0.96	|NA|NA	0.975	0.02121	2.17538	2	2
P37198	475	P37198_475	NUP62	NUP62_HUMAN Nuclear pore glycoprotein p62 OS=Homo sapiens OX=9606 GN=NUP62 PE=1 SV=3	|DIIEHLNTSGAPADTSDPLQQIC(IPM[C])K|DIIEHLNTSGAPADTSDPLQQIC(IPM[C])K	|1|1	|1.02|0.93	|NA|NA	0.975	0.06364	6.52718	2	2
Q9P0V9	22	Q9P0V9_22	SEPTIN10	SEP10_HUMAN Septin-10 OS=Homo sapiens OX=9606 GN=SEPTIN10 PE=1 SV=2	TTC(IPM[C])MSSQGSDDEQIKR|TTC(IPM[C])MSSQGSDDEQIKR|TTC(IPM[C])MSSQGSDDEQIKR	2|3|2	1.0|1.12|0.81	0.0|0.33081|0.01414	0.97667	0.15631	16.0044	7	3
Q9UGI8	196	Q9UGI8_196	TES	TES_HUMAN Testin OS=Homo sapiens OX=9606 GN=TES PE=1 SV=1	LPC(IPM[C])EMDAQGPK|LPC(IPM[C])EMDAQGPK|LPC(IPM[C])EMDAQGPK	5|5|4	1.04|1.07|0.82	0.18916|0.26603|0.76422	0.97667	0.1365	13.9761	14	3
Q9NVC3	30	Q9NVC3_30	SLC38A7	S38A7_HUMAN Putative sodium-coupled neutral amino acid transporter 7 OS=Homo sapiens OX=9606 GN=SLC38A7 PE=1 SV=1	LLQSPC(IPM[C])VDTAPK|LLQSPC(IPM[C])VDTAPK|LLQSPC(IPM[C])VDTAPK	2|1|3	0.87|0.97|1.09	0.21213|NA|0.06083	0.97667	0.11015	11.2781	6	3
Q15645	341	Q15645_341	TRIP13	PCH2_HUMAN Pachytene checkpoint protein 2 homolog OS=Homo sapiens OX=9606 GN=TRIP13 PE=1 SV=2	C(IPM[C])QIIYPR|C(IPM[C])QIIYPR|C(IPM[C])QIIYPR	3|6|3	1.0|0.98|0.95	0.05508|0.16621|0.02309	0.97667	0.02517	2.57712	12	3
Q1KMD3	308	Q1KMD3_308	HNRNPUL2	HNRL2_HUMAN Heterogeneous nuclear ribonucleoprotein U-like protein 2 OS=Homo sapiens OX=9606 GN=HNRNPUL2 PE=1 SV=1	EGC(IPM[C])TEVSLLR|EGC(IPM[C])TEVSLLR|EGC(IPM[C])TEVSLLR	9|11|7	0.96|1.0|0.97	0.07159|0.17962|0.01773	0.97667	0.02082	2.13173	27	3
P09110	381	P09110_381	ACAA1	THIK_HUMAN 3-ketoacyl-CoA thiolase, peroxisomal OS=Homo sapiens OX=9606 GN=ACAA1 PE=1 SV=2	VNPLGGAVALGHPLGC(IPM[C])TGAR|VNPLGGAVALGHPLGC(IPM[C])TGAR|VNPLGGAVALGHPLGC(IPM[C])TGAR	4|8|9	0.98|0.92|1.03	0.13074|0.15747|0.18768	0.97667	0.05508	5.63957	21	3
P25398	92	P25398_92	RPS12	RS12_HUMAN 40S ribosomal protein S12 OS=Homo sapiens OX=9606 GN=RPS12 PE=1 SV=3	LGEWVGLC(IPM[C])K|LGEWVGLC(IPM[C])K|LGEWVGLC(IPM[C])K	5|1|5	0.97|0.96|1.0	0.01789|NA|0.04764	0.97667	0.02082	2.13173	11	3
Q6PCE3	303	Q6PCE3_303	PGM2L1	PGM2L_HUMAN Glucose 1,6-bisphosphate synthase OS=Homo sapiens OX=9606 GN=PGM2L1 PE=1 SV=3	C(IPM[C])PNPEEGESVLELSLR|C(IPM[C])PNPEEGESVLELSLR|C(IPM[C])PNPEEGESVLELSLR	4|5|3	1.02|0.92|0.99	0.0|0.17776|0.20599	0.97667	0.05132	5.25459	12	3
Q9BQG0	623	Q9BQG0_623	MYBBP1A	MBB1A_HUMAN Myb-binding protein 1A OS=Homo sapiens OX=9606 GN=MYBBP1A PE=1 SV=2	SPAESCDLLGDIQTC(IPM[C])IR|SPAESCDLLGDIQTC(IPM[C])IR|SPAESCDLLGDIQTC(IPM[C])IR	1|1|3	0.95|0.9|1.08	NA|NA|0.12702	0.97667	0.09292	9.51396	5	3
O95453	169	O95453_169	PARN	PARN_HUMAN Poly(A)-specific ribonuclease PARN OS=Homo sapiens OX=9606 GN=PARN PE=1 SV=1	C(IPM[C])PVTIPEDQKK|C(IPM[C])PVTIPEDQKK|C(IPM[C])PVTIPEDQKK C(IPM[C])PVTIPEDQK	2|1|6	0.98|0.87|1.085	0.0|NA|0.22405	0.97833	0.10751	10.9891	9	3
Q9BQ75	55	Q9BQ75_55	CMSS1	CMS1_HUMAN Protein CMSS1 OS=Homo sapiens OX=9606 GN=CMSS1 PE=1 SV=2	EC(IPM[C])FLIQPK|C(IPM[C])FLIQPK EC(IPM[C])FLIQPK|C(IPM[C])FLIQPK EC(IPM[C])FLIQPK	2|3|2	0.84|1.1|0.995	0.0|0.06083|0.19092	0.97833	0.1308	13.3697	7	3
P50748	1095	P50748_1095	KNTC1	KNTC1_HUMAN Kinetochore-associated protein 1 OS=Homo sapiens OX=9606 GN=KNTC1 PE=1 SV=1	YHC(IPM[C])NADTGK|YHC(IPM[C])NADTGK|YHC(IPM[C])NADTGK	1|2|1	0.9|0.97|1.07	NA|0.0|NA	0.98	0.08544	8.71837	4	3
Q9UBU9	252	Q9UBU9_252	NXF1	NXF1_HUMAN Nuclear RNA export factor 1 OS=Homo sapiens OX=9606 GN=NXF1 PE=1 SV=1	SC(IPM[C])MAATLR|SC(IPM[C])MAATLR|	1|1|	0.99|0.97|	NA|NA|	0.98	0.01414	1.44286	2	2
O75128	993	O75128_993	COBL	COBL_HUMAN Protein cordon-bleu OS=Homo sapiens OX=9606 GN=COBL PE=1 SV=2	VSVGQSC(IPM[C])GFSGK|VSVGQSC(IPM[C])GFSGK|VSVGQSC(IPM[C])GFSGK	1|1|1	1.03|0.91|1.0	NA|NA|NA	0.98	0.06245	6.37245	3	3
O60936	124	O60936_124	NOL3	NOL3_HUMAN Nucleolar protein 3 OS=Homo sapiens OX=9606 GN=NOL3 PE=1 SV=2	SYDPPCPGHWTPEAPGSGTTC(IPM[C])PGLPR||SYDPPCPGHWTPEAPGSGTTC(IPM[C])PGLPR	1||1	0.87||1.09	NA||NA	0.98	0.15556	15.8735	2	2
Q658P3	100	Q658P3_100	STEAP3	STEA3_HUMAN Metalloreductase STEAP3 OS=Homo sapiens OX=9606 GN=STEAP3 PE=1 SV=2	EHYSSLC(IPM[C])SLSDQLAGK|EHYSSLC(IPM[C])SLSDQLAGK|	3|3|	0.94|1.02|	0.22|0.46163|	0.98	0.05657	5.77245	6	2
P45880	227	P45880_227	VDAC2	VDAC2_HUMAN Voltage-dependent anion-selective channel protein 2 OS=Homo sapiens OX=9606 GN=VDAC2 PE=1 SV=2	VCEDLDTSVNLAWTSGTNC(IPM[C])TR||VCEDLDTSVNLAWTSGTNC(IPM[C])TR	1||1	0.97||0.99	NA||NA	0.98	0.01414	1.44286	2	2
Q14137	108	Q14137_108	BOP1	BOP1_HUMAN Ribosome biogenesis protein BOP1 OS=Homo sapiens OX=9606 GN=BOP1 PE=1 SV=2	|TTEEQVQASTPC(IPM[C])PR|TTEEQVQASTPC(IPM[C])PR	|3|5	|1.06|0.9	|0.20599|0.14601	0.98	0.11314	11.5449	8	2
O14757	408	O14757_408	CHEK1	CHK1_HUMAN Serine/threonine-protein kinase Chk1 OS=Homo sapiens OX=9606 GN=CHEK1 PE=1 SV=2	|SC(IPM[C])MNQVTISTTDR|SC(IPM[C])MNQVTISTTDR	|2|1	|0.96|1.0	|0.12728|NA	0.98	0.02828	2.88571	3	2
Q12802	1232	Q12802_1232	AKAP13	AKP13_HUMAN A-kinase anchor protein 13 OS=Homo sapiens OX=9606 GN=AKAP13 PE=1 SV=2	|STPSLPC(IPM[C])MVSAQDAPLPK|STPSLPC(IPM[C])MVSAQDAPLPK	|1|1	|0.84|1.12	|NA|NA	0.98	0.19799	20.2031	2	2
Q8NHV4	66	Q8NHV4_66	NEDD1	NEDD1_HUMAN Protein NEDD1 OS=Homo sapiens OX=9606 GN=NEDD1 PE=1 SV=1	|C(IPM[C])KPVPLLELAEGQK|C(IPM[C])KPVPLLELAEGQK	|1|1	|0.92|1.04	|NA|NA	0.98	0.08485	8.65816	2	2
Q6NUT3	87	Q6NUT3_87	MFSD12	MFS12_HUMAN Major facilitator superfamily domain-containing protein 12 OS=Homo sapiens OX=9606 GN=MFSD12 PE=1 SV=2	AASCC(IPM[C])AR|AASCC(IPM[C])AR|AASCC(IPM[C])AR	1|2|1	1.0|1.015|0.93	NA|0.06364|NA	0.98167	0.04537	4.62172	4	3
Q9BW27	230	Q9BW27_230	NUP85	NUP85_HUMAN Nuclear pore complex protein Nup85 OS=Homo sapiens OX=9606 GN=NUP85 PE=1 SV=1	EADASPASAGIC(IPM[C])R|EADASPASAGIC(IPM[C])R|EADASPASAGIC(IPM[C])R	5|5|4	0.98|0.98|0.985	0.11649|0.0251|0.00577	0.98167	0.00289	0.294396	14	3
Q14527	360	Q14527_360	HLTF	HLTF_HUMAN Helicase-like transcription factor OS=Homo sapiens OX=9606 GN=HLTF PE=1 SV=2	C(IPM[C])SEQPSISDIK|C(IPM[C])SEQPSISDIK|C(IPM[C])SEQPSISDIK	2|2|3	0.83|1.165|0.95	0.19799|0.02121|0.29597	0.98167	0.16973	17.2899	7	3
Q15154	1717	Q15154_1717	PCM1	PCM1_HUMAN Pericentriolar material 1 protein OS=Homo sapiens OX=9606 GN=PCM1 PE=1 SV=5	IEATGVIQSC(IPM[C])AK|IEATGVIQSC(IPM[C])AK|IEATGVIQSC(IPM[C])AK	2|1|3	0.865|0.92|1.16	0.13435|NA|0.09539	0.98167	0.15687	15.9799	6	3
P35221	116	P35221_116	CTNNA1	CTNA1_HUMAN Catenin alpha-1 OS=Homo sapiens OX=9606 GN=CTNNA1 PE=1 SV=1	AAAGEFADDPC(IPM[C])SSVK|AAAGEFADDPC(IPM[C])SSVK|AAAGEFADDPC(IPM[C])SSVK	1|3|2	1.0|1.08|0.865	NA|0.04619|0.23335	0.98167	0.10867	11.0699	6	3
Q92538	1430	Q92538_1430	GBF1	GBF1_HUMAN Golgi-specific brefeldin A-resistance guanine nucleotide exchange factor 1 OS=Homo sapiens OX=9606 GN=GBF1 PE=1 SV=2	IFVEASLNGGC(IPM[C])K|IFVEASLNGGC(IPM[C])K|IFVEASLNGGC(IPM[C])K	1|2|1	1.05|0.905|0.99	NA|0.24749|NA	0.98167	0.07286	7.42205	4	3
O60825	105	O60825_105	PFKFB2	F262_HUMAN 6-phosphofructo-2-kinase/fructose-2,6-bisphosphatase 2 OS=Homo sapiens OX=9606 GN=PFKFB2 PE=1 SV=2	QC(IPM[C])ALVALEDVK|QC(IPM[C])ALVALEDVK|QC(IPM[C])ALVALEDVK	4|3|4	1.09|0.94|0.915	0.04619|0.03215|0.27957	0.98167	0.09465	9.64173	11	3
Q9P2E3	1822	Q9P2E3_1822	ZNFX1	ZNFX1_HUMAN NFX1-type zinc finger-containing protein 1 OS=Homo sapiens OX=9606 GN=ZNFX1 PE=2 SV=2	ATLPC(IPM[C])SGLGISEEER||ATLPC(IPM[C])SGLGISEEER	1||2	1.19||0.775	NA||0.33234	0.9825	0.29345	29.8677	3	2
P14618	474	P14618_474	PKM	KPYM_HUMAN Pyruvate kinase PKM OS=Homo sapiens OX=9606 GN=PKM PE=1 SV=4	GIFPVLC(IPM[C])K|GIFPVLC(IPM[C])K|	3|2|	1.08|0.885|	0.24947|0.09192|	0.9825	0.13789	14.0346	5	2
Q7Z4Q2	57	Q7Z4Q2_57	HEATR3	HEAT3_HUMAN HEAT repeat-containing protein 3 OS=Homo sapiens OX=9606 GN=HEATR3 PE=1 SV=2	|EC(IPM[C])ACAGLAR|EC(IPM[C])ACAGLAR	|2|1	|1.015|0.95	|0.02121|NA	0.9825	0.04596	4.67786	3	2
O14545	476	O14545_476	TRAFD1	TRAD1_HUMAN TRAF-type zinc finger domain-containing protein 1 OS=Homo sapiens OX=9606 GN=TRAFD1 PE=1 SV=1	PGC(IPM[C])QPSSPCVPK|PGC(IPM[C])QPSSPCVPK|STSGPRPGC(IPM[C])QPSSPCVPK PGC(IPM[C])QPSSPCVPK	1|1|2	0.75|1.15|1.05	NA|NA|0.59397	0.98333	0.20817	21.1699	4	3
O95260	138	O95260_138	ATE1	ATE1_HUMAN Arginyl-tRNA--protein transferase 1 OS=Homo sapiens OX=9606 GN=ATE1 PE=1 SV=2	LDIQC(IPM[C])DLK|LDIQC(IPM[C])DLK|LDIQC(IPM[C])DLK	1|1|1	1.21|0.79|0.95	NA|NA|NA	0.98333	0.21197	21.5563	3	3
Q9NZT2	87	Q9NZT2_87	OGFR	OGFR_HUMAN Opioid growth factor receptor OS=Homo sapiens OX=9606 GN=OGFR PE=1 SV=3	DC(IPM[C])NGDTPNLSFYR|DC(IPM[C])NGDTPNLSFYR|DC(IPM[C])NGDTPNLSFYR	1|1|1	1.11|0.97|0.87	NA|NA|NA	0.98333	0.12055	12.2594	3	3
Q03001	884	Q03001_884	DST	DYST_HUMAN Dystonin OS=Homo sapiens OX=9606 GN=DST PE=1 SV=4	NSDC(IPM[C])PLK||NSDC(IPM[C])PLK	3||2	0.82||1.15	0.0||0.0	0.985	0.23335	23.6904	5	2
Q15021	767	Q15021_767	NCAPD2	CND1_HUMAN Condensin complex subunit 1 OS=Homo sapiens OX=9606 GN=NCAPD2 PE=1 SV=3	VACC(IPM[C])PLER|VACC(IPM[C])PLER|VACC(IPM[C])PLER	10|8|8	0.985|0.95|1.02	0.04254|0.11084|0.04803	0.985	0.035	3.5533	26	3
Q9UKV3	546	Q9UKV3_546	ACIN1	ACINU_HUMAN Apoptotic chromatin condensation inducer in the nucleus OS=Homo sapiens OX=9606 GN=ACIN1 PE=1 SV=2	GITEEC(IPM[C])LK|GITEEC(IPM[C])LK|	2|2|	0.93|1.04|	0.07071|0.05657|	0.985	0.07778	7.89645	4	2
O15031	1484	O15031_1484	PLXNB2	PLXB2_HUMAN Plexin-B2 OS=Homo sapiens OX=9606 GN=PLXNB2 PE=1 SV=3	VLNC(IPM[C])DTISQVK|VLNC(IPM[C])DTISQVK|	1|3|	0.88|1.09|	NA|0.1249|	0.985	0.14849	15.0751	4	2
Q7KZF4	736	Q7KZF4_736	SND1	SND1_HUMAN Staphylococcal nuclease domain-containing protein 1 OS=Homo sapiens OX=9606 GN=SND1 PE=1 SV=1	GEFC(IPM[C])IAK||GEFC(IPM[C])IAK	2||2	0.87||1.1	0.0||0.02828	0.985	0.16263	16.5107	4	2
Q9UPN3	7245	Q9UPN3_7245	MACF1	MACF1_HUMAN Microtubule-actin cross-linking factor 1, isoforms 1/2/3/5 OS=Homo sapiens OX=9606 GN=MACF1 PE=1 SV=4	|SSSSASQSNHSC(IPM[C])TSMPSSPATPASGTK|SSSSASQSNHSC(IPM[C])TSMPSSPATPASGTK	|1|1	|0.96|1.01	|NA|NA	0.985	0.03536	3.58985	2	2
Q9Y5K6	540	Q9Y5K6_540	CD2AP	CD2AP_HUMAN CD2-associated protein OS=Homo sapiens OX=9606 GN=CD2AP PE=1 SV=1	|DTC(IPM[C])YSPK|DTC(IPM[C])YSPK	|2|1	|1.08|0.89	|0.01414|NA	0.985	0.13435	13.6396	3	2
P48681	157	P48681_157	NES	NEST_HUMAN Nestin OS=Homo sapiens OX=9606 GN=NES PE=1 SV=2	|VGLNAQAAC(IPM[C])APR|VGLNAQAAC(IPM[C])APR	|1|2	|1.0|0.97	|NA|0.01414	0.985	0.02121	2.1533	3	2
P21333	2582	P21333_2582	FLNA	FLNA_HUMAN Filamin-A OS=Homo sapiens OX=9606 GN=FLNA PE=1 SV=4	|SSFTVDC(IPM[C])SK|SSFTVDC(IPM[C])SK	|1|1	|1.15|0.82	|NA|NA	0.985	0.23335	23.6904	2	2
O75822	207	O75822_207	EIF3J	EIF3J_HUMAN Eukaryotic translation initiation factor 3 subunit J OS=Homo sapiens OX=9606 GN=EIF3J PE=1 SV=2	|ITNSLTVLC(IPM[C])SEK|ITNSLTVLC(IPM[C])SEK	|1|1	|1.0|0.97	|NA|NA	0.985	0.02121	2.1533	2	2
Q9Y4W2	474	Q9Y4W2_474	LAS1L	LAS1L_HUMAN Ribosomal biogenesis protein LAS1L OS=Homo sapiens OX=9606 GN=LAS1L PE=1 SV=2	|MVESCLGSPC(IPM[C])WASPQLLR|MVESCLGSPC(IPM[C])WASPQLLR	|2|4	|1.105|0.865	|0.16263|0.101	0.985	0.16971	17.2294	6	2
P16615	471	P16615_471	ATP2A2	AT2A2_HUMAN Sarcoplasmic/endoplasmic reticulum calcium ATPase 2 OS=Homo sapiens OX=9606 GN=ATP2A2 PE=1 SV=1	ANAC(IPM[C])NSVIK|ANAC(IPM[C])NSVIK|ANAC(IPM[C])NSVIK	2|5|2	0.94|0.97|1.05	0.07071|0.09257|0.0	0.98667	0.05686	5.76282	9	3
P57740	78	P57740_78	NUP107	NU107_HUMAN Nuclear pore complex protein Nup107 OS=Homo sapiens OX=9606 GN=NUP107 PE=1 SV=1	QPDISC(IPM[C])ILGTGGK|QPDISC(IPM[C])ILGTGGK|QPDISC(IPM[C])ILGTGGK	8|7|7	0.98|0.95|1.03	0.1213|0.10574|0.09071	0.98667	0.04041	4.09559	22	3
Q6P2Q9	435	Q6P2Q9_435	PRPF8	PRP8_HUMAN Pre-mRNA-processing-splicing factor 8 OS=Homo sapiens OX=9606 GN=PRPF8 PE=1 SV=2	EHC(IPM[C])PAGQPVK||EHC(IPM[C])PAGQPVK	4||3	1.045||0.93	0.15642||0.06658	0.9875	0.08132	8.23494	7	2
Q8TBB5	373	Q8TBB5_373	KLHDC4	KLDC4_HUMAN Kelch domain-containing protein 4 OS=Homo sapiens OX=9606 GN=KLHDC4 PE=1 SV=1	|PAC(IPM[C])GGAGTQGPVQLVK|PAC(IPM[C])GGAGTQGPVQLVK	|2|1	|0.845|1.13	|0.03536|NA	0.9875	0.20153	20.4081	3	2
Q86Y56	349	Q86Y56_349	DNAAF5	DAAF5_HUMAN Dynein assembly factor 5, axonemal OS=Homo sapiens OX=9606 GN=DNAAF5 PE=1 SV=4	PVLGC(IPM[C])R|RPVLGC(IPM[C])R PVLGC(IPM[C])R|RPVLGC(IPM[C])R	2|4|1	1.11|0.815|1.04	0.0|0.34651|NA	0.98833	0.15414	15.596	7	3
Q9NW75	59	Q9NW75_59	GPATCH2	GPTC2_HUMAN G patch domain-containing protein 2 OS=Homo sapiens OX=9606 GN=GPATCH2 PE=1 SV=1	ISC(IPM[C])PLK|ISC(IPM[C])PLK|ISC(IPM[C])PLK SISC(IPM[C])PLK	1|1|2	0.92|1.04|1.005	NA|NA|0.06364	0.98833	0.06171	6.24387	4	3
O60443	45	O60443_45	GSDME	GSDME_HUMAN Gasdermin-E OS=Homo sapiens OX=9606 GN=GSDME PE=1 SV=2	FWC(IPM[C])WQR|FWC(IPM[C])WQR|FWC(IPM[C])WQR	1|3|2	1.03|0.92|1.015	NA|0.1097|0.0495	0.98833	0.05965	6.03543	6	3
Q12873	1551	Q12873_1551	CHD3	CHD3_HUMAN Chromodomain-helicase-DNA-binding protein 3 OS=Homo sapiens OX=9606 GN=CHD3 PE=1 SV=3	TSPTTPEASATNSPC(IPM[C])TSK||TSPTTPEASATNSPC(IPM[C])TSK	2||1	0.96||1.02	0.16971||NA	0.99	0.04243	4.28586	3	2
Q9C0K1	289	Q9C0K1_289	SLC39A8	S39A8_HUMAN Metal cation symporter ZIP8 OS=Homo sapiens OX=9606 GN=SLC39A8 PE=1 SV=1	EPSSC(IPM[C])TCLK||EPSSC(IPM[C])TCLK	2||1	0.98||1.0	0.12728||NA	0.99	0.01414	1.42828	3	2
Q10589	9	Q10589_9	BST2	BST2_HUMAN Bone marrow stromal antigen 2 OS=Homo sapiens OX=9606 GN=BST2 PE=1 SV=1	STSYDYC(IPM[C])R|STSYDYC(IPM[C])R|STSYDYC(IPM[C])R	1|1|1	1.4|0.86|0.71	NA|NA|NA	0.99	0.3629	36.6566	3	3
Q9Y2X0	539	Q9Y2X0_539	MED16	MED16_HUMAN Mediator of RNA polymerase II transcription subunit 16 OS=Homo sapiens OX=9606 GN=MED16 PE=1 SV=2	LSPC(IPM[C])TVTR|LSPC(IPM[C])TVTR|LSPC(IPM[C])TVTR	2|5|6	0.95|1.03|0.99	0.09899|0.15123|0.06656	0.99	0.04	4.0404	13	3
Q13823	336	Q13823_336	GNL2	NOG2_HUMAN Nucleolar GTP-binding protein 2 OS=Homo sapiens OX=9606 GN=GNL2 PE=1 SV=1	VC(IPM[C])NVAPIAGETK|VC(IPM[C])NVAPIAGETK|VC(IPM[C])NVAPIAGETK	4|1|3	1.0|1.03|0.94	0.25915|NA|0.06928	0.99	0.04583	4.62929	8	3
Q6NZY4	393	Q6NZY4_393	ZCCHC8	ZCHC8_HUMAN Zinc finger CCHC domain-containing protein 8 OS=Homo sapiens OX=9606 GN=ZCCHC8 PE=1 SV=2	IFGSIPMQAC(IPM[C])QQK|IFGSIPMQAC(IPM[C])QQK|IFGSIPMQAC(IPM[C])QQK	1|2|3	1.04|1.03|0.9	NA|0.07071|0.06807	0.99	0.0781	7.88889	6	3
Q9Y296	195	Q9Y296_195	TRAPPC4	TPPC4_HUMAN Trafficking protein particle complex subunit 4 OS=Homo sapiens OX=9606 GN=TRAPPC4 PE=1 SV=1	C(IPM[C])ELFDQNLK|C(IPM[C])ELFDQNLK|C(IPM[C])ELFDQNLK	4|5|4	0.915|1.0|1.055	0.12285|0.05495|0.10344	0.99	0.07053	7.12424	13	3
Q99622	73	Q99622_73	C12orf57	C10_HUMAN Protein C10 OS=Homo sapiens OX=9606 GN=C12orf57 PE=1 SV=1	AYGFSC(IPM[C])DGEGVLK|AYGFSC(IPM[C])DGEGVLK|AYGFSC(IPM[C])DGEGVLK	1|2|2	0.8|1.19|0.98	NA|0.16971|0.0	0.99	0.19519	19.7162	5	3
O14497	336	O14497_336	ARID1A	ARI1A_HUMAN AT-rich interactive domain-containing protein 1A OS=Homo sapiens OX=9606 GN=ARID1A PE=1 SV=3	GPADMASQC(IPM[C])WGAAAAAAAAAAASGGAQQR|GPADMASQC(IPM[C])WGAAAAAAAAAAASGGAQQR|GPADMASQC(IPM[C])WGAAAAAAAAAAASGGAQQR	2|1|1	1.11|0.91|0.95	0.35355|NA|NA	0.99	0.10583	10.6899	4	3
O75152	636	O75152_636	ZC3H11A	ZC11A_HUMAN Zinc finger CCCH domain-containing protein 11A OS=Homo sapiens OX=9606 GN=ZC3H11A PE=1 SV=3	|C(IPM[C])AAQTLEK|C(IPM[C])AAQTLEK	|1|1	|0.96|1.02	|NA|NA	0.99	0.04243	4.28586	2	2
Q9C0C9	598	Q9C0C9_598	UBE2O	UBE2O_HUMAN (E3-independent) E2 ubiquitin-conjugating enzyme OS=Homo sapiens OX=9606 GN=UBE2O PE=1 SV=3	|VQSC(IPM[C])PDPAVYGVVQSGDHIGR|VQSC(IPM[C])PDPAVYGVVQSGDHIGR	|2|4	|1.005|0.975	|0.03536|0.04041	0.99	0.02121	2.14242	6	2
P06733	357	P06733_357	ENO1	ENOA_HUMAN Alpha-enolase OS=Homo sapiens OX=9606 GN=ENO1 PE=1 SV=2	|VNQIGSVTESIQAC(IPM[C])K|VNQIGSVTESIQAC(IPM[C])K	|1|1	|0.87|1.11	|NA|NA	0.99	0.16971	17.1424	2	2
P07199	65	P07199_65	CENPB	CENPB_HUMAN Major centromere autoantigen B OS=Homo sapiens OX=9606 GN=CENPB PE=1 SV=2	YGVASTC(IPM[C])R|YGVASTC(IPM[C])R|YGVASTC(IPM[C])R	2|2|2	1.01|0.87|1.095	0.02828|0.01414|0.09192	0.99167	0.11361	11.4564	6	3
P42858	1441	P42858_1441	HTT	HD_HUMAN Huntingtin OS=Homo sapiens OX=9606 GN=HTT PE=1 SV=2	QYTTTTC(IPM[C])VQLQK|QYTTTTC(IPM[C])VQLQK|QYTTTTC(IPM[C])VQLQK	2|1|4	0.955|0.95|1.07	0.02121|NA|0.04933	0.99167	0.06788	6.84502	7	3
P21333	1157	P21333_1157	FLNA	FLNA_HUMAN Filamin-A OS=Homo sapiens OX=9606 GN=FLNA PE=1 SV=4	AHVVPC(IPM[C])FDASK|AHVVPC(IPM[C])FDASK|AHVVPC(IPM[C])FDASK	11|15|16	1.0|1.0|0.975	0.075|0.08736|0.05561	0.99167	0.01443	1.45512	42	3
Q96GM8	80	Q96GM8_80	TOE1	TOE1_HUMAN Target of EGR1 protein 1 OS=Homo sapiens OX=9606 GN=TOE1 PE=1 SV=1	SLLNQC(IPM[C])IEER|SLLNQC(IPM[C])IEER|SLLNQC(IPM[C])IEER	2|3|2	1.015|0.99|0.97	0.07778|0.09866|0.0	0.99167	0.02255	2.27394	7	3
Q9UIA9	123	Q9UIA9_123	XPO7	XPO7_HUMAN Exportin-7 OS=Homo sapiens OX=9606 GN=XPO7 PE=1 SV=3	LGWFDC(IPM[C])QK|LGWFDC(IPM[C])QK|LGWFDC(IPM[C])QK	2|7|3	1.045|1.0|0.93	0.00707|0.08783|0.04726	0.99167	0.05795	5.84368	12	3
Q8IZ69	463	Q8IZ69_463	TRMT2A	TRM2A_HUMAN tRNA (uracil-5-)-methyltransferase homolog A OS=Homo sapiens OX=9606 GN=TRMT2A PE=1 SV=2	VIGVELC(IPM[C])PEAVEDAR|VIGVELC(IPM[C])PEAVEDAR|VIGVELC(IPM[C])PEAVEDAR	2|1|2	1.015|1.0|0.96	0.20506|NA|0.35355	0.99167	0.02843	2.86688	5	3
P21912	243	P21912_243	SDHB	SDHB_HUMAN Succinate dehydrogenase [ubiquinone] iron-sulfur subunit, mitochondrial OS=Homo sapiens OX=9606 GN=SDHB PE=1 SV=3	|C(IPM[C])HTIMNCTR|C(IPM[C])HTIMNCTR	|2|1	|0.965|1.02	|0.14849|NA	0.9925	0.03889	3.91839	3	2
O95833	22	O95833_22	CLIC3	CLIC3_HUMAN Chloride intracellular channel protein 3 OS=Homo sapiens OX=9606 GN=CLIC3 PE=1 SV=2	ASEDGESVGHC(IPM[C])PSCQR|ASEDGESVGHC(IPM[C])PSCQR|ASEDGESVGHC(IPM[C])PSCQR	7|6|5	1.13|0.81|1.04	0.08375|0.31885|0.1333	0.99333	0.16503	16.6138	18	3
Q08379	794	Q08379_794	GOLGA2	GOGA2_HUMAN Golgin subfamily A member 2 OS=Homo sapiens OX=9606 GN=GOLGA2 PE=1 SV=3	EPEAAAPAPGTGGDSVC(IPM[C])GETHR|EPEAAAPAPGTGGDSVC(IPM[C])GETHR|EPEAAAPAPGTGGDSVC(IPM[C])GETHR	2|2|2	0.97|1.0|1.01	0.0|0.07071|0.39598	0.99333	0.02082	2.09598	6	3
O60701	276	O60701_276	UGDH	UGDH_HUMAN UDP-glucose 6-dehydrogenase OS=Homo sapiens OX=9606 GN=UGDH PE=1 SV=1	ASVGFGGSC(IPM[C])FQK|ASVGFGGSC(IPM[C])FQK|ASVGFGGSC(IPM[C])FQK	4|6|3	0.995|1.005|0.98	0.11955|0.03899|0.02646	0.99333	0.01258	1.26645	13	3
O00483	44	O00483_44	NDUFA4	NDUA4_HUMAN Cytochrome c oxidase subunit NDUFA4 OS=Homo sapiens OX=9606 GN=NDUFA4 PE=1 SV=1	FNPDVC(IPM[C])WDR LFNPDVC(IPM[C])WDR|FNPDVC(IPM[C])WDR LFNPDVC(IPM[C])WDR ALFNPDVC(IPM[C])WDR|FNPDVC(IPM[C])WDR ALFNPDVC(IPM[C])WDR	5|6|6	0.94|1.02|1.02	0.22985|0.10167|0.09048	0.99333	0.04619	4.65002	17	3
Q9NYP7	96	Q9NYP7_96	ELOVL5	ELOV5_HUMAN Elongation of very long chain fatty acids protein 5 OS=Homo sapiens OX=9606 GN=ELOVL5 PE=1 SV=1	YNFFC(IPM[C])QGTR|YNFFC(IPM[C])QGTR|YNFFC(IPM[C])QGTR	5|4|3	1.02|0.93|1.03	0.06834|0.07089|0.05508	0.99333	0.05508	5.54499	12	3
Q99613	443	Q99613_443	EIF3C	EIF3C_HUMAN Eukaryotic translation initiation factor 3 subunit C OS=Homo sapiens OX=9606 GN=EIF3C PE=1 SV=1	GC(IPM[C])ILTLVER|GC(IPM[C])ILTLVER|GC(IPM[C])ILTLVER	3|5|4	1.09|1.03|0.86	0.13279|0.09182|0.085	0.99333	0.1193	12.0101	12	3
Q8IUR7	661	Q8IUR7_661	ARMC8	ARMC8_HUMAN Armadillo repeat-containing protein 8 OS=Homo sapiens OX=9606 GN=ARMC8 PE=1 SV=2	LSQSPDSNLC(IPM[C])DK||LSQSPDSNLC(IPM[C])DK	1||1	1.03||0.96	NA||NA	0.995	0.0495	4.97487	2	2
Q96ED9	317	Q96ED9_317	HOOK2	HOOK2_HUMAN Protein Hook homolog 2 OS=Homo sapiens OX=9606 GN=HOOK2 PE=1 SV=3	AGQLEATLTSC(IPM[C])R||AGQLEATLTSC(IPM[C])R	2||1	0.82||1.17	0.0||NA	0.995	0.24749	24.8734	3	2
P24941	177	P24941_177	CDK2	CDK2_HUMAN Cyclin-dependent kinase 2 OS=Homo sapiens OX=9606 GN=CDK2 PE=1 SV=2	APEILLGC(IPM[C])K|APEILLGC(IPM[C])K|APEILLGC(IPM[C])K	4|5|5	1.025|1.0|0.96	0.09069|0.09731|0.06058	0.995	0.03279	3.29548	14	3
Q9UNH7	264	Q9UNH7_264	SNX6	SNX6_HUMAN Sorting nexin-6 OS=Homo sapiens OX=9606 GN=SNX6 PE=1 SV=1	IGSSLYALGTQDSTDIC(IPM[C])K|IGSSLYALGTQDSTDIC(IPM[C])K|IGSSLYALGTQDSTDIC(IPM[C])K	4|1|3	0.865|1.11|1.01	0.07853|NA|0.31	0.995	0.12319	12.3809	8	3
O95373	749	O95373_749	IPO7	IPO7_HUMAN Importin-7 OS=Homo sapiens OX=9606 GN=IPO7 PE=1 SV=1	LLEVIILQC(IPM[C])K|LLEVIILQC(IPM[C])K|LLEVIILQC(IPM[C])K	1|2|2	0.93|1.085|0.97	NA|0.12021|0.02828	0.995	0.08047	8.08744	5	3
Q9UPN7	795	Q9UPN7_795	PPP6R1	PP6R1_HUMAN Serine/threonine-protein phosphatase 6 regulatory subunit 1 OS=Homo sapiens OX=9606 GN=PPP6R1 PE=1 SV=5	VTEPSAPC(IPM[C])QALVSIGDLQATFHGIR|VTEPSAPC(IPM[C])QALVSIGDLQATFHGIR|	3|2|	0.98|1.01|	0.06083|0.04243|	0.995	0.02121	2.13166	5	2
Q14789	1811	Q14789_1811	GOLGB1	GOGB1_HUMAN Golgin subfamily B member 1 OS=Homo sapiens OX=9606 GN=GOLGB1 PE=1 SV=2	|PTC(IPM[C])SESVPSAK|PTC(IPM[C])SESVPSAK	|2|3	|0.98|1.01	|0.02828|0.02082	0.995	0.02121	2.13166	5	2
Q96NT5	21	Q96NT5_21	SLC46A1	PCFT_HUMAN Proton-coupled folate transporter OS=Homo sapiens OX=9606 GN=SLC46A1 PE=1 SV=1	|PAAAVLC(IPM[C])R|PAAAVLC(IPM[C])R	|2|1	|1.06|0.93	|0.09899|NA	0.995	0.09192	9.23819	3	2
Q13470	348	Q13470_348	TNK1	TNK1_HUMAN Non-receptor tyrosine-protein kinase TNK1 OS=Homo sapiens OX=9606 GN=TNK1 PE=1 SV=3	|LPRPPLC(IPM[C])SR|LPRPPLC(IPM[C])SR	|1|1	|0.98|1.01	|NA|NA	0.995	0.02121	2.13166	2	2
P40855	128	P40855_128	PEX19	PEX19_HUMAN Peroxisomal biogenesis factor 19 OS=Homo sapiens OX=9606 GN=PEX19 PE=1 SV=1	|VGSDMTSQQEFTSC(IPM[C])LK|VGSDMTSQQEFTSC(IPM[C])LK	|1|1	|0.99|1.0	|NA|NA	0.995	0.00707	0.710553	2	2
Q12830	445	Q12830_445	BPTF	BPTF_HUMAN Nucleosome-remodeling factor subunit BPTF OS=Homo sapiens OX=9606 GN=BPTF PE=1 SV=3	|VPGVTDC(IPM[C])VAEIQK|VPGVTDC(IPM[C])VAEIQK	|1|1	|0.73|1.26	|NA|NA	0.995	0.37477	37.6653	2	2
Q9Y620	789	Q9Y620_789	RAD54B	RA54B_HUMAN DNA repair and recombination protein RAD54B OS=Homo sapiens OX=9606 GN=RAD54B PE=1 SV=1	|QGLC(IPM[C])GAVVDLTK|QGLC(IPM[C])GAVVDLTK	|2|2	|0.99|1.0	|0.0|0.0	0.995	0.00707	0.710553	4	2
Q9Y4W2	690	Q9Y4W2_690	LAS1L	LAS1L_HUMAN Ribosomal biogenesis protein LAS1L OS=Homo sapiens OX=9606 GN=LAS1L PE=1 SV=2	LEPSTC(IPM[C])K|LEPSTC(IPM[C])K|LEPSTC(IPM[C])K	1|1|2	0.96|0.99|1.04	NA|NA|0.08485	0.99667	0.04041	4.0545	4	3
Q9NUQ8	102	Q9NUQ8_102	ABCF3	ABCF3_HUMAN ATP-binding cassette sub-family F member 3 OS=Homo sapiens OX=9606 GN=ABCF3 PE=1 SV=2	ITENYDC(IPM[C])GTK|ITENYDC(IPM[C])GTK|ITENYDC(IPM[C])GTK	3|1|4	1.18|0.88|0.93	0.21079|NA|0.43866	0.99667	0.16073	16.1267	8	3
O00411	119	O00411_119	POLRMT	RPOM_HUMAN DNA-directed RNA polymerase, mitochondrial OS=Homo sapiens OX=9606 GN=POLRMT PE=1 SV=2	DATPVPC(IPM[C])GR|DATPVPC(IPM[C])GR|DATPVPC(IPM[C])GR	2|1|2	0.99|0.94|1.06	0.01414|NA|0.18385	0.99667	0.06028	6.04814	5	3
O00567	211	O00567_211	NOP56	NOP56_HUMAN Nucleolar protein 56 OS=Homo sapiens OX=9606 GN=NOP56 PE=1 SV=4	IINDNATYC(IPM[C])R|IINDNATYC(IPM[C])R|IINDNATYC(IPM[C])R	3|5|1	1.05|1.01|0.93	0.07506|0.16799|NA	0.99667	0.0611	6.13041	9	3
Q9Y5X2	200	Q9Y5X2_200	SNX8	SNX8_HUMAN Sorting nexin-8 OS=Homo sapiens OX=9606 GN=SNX8 PE=1 SV=1	ESAQCVGDEFLNC(IPM[C])K|ESAQCVGDEFLNC(IPM[C])K|ESAQCVGDEFLNC(IPM[C])K	4|4|3	0.995|0.965|1.03	0.05852|0.19311|0.0755	0.99667	0.03253	3.26387	11	3
O15294	620	O15294_620	OGT	OGT1_HUMAN UDP-N-acetylglucosamine--peptide N-acetylglucosaminyltransferase 110 kDa subunit OS=Homo sapiens OX=9606 GN=OGT PE=1 SV=3	VMAEANHFIDLSQIPC(IPM[C])NGK|VMAEANHFIDLSQIPC(IPM[C])NGK|VMAEANHFIDLSQIPC(IPM[C])NGK	1|2|1	0.7|1.26|1.03	NA|0.02828|NA	0.99667	0.28148	28.242	4	3
O60921	44	O60921_44	HUS1	HUS1_HUMAN Checkpoint protein HUS1 OS=Homo sapiens OX=9606 GN=HUS1 PE=1 SV=1	LNFILC(IPM[C])DK|LNFILC(IPM[C])DK|LNFILC(IPM[C])DK	1|1|1	0.99|1.07|0.93	NA|NA|NA	0.99667	0.07024	7.04747	3	3
Q8WXE1	585	Q8WXE1_585	ATRIP	ATRIP_HUMAN ATR-interacting protein OS=Homo sapiens OX=9606 GN=ATRIP PE=1 SV=1	FQC(IPM[C])VFQVLPK|FQC(IPM[C])VFQVLPK|FQC(IPM[C])VFQVLPK	5|7|6	1.02|1.02|0.95	0.11606|0.04158|0.05958	0.99667	0.04041	4.0545	18	3
P68366	54	P68366_54	TUBA4A	TBA4A_HUMAN Tubulin alpha-4A chain OS=Homo sapiens OX=9606 GN=TUBA4A PE=1 SV=1	IGGGDDSFTTFFC(IPM[C])ETGAGK TIGGGDDSFTTFFC(IPM[C])ETGAGK|IGGGDDSFTTFFC(IPM[C])ETGAGK TIGGGDDSFTTFFC(IPM[C])ETGAGK|IGGGDDSFTTFFC(IPM[C])ETGAGK	2|11|7	0.92|1.08|0.99	0.08485|0.19521|0.17738	0.99667	0.08021	8.0478	20	3
O00267	626	O00267_626	SUPT5H	SPT5H_HUMAN Transcription elongation factor SPT5 OS=Homo sapiens OX=9606 GN=SUPT5H PE=1 SV=1	SFAFLHC(IPM[C])K|SFAFLHC(IPM[C])K|	2|1|	0.935|1.06|	0.30406|NA|	0.9975	0.08839	8.86115	3	2
Q9NVG8	282	Q9NVG8_282	TBC1D13	TBC13_HUMAN TBC1 domain family member 13 OS=Homo sapiens OX=9606 GN=TBC1D13 PE=1 SV=3	SLDDSQC(IPM[C])GITYK|SLDDSQC(IPM[C])GITYK|SLDDSQC(IPM[C])GITYK	1|2|1	1.03|0.965|1.0	NA|0.27577|NA	0.99833	0.03253	3.25844	4	3
Q9BT22	194	Q9BT22_194	ALG1	ALG1_HUMAN Chitobiosyldiphosphodolichol beta-mannosyltransferase OS=Homo sapiens OX=9606 GN=ALG1 PE=1 SV=2	LSHLNLC(IPM[C])VTNAMR|LSHLNLC(IPM[C])VTNAMR|LSHLNLC(IPM[C])VTNAMR	2|1|1	0.905|1.09|1.0	0.06364|NA|NA	0.99833	0.09251	9.26648	4	3
Q9BTX1	468	Q9BTX1_468	NDC1	NDC1_HUMAN Nucleoporin NDC1 OS=Homo sapiens OX=9606 GN=NDC1 PE=1 SV=2	MAGIFDVNTC(IPM[C])YGSPQSPQLIR|MAGIFDVNTC(IPM[C])YGSPQSPQLIR|MAGIFDVNTC(IPM[C])YGSPQSPQLIR	1|2|3	0.97|0.945|1.08	NA|0.03536|0.13204	0.99833	0.07182	7.19401	6	3
Q96ER3	366	Q96ER3_366	SAAL1	SAAL1_HUMAN Protein SAAL1 OS=Homo sapiens OX=9606 GN=SAAL1 PE=1 SV=2	VLQNMEQC(IPM[C])QK|VLQNMEQC(IPM[C])QK|VLQNMEQC(IPM[C])QK	3|3|3	1.12|0.92|0.96	0.07234|0.32787|0.04619	1	0.10583	10.583	9	3
O00291	220	O00291_220	HIP1	HIP1_HUMAN Huntingtin-interacting protein 1 OS=Homo sapiens OX=9606 GN=HIP1 PE=1 SV=5	SVSVTAAGQC(IPM[C])R|SVSVTAAGQC(IPM[C])R|	1|1|	1.09|0.91|	NA|NA|	1	0.12728	12.728	2	2
Q8TD19	878	Q8TD19_878	NEK9	NEK9_HUMAN Serine/threonine-protein kinase Nek9 OS=Homo sapiens OX=9606 GN=NEK9 PE=1 SV=2	LNPAVTC(IPM[C])AGK|LNPAVTC(IPM[C])AGK|LNPAVTC(IPM[C])AGK	1|3|3	0.98|0.98|1.04	NA|0.11719|0.28449	1	0.03464	3.464	7	3
O95857	8	O95857_8	TSPAN13	TSN13_HUMAN Tetraspanin-13 OS=Homo sapiens OX=9606 GN=TSPAN13 PE=2 SV=1	VCGGFAC(IPM[C])SK|VCGGFAC(IPM[C])SK|	1|1|	1.05|0.95|	NA|NA|	1	0.07071	7.071	2	2
P31040	536	P31040_536	SDHA	SDHA_HUMAN Succinate dehydrogenase [ubiquinone] flavoprotein subunit, mitochondrial OS=Homo sapiens OX=9606 GN=SDHA PE=1 SV=2	VGSVLQEGC(IPM[C])GK|VGSVLQEGC(IPM[C])GK|VGSVLQEGC(IPM[C])GK	2|3|3	1.0|1.11|0.89	0.12728|0.13115|0.05292	1	0.11	11	8	3
P21333	1453	P21333_1453	FLNA	FLNA_HUMAN Filamin-A OS=Homo sapiens OX=9606 GN=FLNA PE=1 SV=4	C(IPM[C])SGPGLSPGMVR|C(IPM[C])SGPGLSPGMVR|C(IPM[C])SGPGLSPGMVR	5|2|4	1.01|1.025|0.965	0.10644|0.23335|0.10424	1	0.03122	3.122	11	3
P15880	188	P15880_188	RPS2	RS2_HUMAN 40S ribosomal protein S2 OS=Homo sapiens OX=9606 GN=RPS2 PE=1 SV=2	C(IPM[C])GSVLVR|C(IPM[C])GSVLVR|	1|1|	1.03|0.97|	NA|NA|	1	0.04243	4.243	2	2
Q9BW19	663	Q9BW19_663	KIFC1	KIFC1_HUMAN Kinesin-like protein KIFC1 OS=Homo sapiens OX=9606 GN=KIFC1 PE=1 SV=2	VNQC(IPM[C])VIGTAQANR||VNQC(IPM[C])VIGTAQANR	2||1	0.94||1.06	0.07071||NA	1	0.08485	8.485	3	2
Q14839	1594	Q14839_1594	CHD4	CHD4_HUMAN Chromodomain-helicase-DNA-binding protein 4 OS=Homo sapiens OX=9606 GN=CHD4 PE=1 SV=2	STAPETAIEC(IPM[C])TQAPAPASEDEK|STAPETAIEC(IPM[C])TQAPAPASEDEK|STAPETAIEC(IPM[C])TQAPAPASEDEK	1|1|1	1.14|1.12|0.74	NA|NA|NA	1	0.22539	22.539	3	3
Q5VZ89	1086	Q5VZ89_1086	DENND4C	DEN4C_HUMAN DENN domain-containing protein 4C OS=Homo sapiens OX=9606 GN=DENND4C PE=1 SV=3	ILTAALTC(IPM[C])PK||ILTAALTC(IPM[C])PK	2||1	0.98||1.02	0.04243||NA	1	0.02828	2.828	3	2
Q53H12	72	Q53H12_72	AGK	AGK_HUMAN Acylglycerol kinase, mitochondrial OS=Homo sapiens OX=9606 GN=AGK PE=1 SV=2	ATVFLNPAAC(IPM[C])K|ATVFLNPAAC(IPM[C])K|ATVFLNPAAC(IPM[C])K	5|4|2	0.93|1.01|1.06	0.0658|0.05852|0.0	1	0.06557	6.557	11	3
Q9NX14	141	Q9NX14_141	NDUFB11	NDUBB_HUMAN NADH dehydrogenase [ubiquinone] 1 beta subcomplex subunit 11, mitochondrial OS=Homo sapiens OX=9606 GN=NDUFB11 PE=1 SV=1	EANGLPIMESNC(IPM[C])FDPSK||EANGLPIMESNC(IPM[C])FDPSK	1||1	0.95||1.05	NA||NA	1	0.07071	7.071	2	2
O14980	528	O14980_528	XPO1	XPO1_HUMAN Exportin-1 OS=Homo sapiens OX=9606 GN=XPO1 PE=1 SV=1	DLLGLC(IPM[C])EQK|DLLGLC(IPM[C])EQK|DLLGLC(IPM[C])EQK	5|5|7	1.04|0.97|0.99	0.03435|0.00894|0.39642	1	0.03606	3.606	17	3
Q8N2W9	326	Q8N2W9_326	PIAS4	PIAS4_HUMAN E3 SUMO-protein ligase PIAS4 OS=Homo sapiens OX=9606 GN=PIAS4 PE=1 SV=1	VSLIC(IPM[C])PLVK||VSLIC(IPM[C])PLVK	2||2	0.94||1.06	0.04243||0.05657	1	0.08485	8.485	4	2
Q9H0A0	194	Q9H0A0_194	NAT10	NAT10_HUMAN RNA cytidine acetyltransferase OS=Homo sapiens OX=9606 GN=NAT10 PE=1 SV=2	FILSLASC(IPM[C])K|FILSLASC(IPM[C])K|FILSLASC(IPM[C])K	2|4|7	1.02|1.01|0.97	0.04243|0.1034|0.05047	1	0.02646	2.646	13	3
P12268	331	P12268_331	IMPDH2	IMDH2_HUMAN Inosine-5'-monophosphate dehydrogenase 2 OS=Homo sapiens OX=9606 GN=IMPDH2 PE=1 SV=2	VGMGSGSIC(IPM[C])ITQEVLACGRPQATAVYK VGMGSGSIC(IPM[C])ITQEVLACGR|VGMGSGSIC(IPM[C])ITQEVLACGRPQATAVYK VGMGSGSIC(IPM[C])ITQEVLACGR|VGMGSGSIC(IPM[C])ITQEVLACGR	15|20|18	1.02|1.0|0.98	0.38228|0.30794|0.08389	1	0.02	2	53	3
Q96IJ6	389	Q96IJ6_389	GMPPA	GMPPA_HUMAN Mannose-1-phosphate guanyltransferase alpha OS=Homo sapiens OX=9606 GN=GMPPA PE=1 SV=1	LLPAITILGC(IPM[C])R|LLPAITILGC(IPM[C])R|LLPAITILGC(IPM[C])R	7|1|4	0.98|0.98|1.04	0.05855|NA|0.09639	1	0.03464	3.464	12	3
Q99685	208	Q99685_208	MGLL	MGLL_HUMAN Monoglyceride lipase OS=Homo sapiens OX=9606 GN=MGLL PE=1 SV=2	VC(IPM[C])FGIQLLNAVSR|VC(IPM[C])FGIQLLNAVSR|VC(IPM[C])FGIQLLNAVSR	1|3|1	0.9|1.03|1.07	NA|0.10392|NA	1	0.08888	8.888	5	3
Q96MW5	595	Q96MW5_595	COG8	COG8_HUMAN Conserved oligomeric Golgi complex subunit 8 OS=Homo sapiens OX=9606 GN=COG8 PE=1 SV=2	|LEPAGPAC(IPM[C])PEGGR|LEPAGPAC(IPM[C])PEGGR	|2|2	|0.92|1.08	|0.12728|0.0	1	0.11314	11.314	4	2
Q5JPH6	140	Q5JPH6_140	EARS2	SYEM_HUMAN Probable glutamate--tRNA ligase, mitochondrial OS=Homo sapiens OX=9606 GN=EARS2 PE=1 SV=2	|TGAAYPC(IPM[C])FCSPQR|TGAAYPC(IPM[C])FCSPQR	|1|1	|0.97|1.03	|NA|NA	1	0.04243	4.243	2	2
P56182	274	P56182_274	RRP1	RRP1_HUMAN Ribosomal RNA processing protein 1 homolog A OS=Homo sapiens OX=9606 GN=RRP1 PE=1 SV=1	SEKPPAGSIC(IPM[C])R|SEKPPAGSIC(IPM[C])R|SEKPPAGSIC(IPM[C])R	5|8|2	1.07|1.03|0.905	0.32982|0.15483|0.03536	1.00167	0.08607	8.59265	15	3
Q15345	123	Q15345_123	LRRC41	LRC41_HUMAN Leucine-rich repeat-containing protein 41 OS=Homo sapiens OX=9606 GN=LRRC41 PE=1 SV=3	TRPSSLESVTC(IPM[C])WR PSSLESVTC(IPM[C])WR|TRPSSLESVTC(IPM[C])WR|TRPSSLESVTC(IPM[C])WR PSSLESVTC(IPM[C])WR	3|1|2	1.08|0.88|1.045	0.03464|NA|0.00707	1.00167	0.10681	10.6632	6	3
Q6P3X3	736	Q6P3X3_736	TTC27	TTC27_HUMAN Tetratricopeptide repeat protein 27 OS=Homo sapiens OX=9606 GN=TTC27 PE=1 SV=1	AFQC(IPM[C])LSK|AFQC(IPM[C])LSK|	1|2|	0.94|1.065|	NA|0.09192|	1.0025	0.08839	8.81696	3	2
P56537	15	P56537_15	EIF6	IF6_HUMAN Eukaryotic translation initiation factor 6 OS=Homo sapiens OX=9606 GN=EIF6 PE=1 SV=1	|ASFENNCEIGC(IPM[C])FAK|FENNCEIGC(IPM[C])FAK ASFENNCEIGC(IPM[C])FAK	|1|2	|1.24|0.765	|NA|0.20506	1.0025	0.33588	33.5042	3	2
O14980	34	O14980_34	XPO1	XPO1_HUMAN Exportin-1 OS=Homo sapiens OX=9606 GN=XPO1 PE=1 SV=1	C(IPM[C])LYHGEGAQQR DINLLDNVVNC(IPM[C])LYHGEGAQQR LDINLLDNVVNC(IPM[C])LYHGEGAQQR|DINLLDNVVNC(IPM[C])LYHGEGAQQR|C(IPM[C])LYHGEGAQQR DINLLDNVVNC(IPM[C])LYHGEGAQQR LDINLLDNVVNC(IPM[C])LYHGEGAQQR	5|4|7	1.09|0.94|0.98	0.35209|0.02|0.07638	1.00333	0.07767	7.74122	16	3
B1AK53	526	B1AK53_526	ESPN	ESPN_HUMAN Espin OS=Homo sapiens OX=9606 GN=ESPN PE=1 SV=1	C(IPM[C])PGETLAAR|C(IPM[C])PGETLAAR|C(IPM[C])PGETLAAR	4|4|5	0.98|1.01|1.02	0.0789|0.2496|0.1333	1.00333	0.02082	2.07509	13	3
P22736	551	P22736_551	NR4A1	NR4A1_HUMAN Nuclear receptor subfamily 4 group A member 1 OS=Homo sapiens OX=9606 GN=NR4A1 PE=1 SV=1	EHVAAVAGEPQPASC(IPM[C])LSR|EHVAAVAGEPQPASC(IPM[C])LSR|EHVAAVAGEPQPASC(IPM[C])LSR	5|4|4	0.98|1.065|0.965	0.14255|0.13525|0.07411	1.00333	0.05393	5.3751	13	3
O00764	273	O00764_273	PDXK	PDXK_HUMAN Pyridoxal kinase OS=Homo sapiens OX=9606 GN=PDXK PE=1 SV=1	TIQC(IPM[C])AK|TIQC(IPM[C])AK|TIQC(IPM[C])AK	4|4|1	1.05|1.025|0.94	0.035|0.025|NA	1.005	0.05766	5.73731	9	3
Q9Y673	236	Q9Y673_236	ALG5	ALG5_HUMAN Dolichyl-phosphate beta-glucosyltransferase OS=Homo sapiens OX=9606 GN=ALG5 PE=1 SV=1	DTQC(IPM[C])GFK|DTQC(IPM[C])GFK|DTQC(IPM[C])GFK	1|2|7	0.96|1.035|1.02	NA|0.09192|0.14716	1.005	0.03969	3.94925	10	3
O75131	54	O75131_54	CPNE3	CPNE3_HUMAN Copine-3 OS=Homo sapiens OX=9606 GN=CPNE3 PE=1 SV=1	NC(IPM[C])LNPQFSK|NC(IPM[C])LNPQFSK C(IPM[C])LNPQFSK|C(IPM[C])LNPQFSK NC(IPM[C])LNPQFSK	2|4|6	0.95|0.975|1.09	0.0|0.15769|0.11514	1.005	0.07467	7.42985	12	3
Q8NBI5	226	Q8NBI5_226	SLC43A3	S43A3_HUMAN Solute carrier family 43 member 3 OS=Homo sapiens OX=9606 GN=SLC43A3 PE=1 SV=2	GHIPYPLPPNYSYGLC(IPM[C])PGNGTTK||GHIPYPLPPNYSYGLC(IPM[C])PGNGTTK	2||1	1.02||0.99	0.32527||NA	1.005	0.02121	2.11045	3	2
O43149	69	O43149_69	ZZEF1	ZZEF1_HUMAN Zinc finger ZZ-type and EF-hand domain-containing protein 1 OS=Homo sapiens OX=9606 GN=ZZEF1 PE=1 SV=6	EAAAALLPTPPC(IPM[C])ESLVSR||EAAAALLPTPPC(IPM[C])ESLVSR	1||1	1.05||0.96	NA||NA	1.005	0.06364	6.33234	2	2
P18085	62	P18085_62	ARF4	ARF4_HUMAN ADP-ribosylation factor 4 OS=Homo sapiens OX=9606 GN=ARF4 PE=1 SV=3	IC(IPM[C])FTVWDVGGQDR|NIC(IPM[C])FTVWDVGGQDR|	1|1|	1.05|0.96|	NA|NA|	1.005	0.06364	6.33234	2	2
Q06830	83	Q06830_83	PRDX1	PRDX1_HUMAN Peroxiredoxin-1 OS=Homo sapiens OX=9606 GN=PRDX1 PE=1 SV=1	|LNCQVIGASVDSHFC(IPM[C])HLAWVNTPK|LNCQVIGASVDSHFC(IPM[C])HLAWVNTPK	|3|3	|0.99|1.02	|0.29704|0.04933	1.005	0.02121	2.11045	6	2
Q9NQW6	234	Q9NQW6_234	ANLN	ANLN_HUMAN Anillin OS=Homo sapiens OX=9606 GN=ANLN PE=1 SV=2	QNSVQEQPGTAC(IPM[C])LSK|QNSVQEQPGTAC(IPM[C])LSK|QNSVQEQPGTAC(IPM[C])LSK	1|1|1	1.08|1.02|0.92	NA|NA|NA	1.00667	0.08083	8.02944	3	3
Q8TC07	197	Q8TC07_197	TBC1D15	TBC15_HUMAN TBC1 domain family member 15 OS=Homo sapiens OX=9606 GN=TBC1D15 PE=1 SV=2	TLLVNC(IPM[C])QNK|TLLVNC(IPM[C])QNK|TLLVNC(IPM[C])QNK	7|8|5	1.0|1.02|1.0	0.19897|0.07972|0.13849	1.00667	0.01155	1.14735	20	3
Q12888	1159	Q12888_1159	TP53BP1	TP53B_HUMAN TP53-binding protein 1 OS=Homo sapiens OX=9606 GN=TP53BP1 PE=1 SV=2	PSQNNIGIQTMEC(IPM[C])SLR|PSQNNIGIQTMEC(IPM[C])SLR|PSQNNIGIQTMEC(IPM[C])SLR	2|3|2	0.995|0.98|1.045	0.06364|0.0781|0.09192	1.00667	0.03403	3.38045	7	3
Q7Z4W1	138	Q7Z4W1_138	DCXR	DCXR_HUMAN L-xylulose reductase OS=Homo sapiens OX=9606 GN=DCXR PE=1 SV=2	GVPGAIVNVSSQC(IPM[C])SQR|GVPGAIVNVSSQC(IPM[C])SQR|GVPGAIVNVSSQC(IPM[C])SQR	15|14|14	0.92|0.97|1.13	0.22541|0.25479|0.92936	1.00667	0.1097	10.8973	43	3
O43159	451	O43159_451	RRP8	RRP8_HUMAN Ribosomal RNA-processing protein 8 OS=Homo sapiens OX=9606 GN=RRP8 PE=1 SV=2	AQLSGLQLQPC(IPM[C])LYK|AQLSGLQLQPC(IPM[C])LYK|AQLSGLQLQPC(IPM[C])LYK	3|4|3	0.92|1.02|1.08	0.05508|0.10863|0.13454	1.00667	0.08083	8.02944	10	3
Q8NFH5	255	Q8NFH5_255	NUP35	NUP35_HUMAN Nucleoporin NUP35 OS=Homo sapiens OX=9606 GN=NUP35 PE=1 SV=1	C(IPM[C])ALSSPSLAFTPPIK|C(IPM[C])ALSSPSLAFTPPIK|C(IPM[C])ALSSPSLAFTPPIK	7|4|5	0.97|1.05|1.0	0.04112|0.21749|0.12377	1.00667	0.04041	4.01423	16	3
Q27J81	172	Q27J81_172	INF2	INF2_HUMAN Inverted formin-2 OS=Homo sapiens OX=9606 GN=INF2 PE=1 SV=2	TVC(IPM[C])SQQYR|TVC(IPM[C])SQQYR|TVC(IPM[C])SQQYR	1|2|5	0.94|1.085|1.0	NA|0.24749|0.09149	1.00833	0.07286	7.22581	8	3
P49902	181	P49902_181	NT5C2	5NTC_HUMAN Cytosolic purine 5'-nucleotidase OS=Homo sapiens OX=9606 GN=NT5C2 PE=1 SV=1	YTSC(IPM[C])ETGFK|YTSC(IPM[C])ETGFK|YTSC(IPM[C])ETGFK	3|3|2	0.92|1.0|1.105	0.04619|0.1365|0.09192	1.00833	0.09278	9.20135	8	3
Q9HB19	191	Q9HB19_191	PLEKHA2	PKHA2_HUMAN Pleckstrin homology domain-containing family A member 2 OS=Homo sapiens OX=9606 GN=PLEKHA2 PE=1 SV=2	SQSYIPTSGC(IPM[C])R|SQSYIPTSGC(IPM[C])R|SQSYIPTSGC(IPM[C])R	2|2|1	0.975|1.0|1.05	0.02121|0.05657|NA	1.00833	0.03819	3.78745	5	3
P38435	343	P38435_343	GGCX	VKGC_HUMAN Vitamin K-dependent gamma-carboxylase OS=Homo sapiens OX=9606 GN=GGCX PE=1 SV=2	AAPQPSVSC(IPM[C])VYK|AAPQPSVSC(IPM[C])VYK|AAPQPSVSC(IPM[C])VYK	3|3|2	1.07|1.03|0.925	0.01155|0.03786|0.06364	1.00833	0.07489	7.42713	8	3
P28290	305	P28290_305	ITPRID2	ITPI2_HUMAN Protein ITPRID2 OS=Homo sapiens OX=9606 GN=ITPRID2 PE=1 SV=3	LNLC(IPM[C])VDK|LNLC(IPM[C])VDK|LNLC(IPM[C])VDK	2|1|1	0.965|0.98|1.08	0.03536|NA|NA	1.00833	0.06252	6.20035	4	3
Q9BUM1	269	Q9BUM1_269	G6PC3	G6PC3_HUMAN Glucose-6-phosphatase 3 OS=Homo sapiens OX=9606 GN=G6PC3 PE=1 SV=2	DSGAALGLGIALHSPC(IPM[C])YAQVR|DSGAALGLGIALHSPC(IPM[C])YAQVR|DSGAALGLGIALHSPC(IPM[C])YAQVR	6|4|3	1.045|1.05|0.93	0.14325|0.08461|0.01732	1.00833	0.06788	6.73192	13	3
Q9H6T0	577	Q9H6T0_577	ESRP2	ESRP2_HUMAN Epithelial splicing regulatory protein 2 OS=Homo sapiens OX=9606 GN=ESRP2 PE=1 SV=1	SGMSPPPC(IPM[C])K||SGMSPPPC(IPM[C])K	3||2	1.01||1.01	0.20306||0.15556	1.01	0	0	5	2
Q9H0L4	441	Q9H0L4_441	CSTF2T	CSTFT_HUMAN Cleavage stimulation factor subunit 2 tau variant OS=Homo sapiens OX=9606 GN=CSTF2T PE=1 SV=1	GMETC(IPM[C])AMETR|GMETC(IPM[C])AMETR|	1|2|	1.1|0.92|	NA|0.0|	1.01	0.12728	12.602	3	2
Q9HD20	18	Q9HD20_18	ATP13A1	AT131_HUMAN Manganese-transporting ATPase 13A1 OS=Homo sapiens OX=9606 GN=ATP13A1 PE=1 SV=2	PC(IPM[C])GVRPDGQPK|PC(IPM[C])GVRPDGQPK|	2|1|	0.93|1.09|	0.08485|NA|	1.01	0.11314	11.202	3	2
Q86X76	17	Q86X76_17	NIT1	NIT1_HUMAN Deaminated glutathione amidase OS=Homo sapiens OX=9606 GN=NIT1 PE=1 SV=2	IIC(IPM[C])PGLR|IIC(IPM[C])PGLR|	1|1|	1.08|0.94|	NA|NA|	1.01	0.09899	9.80099	2	2
O43913	10	O43913_10	ORC5	ORC5_HUMAN Origin recognition complex subunit 5 OS=Homo sapiens OX=9606 GN=ORC5 PE=1 SV=1	PHLENVVLC(IPM[C])R|PHLENVVLC(IPM[C])R|	3|1|	1.07|0.95|	0.09815|NA|	1.01	0.08485	8.40099	4	2
Q9P035	173	Q9P035_173	HACD3	HACD3_HUMAN Very-long-chain (3R)-3-hydroxyacyl-CoA dehydratase 3 OS=Homo sapiens OX=9606 GN=HACD3 PE=1 SV=2	FC(IPM[C])ILGK|FC(IPM[C])ILGK|FC(IPM[C])ILGK	1|3|1	1.01|1.1|0.92	NA|0.19053|NA	1.01	0.09	8.91089	5	3
Q9BSU1	222	Q9BSU1_222	C16orf70	CP070_HUMAN UPF0183 protein C16orf70 OS=Homo sapiens OX=9606 GN=C16orf70 PE=1 SV=1	LLAAGC(IPM[C])GPGLLADAK|LLAAGC(IPM[C])GPGLLADAK|	1|1|	1.29|0.73|	NA|NA|	1.01	0.39598	39.2059	2	2
P55211	287	P55211_287	CASP9	CASP9_HUMAN Caspase-9 OS=Homo sapiens OX=9606 GN=CASP9 PE=1 SV=3	LFFIQAC(IPM[C])GGEQK|LFFIQAC(IPM[C])GGEQK|LFFIQAC(IPM[C])GGEQK	1|1|1	1.22|1.02|0.79	NA|NA|NA	1.01	0.21517	21.304	3	3
Q9HAU4	151	Q9HAU4_151	SMURF2	SMUF2_HUMAN E3 ubiquitin-protein ligase SMURF2 OS=Homo sapiens OX=9606 GN=SMURF2 PE=1 SV=1	|VVDC(IPM[C])SR|VVDC(IPM[C])SR	|3|2	|1.02|1.0	|0.05508|0.01414	1.01	0.01414	1.4	5	2
Q53LP3	221	Q53LP3_221	SOWAHC	SWAHC_HUMAN Ankyrin repeat domain-containing protein SOWAHC OS=Homo sapiens OX=9606 GN=SOWAHC PE=1 SV=1	|SVC(IPM[C])PGGSSPGSSSGGGR|SVC(IPM[C])PGGSSPGSSSGGGR	|2|1	|1.01|1.01	|0.12728|NA	1.01	0	0	3	2
O60716	429	O60716_429	CTNND1	CTND1_HUMAN Catenin delta-1 OS=Homo sapiens OX=9606 GN=CTNND1 PE=1 SV=1	|EVHLGAC(IPM[C])GALK|EVHLGAC(IPM[C])GALK	|1|1	|0.9|1.12	|NA|NA	1.01	0.15556	15.402	2	2
Q9UBB4	283	Q9UBB4_283	ATXN10	ATX10_HUMAN Ataxin-10 OS=Homo sapiens OX=9606 GN=ATXN10 PE=1 SV=1	|HAELIASTFVDQC(IPM[C])K|HAELIASTFVDQC(IPM[C])K	|6|1	|1.02|1.0	|0.10521|NA	1.01	0.01414	1.4	7	2
Q8N5K1	92	Q8N5K1_92	CISD2	CISD2_HUMAN CDGSH iron-sulfur domain-containing protein 2 OS=Homo sapiens OX=9606 GN=CISD2 PE=1 SV=1	|VVNEINIEDLC(IPM[C])LTK|VVNEINIEDLC(IPM[C])LTK	|3|3	|1.03|0.99	|0.1097|0.08963	1.01	0.02828	2.8	6	2
Q9BUK6	511	Q9BUK6_511	MSTO1	MSTO1_HUMAN Protein misato homolog 1 OS=Homo sapiens OX=9606 GN=MSTO1 PE=1 SV=1	|GAAVESIPVFGALC(IPM[C])SSSSLHQTLEALAR|GAAVESIPVFGALC(IPM[C])SSSSLHQTLEALAR	|2|2	|0.91|1.11	|0.0|0.0	1.01	0.14142	14.002	4	2
Q9Y4H2	616	Q9Y4H2_616	IRS2	IRS2_HUMAN Insulin receptor substrate 2 OS=Homo sapiens OX=9606 GN=IRS2 PE=1 SV=2	LCPSC(IPM[C])PASSPK|LCPSC(IPM[C])PASSPK|LCPSC(IPM[C])PASSPK	1|4|2	1.16|0.945|0.93	NA|0.05315|0.14142	1.01167	0.12868	12.7196	7	3
O60502	596	O60502_596	OGA	OGA_HUMAN Protein O-GlcNAcase OS=Homo sapiens OX=9606 GN=OGA PE=1 SV=2	ANSSVVSVNC(IPM[C])K|ANSSVVSVNC(IPM[C])K|ANSSVVSVNC(IPM[C])K	8|2|3	0.97|1.055|1.01	0.28364|0.06364|0.03786	1.01167	0.04252	4.20295	13	3
Q9NV70	650	Q9NV70_650	EXOC1	EXOC1_HUMAN Exocyst complex component 1 OS=Homo sapiens OX=9606 GN=EXOC1 PE=1 SV=4	C(IPM[C])ISNQIR|C(IPM[C])ISNQIR|C(IPM[C])ISNQIR	2|1|3	1.015|1.03|0.99	0.02121|NA|0.04041	1.01167	0.02021	1.99769	6	3
Q96L91	694	Q96L91_694	EP400	EP400_HUMAN E1A-binding protein p400 OS=Homo sapiens OX=9606 GN=EP400 PE=1 SV=4	LPVDPAPPC(IPM[C])PR|LPVDPAPPC(IPM[C])PR|LPVDPAPPC(IPM[C])PR	8|3|3	0.985|1.05|1.0	0.18866|0.06658|0.08083	1.01167	0.03403	3.36375	14	3
A5YKK6	1932	A5YKK6_1932	CNOT1	CNOT1_HUMAN CCR4-NOT transcription complex subunit 1 OS=Homo sapiens OX=9606 GN=CNOT1 PE=1 SV=2	C(IPM[C])YHNLDAFVR|C(IPM[C])YHNLDAFVR|C(IPM[C])YHNLDAFVR	3|6|4	0.97|0.96|1.105	0.03606|0.19281|0.25826	1.01167	0.08098	8.00459	13	3
Q92538	1173	Q92538_1173	GBF1	GBF1_HUMAN Golgi-specific brefeldin A-resistance guanine nucleotide exchange factor 1 OS=Homo sapiens OX=9606 GN=GBF1 PE=1 SV=2	VGC(IPM[C])VWQTVR|VGC(IPM[C])VWQTVR|VGC(IPM[C])VWQTVR	6|4|3	1.03|1.015|0.99	0.07714|0.10344|0.03215	1.01167	0.02021	1.99769	13	3
Q15398	129	Q15398_129	DLGAP5	DLGP5_HUMAN Disks large-associated protein 5 OS=Homo sapiens OX=9606 GN=DLGAP5 PE=1 SV=2	YRPDMPC(IPM[C])FLLSNQNAVK|YRPDMPC(IPM[C])FLLSNQNAVK|YRPDMPC(IPM[C])FLLSNQNAVK	12|8|13	0.925|1.08|1.03	0.07971|0.20954|0.09929	1.01167	0.07911	7.81974	33	3
O94829	810	O94829_810	IPO13	IPO13_HUMAN Importin-13 OS=Homo sapiens OX=9606 GN=IPO13 PE=1 SV=3	PDLFLC(IPM[C])ER|PDLFLC(IPM[C])ER|PDLFLC(IPM[C])ER	1|2|4	0.89|1.22|0.925	NA|0.43841|0.04203	1.01167	0.18127	17.9179	7	3
Q5JTH9	317	Q5JTH9_317	RRP12	RRP12_HUMAN RRP12-like protein OS=Homo sapiens OX=9606 GN=RRP12 PE=1 SV=2	DLLPC(IPM[C])FPEGLVK|DLLPC(IPM[C])FPEGLVK|DLLPC(IPM[C])FPEGLVK	4|5|5	0.965|1.12|0.95	0.20314|0.25813|0.13293	1.01167	0.09412	9.30343	14	3
P41214	489	P41214_489	EIF2D	EIF2D_HUMAN Eukaryotic translation initiation factor 2D OS=Homo sapiens OX=9606 GN=EIF2D PE=1 SV=3	IC(IPM[C])PIDITLAQR|IC(IPM[C])PIDITLAQR|	1|2|	0.85|1.175|	NA|0.09192|	1.0125	0.22981	22.6973	3	2
Q9Y2W6	109	Q9Y2W6_109	TDRKH	TDRKH_HUMAN Tudor and KH domain-containing protein OS=Homo sapiens OX=9606 GN=TDRKH PE=1 SV=2	VLLISGFPVQVC(IPM[C])K||VLLISGFPVQVC(IPM[C])K	2||2	1.11||0.915	0.0||0.00707	1.0125	0.13789	13.6188	4	2
P52701	615	P52701_615	MSH6	MSH6_HUMAN DNA mismatch repair protein Msh6 OS=Homo sapiens OX=9606 GN=MSH6 PE=1 SV=2	SSLSC(IPM[C])SLQEGLIPGSQFWDASK||SSLSC(IPM[C])SLQEGLIPGSQFWDASK	3||4	1.05||0.975	0.18193||0.05196	1.0125	0.05303	5.23753	7	2
Q9BY89	817	Q9BY89_817	KIAA1671	K1671_HUMAN Uncharacterized protein KIAA1671 OS=Homo sapiens OX=9606 GN=KIAA1671 PE=1 SV=2	FGGNC(IPM[C])PFPK|FGGNC(IPM[C])PFPK|FGGNC(IPM[C])PFPK	3|5|5	1.12|0.87|1.05	0.02517|0.09581|0.08408	1.01333	0.12897	12.7273	13	3
O60306	28	O60306_28	AQR	AQR_HUMAN RNA helicase aquarius OS=Homo sapiens OX=9606 GN=AQR PE=1 SV=4	IVAPTVSQINAEFVTQLAC(IPM[C])K|IVAPTVSQINAEFVTQLAC(IPM[C])K|IVAPTVSQINAEFVTQLAC(IPM[C])K	2|1|1	0.93|0.98|1.13	0.0|NA|NA	1.01333	0.10408	10.2711	4	3
Q12802	2142	Q12802_2142	AKAP13	AKP13_HUMAN A-kinase anchor protein 13 OS=Homo sapiens OX=9606 GN=AKAP13 PE=1 SV=2	LGIPEC(IPM[C])ILLVTQR|LGIPEC(IPM[C])ILLVTQR|LGIPEC(IPM[C])ILLVTQR	1|1|1	1.12|0.95|0.97	NA|NA|NA	1.01333	0.09292	9.16977	3	3
P43166	185	P43166_185	CA7	CAH7_HUMAN Carbonic anhydrase 7 OS=Homo sapiens OX=9606 GN=CA7 PE=1 SV=1	C(IPM[C])LLPASR|C(IPM[C])LLPASR|	2|1|	1.03|1.0|	0.0|NA|	1.015	0.02121	2.08966	3	2
Q6UX98	242	Q6UX98_242	ZDHHC24	ZDH24_HUMAN Probable palmitoyltransferase ZDHHC24 OS=Homo sapiens OX=9606 GN=ZDHHC24 PE=1 SV=1	GQHSYDLGPC(IPM[C])HNLQAALGPR|GQHSYDLGPC(IPM[C])HNLQAALGPR|GQHSYDLGPC(IPM[C])HNLQAALGPR	2|6|2	1.29|0.965|0.79	0.0|0.12707|0.0	1.015	0.25372	24.997	10	3
Q8N0U8	50	Q8N0U8_50	VKORC1L1	VKORL_HUMAN Vitamin K epoxide reductase complex subunit 1-like protein 1 OS=Homo sapiens OX=9606 GN=VKORC1L1 PE=1 SV=2	C(IPM[C])DLGPWVK LC(IPM[C])DLGPWVK|LC(IPM[C])DLGPWVK|	3|3|	1.19|0.84|	0.29206|0.19035|	1.015	0.24749	24.3833	6	2
Q9UNY4	759	Q9UNY4_759	TTF2	TTF2_HUMAN Transcription termination factor 2 OS=Homo sapiens OX=9606 GN=TTF2 PE=1 SV=2	|LQAC(IPM[C])AR|LQAC(IPM[C])AR	|1|1	|1.08|0.95	|NA|NA	1.015	0.09192	9.05616	2	2
P14635	238	P14635_238	CCNB1	CCNB1_HUMAN G2/mitotic-specific cyclin-B1 OS=Homo sapiens OX=9606 GN=CCNB1 PE=1 SV=1	|FMQNNC(IPM[C])VPK|FMQNNC(IPM[C])VPK	|2|2	|1.0|1.03	|0.0|0.01414	1.015	0.02121	2.08966	4	2
Q5T0W9	801	Q5T0W9_801	FAM83B	FA83B_HUMAN Protein FAM83B OS=Homo sapiens OX=9606 GN=FAM83B PE=1 SV=1	|LC(IPM[C])SSSDTLVSEGEENQKPK|LC(IPM[C])SSSDTLVSEGEENQKPK	|1|1	|0.96|1.07	|NA|NA	1.015	0.07778	7.66305	2	2
Q8NFF5	236	Q8NFF5_236	FLAD1	FAD1_HUMAN FAD synthase OS=Homo sapiens OX=9606 GN=FLAD1 PE=1 SV=1	|LHYGTDPC(IPM[C])TGQPFR|LHYGTDPC(IPM[C])TGQPFR	|1|3	|1.06|0.97	|NA|0.03	1.015	0.06364	6.26995	4	2
Q9NZM1	1467	Q9NZM1_1467	MYOF	MYOF_HUMAN Myoferlin OS=Homo sapiens OX=9606 GN=MYOF PE=1 SV=1	C(IPM[C])GQYIQK|C(IPM[C])GQYIQK|C(IPM[C])GQYIQK	1|2|2	0.95|1.135|0.965	NA|0.17678|0.06364	1.01667	0.10275	10.1065	5	3
Q9Y512	237	Q9Y512_237	SAMM50	SAM50_HUMAN Sorting and assembly machinery component 50 homolog OS=Homo sapiens OX=9606 GN=SAMM50 PE=1 SV=3	ELGC(IPM[C])LSR|ELGC(IPM[C])LSR|ELGC(IPM[C])LSR	1|2|2	1.01|1.02|1.02	NA|0.11314|0.0	1.01667	0.00577	0.567539	5	3
P25445	304	P25445_304	FAS	TNR6_HUMAN Tumor necrosis factor receptor superfamily member 6 OS=Homo sapiens OX=9606 GN=FAS PE=1 SV=1	ANLC(IPM[C])TLAEK|ANLC(IPM[C])TLAEK|ANLC(IPM[C])TLAEK	2|2|3	1.105|0.895|1.05	0.00707|0.13435|0.04041	1.01667	0.1089	10.7114	7	3
Q12965	447	Q12965_447	MYO1E	MYO1E_HUMAN Unconventional myosin-Ie OS=Homo sapiens OX=9606 GN=MYO1E PE=1 SV=2	IVC(IPM[C])DLIENK|IVC(IPM[C])DLIENK|IVC(IPM[C])DLIENK	4|1|1	1.06|1.02|0.97	0.05315|NA|NA	1.01667	0.04509	4.43507	6	3
P58107	927	P58107_927	EPPK1	EPIPL_HUMAN Epiplakin OS=Homo sapiens OX=9606 GN=EPPK1 PE=1 SV=3	YLC(IPM[C])GLGAVGGVR|YLC(IPM[C])GLGAVGGVR|YLC(IPM[C])GLGAVGGVR	1|1|1	1.07|1.0|0.98	NA|NA|NA	1.01667	0.04726	4.64851	3	3
Q92616	1595	Q92616_1595	GCN1	GCN1_HUMAN eIF-2-alpha kinase activator GCN1 OS=Homo sapiens OX=9606 GN=GCN1 PE=1 SV=6	C(IPM[C])LQTLLDTK|C(IPM[C])LQTLLDTK|C(IPM[C])LQTLLDTK	4|5|5	0.99|1.01|1.05	0.05477|0.03768|0.11628	1.01667	0.03055	3.00491	14	3
Q15154	783	Q15154_783	PCM1	PCM1_HUMAN Pericentriolar material 1 protein OS=Homo sapiens OX=9606 GN=PCM1 PE=1 SV=5	IQALQTACPDLQLSAASVGNC(IPM[C])PTK|IQALQTACPDLQLSAASVGNC(IPM[C])PTK|IQALQTACPDLQLSAASVGNC(IPM[C])PTK	1|1|1	1.18|0.87|1.0	NA|NA|NA	1.01667	0.15567	15.3118	3	3
Q92616	907	Q92616_907	GCN1	GCN1_HUMAN eIF-2-alpha kinase activator GCN1 OS=Homo sapiens OX=9606 GN=GCN1 PE=1 SV=6	NPFLSLAAC(IPM[C])VMPSR|NPFLSLAAC(IPM[C])VMPSR|NPFLSLAAC(IPM[C])VMPSR	4|10|5	1.15|0.95|0.95	0.22353|0.17933|0.22972	1.01667	0.11547	11.3577	19	3
P30084	62	P30084_62	ECHS1	ECHM_HUMAN Enoyl-CoA hydratase, mitochondrial OS=Homo sapiens OX=9606 GN=ECHS1 PE=1 SV=4	LNALC(IPM[C])DGLIDELNQALK|LNALC(IPM[C])DGLIDELNQALK|LNALC(IPM[C])DGLIDELNQALK	1|3|1	1.28|0.84|0.93	NA|0.0|NA	1.01667	0.23245	22.8639	5	3
Q6P996	481	Q6P996_481	PDXDC1	PDXD1_HUMAN Pyridoxal-dependent decarboxylase domain-containing protein 1 OS=Homo sapiens OX=9606 GN=PDXDC1 PE=1 SV=2	GEDVDQLVAC(IPM[C])IESK||GEDVDQLVAC(IPM[C])IESK	1||2	0.93||1.105	NA||0.17678	1.0175	0.12374	12.1612	3	2
P46100	450	P46100_450	ATRX	ATRX_HUMAN Transcriptional regulator ATRX OS=Homo sapiens OX=9606 GN=ATRX PE=1 SV=5	KGEKPC(IPM[C])ALEK|KGEKPC(IPM[C])ALEK|KGEKPC(IPM[C])ALEK	3|2|2	0.99|0.995|1.07	0.09815|0.30406|0.01414	1.01833	0.04481	4.40034	7	3
Q8NEY1	337	Q8NEY1_337	NAV1	NAV1_HUMAN Neuron navigator 1 OS=Homo sapiens OX=9606 GN=NAV1 PE=1 SV=2	LQAGDAPSVGGSC(IPM[C])R|LQAGDAPSVGGSC(IPM[C])R|LQAGDAPSVGGSC(IPM[C])R	2|2|2	1.01|1.1|0.945	0.01414|0.09899|0.16263	1.01833	0.07784	7.64389	6	3
Q96PZ0	38	Q96PZ0_38	PUS7	PUS7_HUMAN Pseudouridylate synthase 7 homolog OS=Homo sapiens OX=9606 GN=PUS7 PE=1 SV=2	LSEC(IPM[C])SLTK|LSEC(IPM[C])SLTK|LSEC(IPM[C])SLTK	5|5|4	1.05|0.99|1.015	0.09121|0.19867|0.17108	1.01833	0.03014	2.95975	14	3
Q96QC0	463	Q96QC0_463	PPP1R10	PP1RA_HUMAN Serine/threonine-protein phosphatase 1 regulatory subunit 10 OS=Homo sapiens OX=9606 GN=PPP1R10 PE=1 SV=1	VPWVC(IPM[C])PR|VPWVC(IPM[C])PR|VPWVC(IPM[C])PR	2|2|1	1.02|1.015|1.02	0.01414|0.00707|NA	1.01833	0.00289	0.283798	5	3
Q29RF7	583	Q29RF7_583	PDS5A	PDS5A_HUMAN Sister chromatid cohesion protein PDS5 homolog A OS=Homo sapiens OX=9606 GN=PDS5A PE=1 SV=1	SQLELLISPTCSC(IPM[C])K|SQLELLISPTCSC(IPM[C])K|SQLELLISPTCSC(IPM[C])K	1|2|2	0.85|0.91|1.295	NA|0.2687|0.2192	1.01833	0.24147	23.7124	5	3
Q9Y6C9	160	Q9Y6C9_160	MTCH2	MTCH2_HUMAN Mitochondrial carrier homolog 2 OS=Homo sapiens OX=9606 GN=MTCH2 PE=1 SV=1	YC(IPM[C])GLCDSIITIYR|YC(IPM[C])GLCDSIITIYR|YC(IPM[C])GLCDSIITIYR	1|2|1	0.99|1.055|1.01	NA|0.16263|NA	1.01833	0.03329	3.26908	4	3
Q96BY6	2164	Q96BY6_2164	DOCK10	DOC10_HUMAN Dedicator of cytokinesis protein 10 OS=Homo sapiens OX=9606 GN=DOCK10 PE=1 SV=3	GVDQTC(IPM[C])TR||GVDQTC(IPM[C])TR	1||1	1.04||1.0	NA||NA	1.02	0.02828	2.77255	2	2
Q9NR33	84	Q9NR33_84	POLE4	DPOE4_HUMAN DNA polymerase epsilon subunit 4 OS=Homo sapiens OX=9606 GN=POLE4 PE=1 SV=2	DAYC(IPM[C])CAQQGK|DAYC(IPM[C])CAQQGK|DAYC(IPM[C])CAQQGK	4|3|3	0.96|1.02|1.08	0.06994|0.13892|0.09609	1.02	0.06	5.88235	10	3
Q9H6T3	519	Q9H6T3_519	RPAP3	RPAP3_HUMAN RNA polymerase II-associated protein 3 OS=Homo sapiens OX=9606 GN=RPAP3 PE=1 SV=2	QDVC(IPM[C])QSYSEK|QDVC(IPM[C])QSYSEK|QDVC(IPM[C])QSYSEK	2|1|2	0.69|1.15|1.22	0.0|NA|0.0	1.02	0.28792	28.2275	5	3
P35520	15	P35520_15	CBS	CBS_HUMAN Cystathionine beta-synthase OS=Homo sapiens OX=9606 GN=CBS PE=1 SV=2	PSETPQAEVGPTGC(IPM[C])PHR|PSETPQAEVGPTGC(IPM[C])PHR|PSETPQAEVGPTGC(IPM[C])PHR	1|1|1	0.93|1.0|1.13	NA|NA|NA	1.02	0.10149	9.95	3	3
O15228	66	O15228_66	GNPAT	GNPAT_HUMAN Dihydroxyacetone phosphate acyltransferase OS=Homo sapiens OX=9606 GN=GNPAT PE=1 SV=1	GITPC(IPM[C])KPIDIK|GITPC(IPM[C])KPIDIK|GITPC(IPM[C])KPIDIK	1|1|1	0.76|1.29|1.01	NA|NA|NA	1.02	0.26514	25.9941	3	3
Q9P258	144	Q9P258_144	RCC2	RCC2_HUMAN Protein RCC2 OS=Homo sapiens OX=9606 GN=RCC2 PE=1 SV=2	YGC(IPM[C])LAGVR|YGC(IPM[C])LAGVR|YGC(IPM[C])LAGVR	5|3|3	1.02|1.01|1.03	0.0719|0.01528|0.28746	1.02	0.01	0.980392	11	3
Q5JTH9	662	Q5JTH9_662	RRP12	RRP12_HUMAN RRP12-like protein OS=Homo sapiens OX=9606 GN=RRP12 PE=1 SV=2	VTVC(IPM[C])QALR|VTVC(IPM[C])QALR|VTVC(IPM[C])QALR	5|4|5	1.02|1.04|1.0	0.02793|0.05745|0.02881	1.02	0.02	1.96078	14	3
O14662	279	O14662_279	STX16	STX16_HUMAN Syntaxin-16 OS=Homo sapiens OX=9606 GN=STX16 PE=1 SV=3	IDYNVEQSC(IPM[C])IK|IDYNVEQSC(IPM[C])IK|IDYNVEQSC(IPM[C])IK	1|1|1	1.01|1.01|1.04	NA|NA|NA	1.02	0.01732	1.69804	3	3
P54886	88	P54886_88	ALDH18A1	P5CS_HUMAN Delta-1-pyrroline-5-carboxylate synthase OS=Homo sapiens OX=9606 GN=ALDH18A1 PE=1 SV=2	GDEC(IPM[C])GLALGR|GDEC(IPM[C])GLALGR|GDEC(IPM[C])GLALGR	3|6|3	1.03|0.99|1.04	0.04509|0.07616|0.04163	1.02	0.02646	2.59412	12	3
Q8IWV7	180	Q8IWV7_180	UBR1	UBR1_HUMAN E3 ubiquitin-protein ligase UBR1 OS=Homo sapiens OX=9606 GN=UBR1 PE=1 SV=1	C(IPM[C])PLNEEVIVQAR|C(IPM[C])PLNEEVIVQAR|C(IPM[C])PLNEEVIVQAR	3|2|2	1.11|0.92|1.03	0.05196|0.01414|0.05657	1.02	0.09539	9.35196	7	3
Q9HD67	1517	Q9HD67_1517	MYO10	MYO10_HUMAN Unconventional myosin-X OS=Homo sapiens OX=9606 GN=MYO10 PE=1 SV=3	ENC(IPM[C])LNSDVVEQIYK|ENC(IPM[C])LNSDVVEQIYK|ENC(IPM[C])LNSDVVEQIYK	1|1|2	1.01|1.01|1.04	NA|NA|0.09899	1.02	0.01732	1.69804	4	3
P20073	363	P20073_363	ANXA7	ANXA7_HUMAN Annexin A7 OS=Homo sapiens OX=9606 GN=ANXA7 PE=1 SV=3	|LGTDESC(IPM[C])FNMILATR|LGTDESC(IPM[C])FNMILATR	|1|1	|1.08|0.96	|NA|NA	1.02	0.08485	8.31863	2	2
P78527	90	P78527_90	PRKDC	PRKDC_HUMAN DNA-dependent protein kinase catalytic subunit OS=Homo sapiens OX=9606 GN=PRKDC PE=1 SV=3	|FLC(IPM[C])IFLEK|FLC(IPM[C])IFLEK	|1|1	|0.88|1.16	|NA|NA	1.02	0.19799	19.4108	2	2
Q6P996	202	Q6P996_202	PDXDC1	PDXD1_HUMAN Pyridoxal-dependent decarboxylase domain-containing protein 1 OS=Homo sapiens OX=9606 GN=PDXDC1 PE=1 SV=2	|PGLGQYLCNQLGLPFPCLC(IPM[C])R|PGLGQYLCNQLGLPFPCLC(IPM[C])R	|1|1	|1.17|0.87	|NA|NA	1.02	0.21213	20.7971	2	2
P27816	67	P27816_67	MAP4	MAP4_HUMAN Microtubule-associated protein 4 OS=Homo sapiens OX=9606 GN=MAP4 PE=1 SV=3	KKPC(IPM[C])SETSQIEDTPSSK|KKPC(IPM[C])SETSQIEDTPSSK|KKPC(IPM[C])SETSQIEDTPSSK KPC(IPM[C])SETSQIEDTPSSK	4|2|3	1.08|0.915|1.07	0.18081|0.00707|0.14107	1.02167	0.09251	9.05478	9	3
Q6NXE6	121	Q6NXE6_121	ARMC6	ARMC6_HUMAN Armadillo repeat-containing protein 6 OS=Homo sapiens OX=9606 GN=ARMC6 PE=1 SV=2	FCDQC(IPM[C])K|FCDQC(IPM[C])K|FCDQC(IPM[C])K	2|1|2	0.915|1.04|1.11	0.10607|NA|0.12728	1.02167	0.09878	9.66848	5	3
O00257	185	O00257_185	CBX4	CBX4_HUMAN E3 SUMO-protein ligase CBX4 OS=Homo sapiens OX=9606 GN=CBX4 PE=1 SV=3	EAPSPTC(IPM[C])PDLGAK|EAPSPTC(IPM[C])PDLGAK|EAPSPTC(IPM[C])PDLGAK	1|2|1	1.12|1.015|0.93	NA|0.0495|NA	1.02167	0.09518	9.31612	4	3
Q96P47	263	Q96P47_263	AGAP3	AGAP3_HUMAN Arf-GAP with GTPase, ANK repeat and PH domain-containing protein 3 OS=Homo sapiens OX=9606 GN=AGAP3 PE=1 SV=2	QQLAIGPC(IPM[C])K|QQLAIGPC(IPM[C])K|QQLAIGPC(IPM[C])K	1|1|2	1.05|1.01|1.005	NA|NA|0.06364	1.02167	0.02466	2.4137	4	3
P49841	218	P49841_218	GSK3B	GSK3B_HUMAN Glycogen synthase kinase-3 beta OS=Homo sapiens OX=9606 GN=GSK3B PE=1 SV=2	GEPNVSYIC(IPM[C])SR|GEPNVSYIC(IPM[C])SR|GEPNVSYIC(IPM[C])SR	2|6|5	0.945|1.1|1.02	0.07778|0.31093|0.05177	1.02167	0.07751	7.5866	13	3
O43837	185	O43837_185	IDH3B	IDH3B_HUMAN Isocitrate dehydrogenase [NAD] subunit beta, mitochondrial OS=Homo sapiens OX=9606 GN=IDH3B PE=1 SV=2	GVIEC(IPM[C])LK|GVIEC(IPM[C])LK|GVIEC(IPM[C])LK	2|3|1	1.015|0.91|1.14	0.00707|0.17616|NA	1.02167	0.11514	11.2698	6	3
O14965	33	O14965_33	AURKA	AURKA_HUMAN Aurora kinase A OS=Homo sapiens OX=9606 GN=AURKA PE=1 SV=2	VLVTQQFPC(IPM[C])QNPLPVNSGQAQR|VLVTQQFPC(IPM[C])QNPLPVNSGQAQR|VLVTQQFPC(IPM[C])QNPLPVNSGQAQR	3|4|5	0.97|1.005|1.09	0.03786|0.14056|0.1033	1.02167	0.06171	6.04011	12	3
O43684	129	O43684_129	BUB3	BUB3_HUMAN Mitotic checkpoint protein BUB3 OS=Homo sapiens OX=9606 GN=BUB3 PE=1 SV=1	TPC(IPM[C])NAGTFSQPEK||TPC(IPM[C])NAGTFSQPEK	2||2	1.125||0.92	0.03536||0.07071	1.0225	0.14496	14.177	4	2
Q9UPY8	182	Q9UPY8_182	MAPRE3	MARE3_HUMAN Microtubule-associated protein RP/EB family member 3 OS=Homo sapiens OX=9606 GN=MAPRE3 PE=1 SV=1	LSNVAPPC(IPM[C])ILR|LSNVAPPC(IPM[C])ILR|	2|1|	0.985|1.06|	0.00707|NA|	1.0225	0.05303	5.18631	3	2
Q8WY36	682	Q8WY36_682	BBX	BBX_HUMAN HMG box transcription factor BBX OS=Homo sapiens OX=9606 GN=BBX PE=1 SV=1	|EDC(IPM[C])LLGSAK|EDC(IPM[C])LLGSAK	|2|2	|1.01|1.035	|0.11314|0.0495	1.0225	0.01768	1.7291	4	2
P57088	232	P57088_232	TMEM33	TMM33_HUMAN Transmembrane protein 33 OS=Homo sapiens OX=9606 GN=TMEM33 PE=1 SV=2	|LC(IPM[C])LQSIAFISR|LC(IPM[C])LQSIAFISR	|4|1	|1.005|1.04	|0.18025|NA	1.0225	0.02475	2.42054	5	2
Q9NUQ6	533	Q9NUQ6_533	SPATS2L	SPS2L_HUMAN SPATS2-like protein OS=Homo sapiens OX=9606 GN=SPATS2L PE=1 SV=2	VSQC(IPM[C])NLCPTR|VSQC(IPM[C])NLCPTR|VSQC(IPM[C])NLCPTR	2|2|2	0.985|1.075|1.01	0.09192|0.07778|0.01414	1.02333	0.04646	4.54008	6	3
P15328	135	P15328_135	FOLR1	FOLR1_HUMAN Folate receptor alpha OS=Homo sapiens OX=9606 GN=FOLR1 PE=1 SV=3	VLNVPLC(IPM[C])K|VLNVPLC(IPM[C])K|VLNVPLC(IPM[C])K	3|4|3	1.09|0.99|0.99	0.05859|0.06652|0.12097	1.02333	0.05774	5.64236	10	3
Q92616	55	Q92616_55	GCN1	GCN1_HUMAN eIF-2-alpha kinase activator GCN1 OS=Homo sapiens OX=9606 GN=GCN1 PE=1 SV=6	FC(IPM[C])LTLHR|FC(IPM[C])LTLHR|FC(IPM[C])LTLHR	5|5|4	1.13|1.02|0.92	0.19386|0.09576|0.14385	1.02333	0.10504	10.2645	14	3
Q9BPX3	843	Q9BPX3_843	NCAPG	CND3_HUMAN Condensin complex subunit 3 OS=Homo sapiens OX=9606 GN=NCAPG PE=1 SV=1	ICNEILTSPC(IPM[C])SPEIR|ICNEILTSPC(IPM[C])SPEIR|ICNEILTSPC(IPM[C])SPEIR	4|5|3	0.94|0.89|1.24	0.45538|0.09257|0.16166	1.02333	0.1893	18.4984	12	3
Q92616	2015	Q92616_2015	GCN1	GCN1_HUMAN eIF-2-alpha kinase activator GCN1 OS=Homo sapiens OX=9606 GN=GCN1 PE=1 SV=6	ALC(IPM[C])DPLEEVR|ALC(IPM[C])DPLEEVR|ALC(IPM[C])DPLEEVR	1|2|3	1.19|0.9|0.98	NA|0.11314|0.13856	1.02333	0.14978	14.6365	6	3
P35573	608	P35573_608	AGL	GDE_HUMAN Glycogen debranching enzyme OS=Homo sapiens OX=9606 GN=AGL PE=1 SV=3	YGGEPVGSFVQPC(IPM[C])LR|YGGEPVGSFVQPC(IPM[C])LR|YGGEPVGSFVQPC(IPM[C])LR	5|7|6	1.01|1.02|1.04	0.07141|0.28737|0.09395	1.02333	0.01528	1.49316	18	3
Q96QT6	233	Q96QT6_233	PHF12	PHF12_HUMAN PHD finger protein 12 OS=Homo sapiens OX=9606 GN=PHF12 PE=1 SV=2	NPTQFQLPNELTC(IPM[C])TTALPGSSK|NPTQFQLPNELTC(IPM[C])TTALPGSSK|NPTQFQLPNELTC(IPM[C])TTALPGSSK	2|1|1	1.0|1.0|1.07	0.18385|NA|NA	1.02333	0.04041	3.94887	4	3
O43395	37	O43395_37	PRPF3	PRPF3_HUMAN U4/U6 small nuclear ribonucleoprotein Prp3 OS=Homo sapiens OX=9606 GN=PRPF3 PE=1 SV=2	VLGFSEPTVVTAALNC(IPM[C])VGK|VLGFSEPTVVTAALNC(IPM[C])VGK|VLGFSEPTVVTAALNC(IPM[C])VGK	1|1|1	1.07|0.94|1.06	NA|NA|NA	1.02333	0.07234	7.06908	3	3
Q15361	445	Q15361_445	TTF1	TTF1_HUMAN Transcription termination factor 1 OS=Homo sapiens OX=9606 GN=TTF1 PE=1 SV=3	TQAC(IPM[C])LASK|TQAC(IPM[C])LASK|	2|1|	0.95|1.1|	0.02828|NA|	1.025	0.10607	10.3483	3	2
Q15004	54	Q15004_54	PCLAF	PAF15_HUMAN PCNA-associated factor OS=Homo sapiens OX=9606 GN=PCLAF PE=1 SV=1	YAGGNPVC(IPM[C])VR||YAGGNPVC(IPM[C])VRPTPK	1||4	0.98||1.07	NA||0.09798	1.025	0.06364	6.20878	5	2
O00425	194	O00425_194	IGF2BP3	IF2B3_HUMAN Insulin-like growth factor 2 mRNA-binding protein 3 OS=Homo sapiens OX=9606 GN=IGF2BP3 PE=1 SV=2	QKPC(IPM[C])DLPLR PC(IPM[C])DLPLR|QKPC(IPM[C])DLPLR|QKPC(IPM[C])DLPLR	4|5|4	1.09|0.97|1.015	0.23707|0.02074|0.08617	1.025	0.06062	5.91415	13	3
B2RTY4	1468	B2RTY4_1468	MYO9A	MYO9A_HUMAN Unconventional myosin-IXa OS=Homo sapiens OX=9606 GN=MYO9A PE=1 SV=2	|YHC(IPM[C])SGK|YHC(IPM[C])SGK	|1|1	|1.17|0.88	|NA|NA	1.025	0.20506	20.0059	2	2
Q9BXJ8	47	Q9BXJ8_47	TMEM120A	TACAN_HUMAN Ion channel TACAN OS=Homo sapiens OX=9606 GN=TMEM120A PE=1 SV=1	|LQNNC(IPM[C])TSSITR|LQNNC(IPM[C])TSSITR	|1|1	|1.06|0.99	|NA|NA	1.025	0.0495	4.82927	2	2
Q9H6R7	302	Q9H6R7_302	WDCP	WDCP_HUMAN WD repeat and coiled-coil-containing protein OS=Homo sapiens OX=9606 GN=WDCP PE=1 SV=1	|SEGNSLIC(IPM[C])LR|SEGNSLIC(IPM[C])LR	|1|2	|1.16|0.89	|NA|0.24042	1.025	0.19092	18.6263	3	2
Q8NEM2	591	Q8NEM2_591	SHCBP1	SHCBP_HUMAN SHC SH2 domain-binding protein 1 OS=Homo sapiens OX=9606 GN=SHCBP1 PE=1 SV=3	|VDLEELIEC(IPM[C])ATGK|VDLEELIEC(IPM[C])ATGK	|1|1	|0.89|1.16	|NA|NA	1.025	0.19092	18.6263	2	2
Q9H0W8	380	Q9H0W8_380	SMG9	SMG9_HUMAN Protein SMG9 OS=Homo sapiens OX=9606 GN=SMG9 PE=1 SV=1	REDFC(IPM[C])PR EDFC(IPM[C])PR|REDFC(IPM[C])PR EDFC(IPM[C])PR|REDFC(IPM[C])PR EDFC(IPM[C])PR	8|9|7	0.95|1.11|1.02	0.12139|0.1495|0.323	1.02667	0.08021	7.81264	24	3
Q13423	1073	Q13423_1073	NNT	NNTM_HUMAN NAD(P) transhydrogenase, mitochondrial OS=Homo sapiens OX=9606 GN=NNT PE=1 SV=3	TC(IPM[C])DALQAK|TC(IPM[C])DALQAK|TC(IPM[C])DALQAK	2|1|2	1.0|1.07|1.01	0.3677|NA|0.02828	1.02667	0.03786	3.68765	5	3
Q8IWV8	1717	Q8IWV8_1717	UBR2	UBR2_HUMAN E3 ubiquitin-protein ligase UBR2 OS=Homo sapiens OX=9606 GN=UBR2 PE=1 SV=1	GNPLHLC(IPM[C])K|GNPLHLC(IPM[C])K|GNPLHLC(IPM[C])K	8|9|5	1.0|1.03|1.05	0.13421|0.07038|0.05128	1.02667	0.02517	2.45162	22	3
Q9HAV4	1157	Q9HAV4_1157	XPO5	XPO5_HUMAN Exportin-5 OS=Homo sapiens OX=9606 GN=XPO5 PE=1 SV=1	LIAGC(IPM[C])IGK|LIAGC(IPM[C])IGK|LIAGC(IPM[C])IGK	4|4|4	1.12|1.06|0.9	0.14|0.0562|0.16008	1.02667	0.11372	11.0766	12	3
P14618	423	P14618_423	PKM	KPYM_HUMAN Pyruvate kinase PKM OS=Homo sapiens OX=9606 GN=PKM PE=1 SV=4	C(IPM[C])CSGAIIVLTK|C(IPM[C])CSGAIIVLTK|C(IPM[C])CSGAIIVLTK	3|3|4	0.98|1.06|1.04	0.05196|0.05686|0.17935	1.02667	0.04163	4.05486	10	3
Q8IWZ3	615	Q8IWZ3_615	ANKHD1	ANKH1_HUMAN Ankyrin repeat and KH domain-containing protein 1 OS=Homo sapiens OX=9606 GN=ANKHD1 PE=1 SV=1	AGHLC(IPM[C])TVQFLISK|AGHLC(IPM[C])TVQFLISK|AGHLC(IPM[C])TVQFLISK	2|4|2	1.19|1.195|0.695	0.28284|0.04796|0.14849	1.02667	0.28724	27.9778	8	3
Q00610	926	Q00610_926	CLTC	CLH1_HUMAN Clathrin heavy chain 1 OS=Homo sapiens OX=9606 GN=CLTC PE=1 SV=5	GQC(IPM[C])DLELINVCNENSLFK|GQC(IPM[C])DLELINVCNENSLFK|GQC(IPM[C])DLELINVCNENSLFK	1|2|2	0.9|1.18|1.0	NA|0.0|0.24042	1.02667	0.14189	13.8204	5	3
Q14919	54	Q14919_54	DRAP1	NC2A_HUMAN Dr1-associated corepressor OS=Homo sapiens OX=9606 GN=DRAP1 PE=1 SV=3	C(IPM[C])QVTQSR AC(IPM[C])QVTQSR||AC(IPM[C])QVTQSR	4||2	1.02||1.035	0.03464||0.06364	1.0275	0.01061	1.0326	6	2
Q9HAV4	1044	Q9HAV4_1044	XPO5	XPO5_HUMAN Exportin-5 OS=Homo sapiens OX=9606 GN=XPO5 PE=1 SV=1	DTLSC(IPM[C])QR|DTLSC(IPM[C])QR|	2|2|	1.03|1.025|	0.05657|0.07778|	1.0275	0.00354	0.344526	4	2
P23588	457	P23588_457	EIF4B	IF4B_HUMAN Eukaryotic translation initiation factor 4B OS=Homo sapiens OX=9606 GN=EIF4B PE=1 SV=2	SLENETLNKEEDC(IPM[C])HSPTSKPPKPDQPLK||SLENETLNKEEDC(IPM[C])HSPTSKPPKPDQPLK	2||1	1.055||1.0	0.07778||NA	1.0275	0.03889	3.78491	3	2
Q8IXH7	398	Q8IXH7_398	NELFCD	NELFD_HUMAN Negative elongation factor C/D OS=Homo sapiens OX=9606 GN=NELFCD PE=1 SV=2	AVETVHNLCC(IPM[C])NENK|AVETVHNLCC(IPM[C])NENK|AVETVHNLCC(IPM[C])NENK	2|1|2	1.115|0.93|1.04	0.27577|NA|0.0	1.02833	0.09305	9.04865	5	3
Q86XI2	776	Q86XI2_776	NCAPG2	CNDG2_HUMAN Condensin-2 complex subunit G2 OS=Homo sapiens OX=9606 GN=NCAPG2 PE=1 SV=1	EC(IPM[C])LLSAPR|EC(IPM[C])LLSAPR|EC(IPM[C])LLSAPR	5|6|6	1.01|1.1|0.975	0.10895|0.1311|0.28188	1.02833	0.06449	6.27133	17	3
O75116	428	O75116_428	ROCK2	ROCK2_HUMAN Rho-associated protein kinase 2 OS=Homo sapiens OX=9606 GN=ROCK2 PE=1 SV=4	ENLLLSDSPSC(IPM[C])R|ENLLLSDSPSC(IPM[C])R|ENLLLSDSPSC(IPM[C])R	3|3|2	0.94|1.01|1.135	0.20785|0.05568|0.03536	1.02833	0.09878	9.60587	8	3
Q16543	64	Q16543_64	CDC37	CDC37_HUMAN Hsp90 co-chaperone Cdc37 OS=Homo sapiens OX=9606 GN=CDC37 PE=1 SV=1	VAEC(IPM[C])QR|VAEC(IPM[C])QR|	1|1|	1.29|0.77|	NA|NA|	1.03	0.3677	35.699	2	2
Q96T76	331	Q96T76_331	MMS19	MMS19_HUMAN MMS19 nucleotide excision repair protein homolog OS=Homo sapiens OX=9606 GN=MMS19 PE=1 SV=2	TAC(IPM[C])LSR VEAEGLAALHSLTAC(IPM[C])LSR|TAC(IPM[C])LSR|VEAEGLAALHSLTAC(IPM[C])LSR	3|2|3	0.91|0.9|1.28	0.20793|0.08485|0.13577	1.03	0.21656	21.0252	8	3
Q92616	329	Q92616_329	GCN1	GCN1_HUMAN eIF-2-alpha kinase activator GCN1 OS=Homo sapiens OX=9606 GN=GCN1 PE=1 SV=6	QC(IPM[C])SDSSAMESLTK||QC(IPM[C])SDSSAMESLTK	1||2	1.07||0.99	NA||0.01414	1.03	0.05657	5.49223	3	2
Q9Y4C2	487	Q9Y4C2_487	TCAF1	TCAF1_HUMAN TRPM8 channel-associated factor 1 OS=Homo sapiens OX=9606 GN=TCAF1 PE=1 SV=3	ENPVINDC(IPM[C])CR|ENPVINDC(IPM[C])CR|ENPVINDC(IPM[C])CR	1|1|2	1.21|0.95|0.93	NA|NA|0.0	1.03	0.1562	15.165	4	3
O00410	972	O00410_972	IPO5	IPO5_HUMAN Importin-5 OS=Homo sapiens OX=9606 GN=IPO5 PE=1 SV=4	TKENVNATENC(IPM[C])ISAVGK ENVNATENC(IPM[C])ISAVGK|ENVNATENC(IPM[C])ISAVGK|ENVNATENC(IPM[C])ISAVGK	4|2|1	1.13|1.01|0.95	0.35604|0.01414|NA	1.03	0.09165	8.89806	7	3
Q9Y6K5	350	Q9Y6K5_350	OAS3	OAS3_HUMAN 2'-5'-oligoadenylate synthase 3 OS=Homo sapiens OX=9606 GN=OAS3 PE=1 SV=3	AGC(IPM[C])SGLGHPIQLDPNQK|AGC(IPM[C])SGLGHPIQLDPNQK|AGC(IPM[C])SGLGHPIQLDPNQK	1|4|2	0.83|1.09|1.17	NA|0.30067|0.09899	1.03	0.17776	17.2583	7	3
O95573	503	O95573_503	ACSL3	ACSL3_HUMAN Long-chain-fatty-acid--CoA ligase 3 OS=Homo sapiens OX=9606 GN=ACSL3 PE=1 SV=3	VGAPLVC(IPM[C])CEIK|VGAPLVC(IPM[C])CEIK|VGAPLVC(IPM[C])CEIK	2|1|4	1.04|1.04|1.01	0.09899|NA|0.12447	1.03	0.01732	1.68155	7	3
Q8IYU8	144	Q8IYU8_144	MICU2	MICU2_HUMAN Calcium uptake protein 2, mitochondrial OS=Homo sapiens OX=9606 GN=MICU2 PE=1 SV=2	DIEDTLSGIQTAGC(IPM[C])GSTFFR|DIEDTLSGIQTAGC(IPM[C])GSTFFR|DIEDTLSGIQTAGC(IPM[C])GSTFFR	3|3|1	1.01|1.01|1.07	0.01732|0.00577|NA	1.03	0.03464	3.36311	7	3
Q08752	282	Q08752_282	PPID	PPID_HUMAN Peptidyl-prolyl cis-trans isomerase D OS=Homo sapiens OX=9606 GN=PPID PE=1 SV=3	LQPIALSCVLNIGAC(IPM[C])K||LQPIALSCVLNIGAC(IPM[C])K	1||2	1.0||1.06	NA||0.04243	1.03	0.04243	4.11942	3	2
P62072	29	P62072_29	TIMM10	TIM10_HUMAN Mitochondrial import inner membrane translocase subunit Tim10 OS=Homo sapiens OX=9606 GN=TIMM10 PE=1 SV=1	|MTSAC(IPM[C])HR|MTSAC(IPM[C])HR	|1|1	|1.1|0.96	|NA|NA	1.03	0.09899	9.61068	2	2
Q68E01	843	Q68E01_843	INTS3	INT3_HUMAN Integrator complex subunit 3 OS=Homo sapiens OX=9606 GN=INTS3 PE=1 SV=1	|EHPEALSC(IPM[C])LLLQLR|EHPEALSC(IPM[C])LLLQLR	|1|2	|1.25|0.81	|NA|0.0	1.03	0.31113	30.2068	3	2
Q96BN8	129	Q96BN8_129	OTULIN	OTUL_HUMAN Ubiquitin thioesterase otulin OS=Homo sapiens OX=9606 GN=OTULIN PE=1 SV=3	GDNYC(IPM[C])ALR|GDNYC(IPM[C])ALR|GDNYC(IPM[C])ALR	2|5|3	0.945|1.08|1.07	0.03536|0.03421|0.02309	1.03167	0.07522	7.29109	10	3
Q9UBB6	491	Q9UBB6_491	NCDN	NCDN_HUMAN Neurochondrin OS=Homo sapiens OX=9606 GN=NCDN PE=1 SV=1	EGAPSLLC(IPM[C])K|EGAPSLLC(IPM[C])K|EGAPSLLC(IPM[C])K	2|2|2	1.07|1.16|0.865	0.05657|0.0|0.0495	1.03167	0.15119	14.6549	6	3
Q9NZM1	1425	Q9NZM1_1425	MYOF	MYOF_HUMAN Myoferlin OS=Homo sapiens OX=9606 GN=MYOF PE=1 SV=1	ASLLSAPPC(IPM[C])R|ASLLSAPPC(IPM[C])R|ASLLSAPPC(IPM[C])R	6|10|9	1.035|1.04|1.02	0.1569|0.17957|0.24672	1.03167	0.01041	1.00904	25	3
Q99961	277	Q99961_277	SH3GL1	SH3G1_HUMAN Endophilin-A2 OS=Homo sapiens OX=9606 GN=SH3GL1 PE=1 SV=1	EPFDLGEPEQSNGGFPC(IPM[C])TTAPK|EPFDLGEPEQSNGGFPC(IPM[C])TTAPK|EPFDLGEPEQSNGGFPC(IPM[C])TTAPK	2|5|6	1.035|1.09|0.97	0.09192|0.08944|0.08183	1.03167	0.06007	5.8226	13	3
Q9NSV4	688	Q9NSV4_688	DIAPH3	DIAP3_HUMAN Protein diaphanous homolog 3 OS=Homo sapiens OX=9606 GN=DIAPH3 PE=1 SV=4	LENTFCC(IPM[C])QQK||LENTFCC(IPM[C])QQK	1||2	1.11||0.955	NA||0.00707	1.0325	0.1096	10.615	3	2
O14545	267	O14545_267	TRAFD1	TRAD1_HUMAN TRAF-type zinc finger domain-containing protein 1 OS=Homo sapiens OX=9606 GN=TRAFD1 PE=1 SV=1	|AVC(IPM[C])EADQSHGGPR|AVC(IPM[C])EADQSHGGPR	|1|2	|0.92|1.145	|NA|0.27577	1.0325	0.1591	15.4092	3	2
Q99707	798	Q99707_798	MTR	METH_HUMAN Methionine synthase OS=Homo sapiens OX=9606 GN=MTR PE=1 SV=2	|NIVGVVLGC(IPM[C])NNFR|NIVGVVLGC(IPM[C])NNFR	|5|4	|1.02|1.045	|0.04087|0.01414	1.0325	0.01768	1.71235	9	2
Q9UJY1	10	Q9UJY1_10	HSPB8	HSPB8_HUMAN Heat shock protein beta-8 OS=Homo sapiens OX=9606 GN=HSPB8 PE=1 SV=1	C(IPM[C])HYPSR SC(IPM[C])HYPSR|C(IPM[C])HYPSR SC(IPM[C])HYPSR|SC(IPM[C])HYPSR	3|2|2	0.92|0.98|1.2	0.11533|0.04243|0.2687	1.03333	0.14742	14.2665	7	3
Q9HA64	24	Q9HA64_24	FN3KRP	KT3K_HUMAN Ketosamine-3-kinase OS=Homo sapiens OX=9606 GN=FN3KRP PE=1 SV=2	TGHSGGGC(IPM[C])ISQGR ATGHSGGGC(IPM[C])ISQGR SGGGC(IPM[C])ISQGR|ATGHSGGGC(IPM[C])ISQGR SGGGC(IPM[C])ISQGR|ATGHSGGGC(IPM[C])ISQGR TGHSGGGC(IPM[C])ISQGR SGGGC(IPM[C])ISQGR	14|13|13	1.12|0.96|1.02	0.26316|0.25646|0.383	1.03333	0.08083	7.82228	40	3
Q16186	88	Q16186_88	ADRM1	ADRM1_HUMAN Proteasomal ubiquitin receptor ADRM1 OS=Homo sapiens OX=9606 GN=ADRM1 PE=1 SV=2	VPQC(IPM[C])PSGR|VPQC(IPM[C])PSGR|VPQC(IPM[C])PSGR	6|5|4	1.0|1.05|1.05	0.03011|0.05745|0.015	1.03333	0.02887	2.79388	15	3
P15924	1805	P15924_1805	DSP	DESP_HUMAN Desmoplakin OS=Homo sapiens OX=9606 GN=DSP PE=1 SV=3	NQC(IPM[C])TQVVQER|NQC(IPM[C])TQVVQER|NQC(IPM[C])TQVVQER	2|3|3	0.98|1.11|1.01	0.04243|0.07|0.03606	1.03333	0.06807	6.58744	8	3
Q14149	15	Q14149_15	MORC3	MORC3_HUMAN MORC family CW-type zinc finger protein 3 OS=Homo sapiens OX=9606 GN=MORC3 PE=1 SV=3	LSALC(IPM[C])PK|LSALC(IPM[C])PK|LSALC(IPM[C])PK	4|7|3	1.08|0.99|1.03	0.14908|0.06856|0.06928	1.03333	0.04509	4.36356	14	3
Q16851	123	Q16851_123	UGP2	UGPA_HUMAN UTP--glucose-1-phosphate uridylyltransferase OS=Homo sapiens OX=9606 GN=UGP2 PE=1 SV=5	LNGGLGTSMGC(IPM[C])K|LNGGLGTSMGC(IPM[C])K|LNGGLGTSMGC(IPM[C])K	2|3|4	1.11|0.93|1.06	0.0|0.04619|0.25671	1.03333	0.09292	8.99229	9	3
Q9NSD9	195	Q9NSD9_195	FARSB	SYFB_HUMAN Phenylalanine--tRNA ligase beta subunit OS=Homo sapiens OX=9606 GN=FARSB PE=1 SV=3	EYTAC(IPM[C])ELMNIYK|EYTAC(IPM[C])ELMNIYK|EYTAC(IPM[C])ELMNIYK	3|2|2	1.02|1.11|0.97	0.17898|0.32527|0.01414	1.03333	0.07095	6.86615	7	3
O95758	55	O95758_55	PTBP3	PTBP3_HUMAN Polypyrimidine tract-binding protein 3 OS=Homo sapiens OX=9606 GN=PTBP3 PE=1 SV=2	DRPPC(IPM[C])SPSR||DRPPC(IPM[C])SPSR	1||1	1.09||0.98	NA||NA	1.035	0.07778	7.51498	2	2
P39880	962	P39880_962	CUX1	CUX1_HUMAN Homeobox protein cut-like 1 OS=Homo sapiens OX=9606 GN=CUX1 PE=1 SV=3	NGIC(IPM[C])QR|NGIC(IPM[C])QR|NGIC(IPM[C])QR	2|1|1	1.005|1.05|1.05	0.0495|NA|NA	1.035	0.02598	2.51014	4	3
Q92974	306	Q92974_306	ARHGEF2	ARHG2_HUMAN Rho guanine nucleotide exchange factor 2 OS=Homo sapiens OX=9606 GN=ARHGEF2 PE=1 SV=4	QALC(IPM[C])PGSTR|QALC(IPM[C])PGSTR|	1|1|	1.02|1.05|	NA|NA|	1.035	0.02121	2.04928	2	2
Q13643	10	Q13643_10	FHL3	FHL3_HUMAN Four and a half LIM domains protein 3 OS=Homo sapiens OX=9606 GN=FHL3 PE=1 SV=4	C(IPM[C])NESLYGR|C(IPM[C])NESLYGR|	2|1|	0.97|1.1|	0.18385|NA|	1.035	0.09192	8.88116	3	2
P43304	45	P43304_45	GPD2	GPDM_HUMAN Glycerol-3-phosphate dehydrogenase, mitochondrial OS=Homo sapiens OX=9606 GN=GPD2 PE=1 SV=3	ADC(IPM[C])ISEPVNR AADC(IPM[C])ISEPVNR|ADC(IPM[C])ISEPVNR AADC(IPM[C])ISEPVNR|ADC(IPM[C])ISEPVNR AADC(IPM[C])ISEPVNR	3|4|2	1.0|1.02|1.085	0.02309|0.08221|0.00707	1.035	0.04444	4.29372	9	3
Q12765	324	Q12765_324	SCRN1	SCRN1_HUMAN Secernin-1 OS=Homo sapiens OX=9606 GN=SCRN1 PE=1 SV=2	TQSPC(IPM[C])FGDDDPAK|TQSPC(IPM[C])FGDDDPAK|TQSPC(IPM[C])FGDDDPAK	2|1|1	1.095|0.91|1.1	0.06364|NA|NA	1.035	0.10828	10.4618	4	3
Q9UPU5	1362	Q9UPU5_1362	USP24	UBP24_HUMAN Ubiquitin carboxyl-terminal hydrolase 24 OS=Homo sapiens OX=9606 GN=USP24 PE=1 SV=3	ESNSLC(IPM[C])PAGIR||ESNSLC(IPM[C])PAGIR	1||1	1.0||1.07	NA||NA	1.035	0.0495	4.78261	2	2
P42166	518	P42166_518	TMPO	LAP2A_HUMAN Lamina-associated polypeptide 2, isoform alpha OS=Homo sapiens OX=9606 GN=TMPO PE=1 SV=2	QLPSLAC(IPM[C])K|QLPSLAC(IPM[C])K|QLPSLAC(IPM[C])K	3|4|3	1.05|1.055|1.0	0.02887|0.05323|0.04041	1.035	0.03041	2.93816	10	3
Q6L8Q7	108	Q6L8Q7_108	PDE12	PDE12_HUMAN 2',5'-phosphodiesterase 12 OS=Homo sapiens OX=9606 GN=PDE12 PE=1 SV=2	SRPNASGGAAC(IPM[C])SGPGPEPAVFCEPVVK||SRPNASGGAAC(IPM[C])SGPGPEPAVFCEPVVK	2||1	1.08||0.99	0.0||NA	1.035	0.06364	6.14879	3	2
Q9Y5A9	482	Q9Y5A9_482	YTHDF2	YTHD2_HUMAN YTH domain-containing family protein 2 OS=Homo sapiens OX=9606 GN=YTHDF2 PE=1 SV=2	SAVDYNTC(IPM[C])AGVWSQDK||SAVDYNTC(IPM[C])AGVWSQDK	1||1	1.05||1.02	NA||NA	1.035	0.02121	2.04928	2	2
O96013	58	O96013_58	PAK4	PAK4_HUMAN Serine/threonine-protein kinase PAK 4 OS=Homo sapiens OX=9606 GN=PAK4 PE=1 SV=1	PKPLVDPAC(IPM[C])ITSIQPGAPK|PLVDPAC(IPM[C])ITSIQPGAPK|PKPLVDPAC(IPM[C])ITSIQPGAPK PLVDPAC(IPM[C])ITSIQPGAPK	1|1|2	0.95|0.94|1.215	NA|NA|0.2192	1.035	0.15596	15.0686	4	3
Q96ME7	324	Q96ME7_324	ZNF512	ZN512_HUMAN Zinc finger protein 512 OS=Homo sapiens OX=9606 GN=ZNF512 PE=1 SV=2	SEHGPISFFPESGQPEC(IPM[C])LK||SEHGPISFFPESGQPEC(IPM[C])LK	3||1	1.03||1.04	0.26388||NA	1.035	0.00707	0.683092	4	2
O95685	93	O95685_93	PPP1R3D	PPR3D_HUMAN Protein phosphatase 1 regulatory subunit 3D OS=Homo sapiens OX=9606 GN=PPP1R3D PE=1 SV=1	|AAGAPGAAC(IPM[C])R|AAGAPGAAC(IPM[C])R	|1|1	|0.97|1.1	|NA|NA	1.035	0.09192	8.88116	2	2
P49591	300	P49591_300	SARS1	SYSC_HUMAN Serine--tRNA ligase, cytoplasmic OS=Homo sapiens OX=9606 GN=SARS1 PE=1 SV=3	|YAGLSTC(IPM[C])FR|YAGLSTC(IPM[C])FR	|1|1	|1.07|1.0	|NA|NA	1.035	0.0495	4.78261	2	2
O60921	200	O60921_200	HUS1	HUS1_HUMAN Checkpoint protein HUS1 OS=Homo sapiens OX=9606 GN=HUS1 PE=1 SV=1	|IETELVC(IPM[C])VTTHFK|IETELVC(IPM[C])VTTHFK	|1|1	|1.06|1.01	|NA|NA	1.035	0.03536	3.41643	2	2
P46013	903	P46013_903	MKI67	KI67_HUMAN Proliferation marker protein Ki-67 OS=Homo sapiens OX=9606 GN=MKI67 PE=1 SV=2	|SEETNTEIVEC(IPM[C])ILK|SEETNTEIVEC(IPM[C])ILK	|1|1	|1.03|1.04	|NA|NA	1.035	0.00707	0.683092	2	2
Q9NVX7	68	Q9NVX7_68	KBTBD4	KBTB4_HUMAN Kelch repeat and BTB domain-containing protein 4 OS=Homo sapiens OX=9606 GN=KBTBD4 PE=1 SV=3	|LVLSAQSC(IPM[C])FFR|LVLSAQSC(IPM[C])FFR	|1|1	|1.09|0.98	|NA|NA	1.035	0.07778	7.51498	2	2
Q9BQ69	186	Q9BQ69_186	MACROD1	MACD1_HUMAN ADP-ribose glycohydrolase MACROD1 OS=Homo sapiens OX=9606 GN=MACROD1 PE=1 SV=2	|LEVDAIVNAANSSLLGGGGVDGC(IPM[C])IHR|LEVDAIVNAANSSLLGGGGVDGC(IPM[C])IHR	|2|3	|1.08|0.99	|0.0|0.28868	1.035	0.06364	6.14879	5	2
Q53EL6	288	Q53EL6_288	PDCD4	PDCD4_HUMAN Programmed cell death protein 4 OS=Homo sapiens OX=9606 GN=PDCD4 PE=1 SV=2	GTVDC(IPM[C])VQAR|GTVDC(IPM[C])VQAR|GTVDC(IPM[C])VQAR	3|5|3	1.01|1.06|1.04	0.27592|0.19339|0.23431	1.03667	0.02517	2.42797	11	3
Q9UGP4	374	Q9UGP4_374	LIMD1	LIMD1_HUMAN LIM domain-containing protein 1 OS=Homo sapiens OX=9606 GN=LIMD1 PE=1 SV=1	PGC(IPM[C])TDLGTGPK|PGC(IPM[C])TDLGTGPK|PGC(IPM[C])TDLGTGPK	3|3|1	1.36|0.89|0.86	0.29445|0.04726|NA	1.03667	0.28042	27.0501	7	3
Q8IVF2	405	Q8IVF2_405	AHNAK2	AHNK2_HUMAN Protein AHNAK2 OS=Homo sapiens OX=9606 GN=AHNAK2 PE=1 SV=2	LC(IPM[C])EGTPQEGGLR|LC(IPM[C])EGTPQEGGLR|LC(IPM[C])EGTPQEGGLR	1|2|2	1.04|1.17|0.9	NA|0.0|0.0	1.03667	0.13503	13.0254	5	3
P17987	147	P17987_147	TCP1	TCPA_HUMAN T-complex protein 1 subunit alpha OS=Homo sapiens OX=9606 GN=TCP1 PE=1 SV=1	DC(IPM[C])LINAAK|DC(IPM[C])LINAAK|DC(IPM[C])LINAAK	12|7|11	1.05|1.06|1.0	0.09424|0.14339|0.0379	1.03667	0.03215	3.10128	30	3
P62937	62	P62937_62	PPIA	PPIA_HUMAN Peptidyl-prolyl cis-trans isomerase A OS=Homo sapiens OX=9606 GN=PPIA PE=1 SV=2	IPGFMC(IPM[C])QGGDFTR IIPGFMC(IPM[C])QGGDFTR|IIPGFMC(IPM[C])QGGDFTR|MC(IPM[C])QGGDFTR PGFMC(IPM[C])QGGDFTR IPGFMC(IPM[C])QGGDFTR IIPGFMC(IPM[C])QGGDFTR	4|2|6	1.23|0.935|0.945	0.22998|0.06364|0.24612	1.03667	0.16751	16.1585	12	3
Q93052	364	Q93052_364	LPP	LPP_HUMAN Lipoma-preferred partner OS=Homo sapiens OX=9606 GN=LPP PE=1 SV=1	TYITDPVSAPC(IPM[C])APPLQPK|TYITDPVSAPC(IPM[C])APPLQPK|KTYITDPVSAPC(IPM[C])APPLQPK TYITDPVSAPC(IPM[C])APPLQPK	4|6|7	1.055|1.025|1.03	0.10033|0.03817|0.13133	1.03667	0.01607	1.55016	17	3
Q9NQ88	114	Q9NQ88_114	TIGAR	TIGAR_HUMAN Fructose-2,6-bisphosphatase TIGAR OS=Homo sapiens OX=9606 GN=TIGAR PE=1 SV=1	EEC(IPM[C])PVFTPPGGETLDQVK|EEC(IPM[C])PVFTPPGGETLDQVK|EEC(IPM[C])PVFTPPGGETLDQVK	1|3|2	1.02|1.02|1.07	NA|0.04359|0.04243	1.03667	0.02887	2.78488	6	3
P04083	343	P04083_343	ANXA1	ANXA1_HUMAN Annexin A1 OS=Homo sapiens OX=9606 GN=ANXA1 PE=1 SV=2	ILVALC(IPM[C])GGN|ILVALC(IPM[C])GGN|ILVALC(IPM[C])GGN	1|2|2	1.14|0.875|1.095	NA|0.36062|0.03536	1.03667	0.1418	13.6784	5	3
Q9NRX1	64	Q9NRX1_64	PNO1	PNO1_HUMAN RNA-binding protein PNO1 OS=Homo sapiens OX=9606 GN=PNO1 PE=1 SV=1	RPVFPPLC(IPM[C])GDGLLSGK PVFPPLC(IPM[C])GDGLLSGK|RPVFPPLC(IPM[C])GDGLLSGK PVFPPLC(IPM[C])GDGLLSGK|RPVFPPLC(IPM[C])GDGLLSGK PVFPPLC(IPM[C])GDGLLSGK	14|8|13	1.17|0.99|0.95	0.23763|0.24558|0.239	1.03667	0.11719	11.3045	35	3
Q7L2E3	461	Q7L2E3_461	DHX30	DHX30_HUMAN ATP-dependent RNA helicase DHX30 OS=Homo sapiens OX=9606 GN=DHX30 PE=1 SV=1	DTILNAIEQHPVVVISGDTGC(IPM[C])GK|DTILNAIEQHPVVVISGDTGC(IPM[C])GK|DTILNAIEQHPVVVISGDTGC(IPM[C])GK	1|1|2	0.88|1.2|1.03	NA|NA|0.0	1.03667	0.1601	15.4437	4	3
P00558	379	P00558_379	PGK1	PGK1_HUMAN Phosphoglycerate kinase 1 OS=Homo sapiens OX=9606 GN=PGK1 PE=1 SV=3	GCITIIGGGDTATC(IPM[C])CAK||GCITIIGGGDTATC(IPM[C])CAK	2||2	0.91||1.165	0.14142||0.14849	1.0375	0.18031	17.3793	4	2
P29317	753	P29317_753	EPHA2	EPHA2_HUMAN Ephrin type-A receptor 2 OS=Homo sapiens OX=9606 GN=EPHA2 PE=1 SV=2	|NILVNSNLVC(IPM[C])K|NILVNSNLVC(IPM[C])K	|2|2	|1.075|1.0	|0.0495|0.01414	1.0375	0.05303	5.11133	4	2
Q13795	125	Q13795_125	ARFRP1	ARFRP_HUMAN ADP-ribosylation factor-related protein 1 OS=Homo sapiens OX=9606 GN=ARFRP1 PE=1 SV=1	|VVTSEALC(IPM[C])GVPVLVLANK|VVTSEALC(IPM[C])GVPVLVLANK	|2|2	|1.185|0.89	|0.61518|0.0	1.0375	0.2086	20.106	4	2
Q9UBB4	65	Q9UBB4_65	ATXN10	ATX10_HUMAN Ataxin-10 OS=Homo sapiens OX=9606 GN=ATXN10 PE=1 SV=1	SHAVELAC(IPM[C])R SSHAVELAC(IPM[C])R|SHAVELAC(IPM[C])R SSHAVELAC(IPM[C])R|SHAVELAC(IPM[C])R SSHAVELAC(IPM[C])R	10|6|6	1.025|1.01|1.08	0.17826|0.11877|0.28231	1.03833	0.03686	3.54993	22	3
Q96HS1	168	Q96HS1_168	PGAM5	PGAM5_HUMAN Serine/threonine-protein phosphatase PGAM5, mitochondrial OS=Homo sapiens OX=9606 GN=PGAM5 PE=1 SV=2	HLPGVC(IPM[C])K|HLPGVC(IPM[C])K|HLPGVC(IPM[C])K	2|3|2	0.995|1.18|0.94	0.02121|0.02309|0.0	1.03833	0.12573	12.1089	7	3
O75533	1244	O75533_1244	SF3B1	SF3B1_HUMAN Splicing factor 3B subunit 1 OS=Homo sapiens OX=9606 GN=SF3B1 PE=1 SV=3	VAIGPC(IPM[C])R|VAIGPC(IPM[C])R|VAIGPC(IPM[C])R	4|5|4	1.03|1.06|1.025	0.09912|0.08562|0.10372	1.03833	0.01893	1.82312	13	3
Q96D53	147	Q96D53_147	COQ8B	COQ8B_HUMAN Atypical kinase COQ8B, mitochondrial OS=Homo sapiens OX=9606 GN=COQ8B PE=1 SV=2	IVQTLC(IPM[C])TVR|IVQTLC(IPM[C])TVR|IVQTLC(IPM[C])TVR	5|5|4	1.14|0.97|1.005	0.21303|0.05495|0.08367	1.03833	0.08977	8.64561	14	3
Q8N1F7	522	Q8N1F7_522	NUP93	NUP93_HUMAN Nuclear pore complex protein Nup93 OS=Homo sapiens OX=9606 GN=NUP93 PE=1 SV=2	SSGQSAQLLSHEPGDPPC(IPM[C])LR|SSGQSAQLLSHEPGDPPC(IPM[C])LR|SSGQSAQLLSHEPGDPPC(IPM[C])LR	7|8|5	0.97|1.025|1.12	0.13512|0.04138|0.10521	1.03833	0.07588	7.30789	20	3
Q9H3U1	420	Q9H3U1_420	UNC45A	UN45A_HUMAN Protein unc-45 homolog A OS=Homo sapiens OX=9606 GN=UNC45A PE=1 SV=1	AIQTVSC(IPM[C])LLQGPCDAGNR|AIQTVSC(IPM[C])LLQGPCDAGNR|AIQTVSC(IPM[C])LLQGPCDAGNR	2|2|2	1.09|1.045|0.98	0.09899|0.03536|0.11314	1.03833	0.0553	5.32586	6	3
O14613	92	O14613_92	CDC42EP2	BORG1_HUMAN Cdc42 effector protein 2 OS=Homo sapiens OX=9606 GN=CDC42EP2 PE=1 SV=1	TATVC(IPM[C])GR||TATVC(IPM[C])GR	1||2	1.11||0.97	NA||0.08485	1.04	0.09899	9.51827	3	2
Q00536	206	Q00536_206	CDK16	CDK16_HUMAN Cyclin-dependent kinase 16 OS=Homo sapiens OX=9606 GN=CDK16 PE=1 SV=1	LEHEEGAPC(IPM[C])TAIR|LEHEEGAPC(IPM[C])TAIR|LEHEEGAPC(IPM[C])TAIR	3|1|5	1.01|1.01|1.1	0.03055|NA|0.26529	1.04	0.05196	4.99615	9	3
P55060	272	P55060_272	CSE1L	XPO2_HUMAN Exportin-2 OS=Homo sapiens OX=9606 GN=CSE1L PE=1 SV=3	SQIC(IPM[C])DNAALYAQK|SQIC(IPM[C])DNAALYAQK|SQIC(IPM[C])DNAALYAQK	5|5|4	1.01|1.05|1.06	0.10574|0.03633|0.01258	1.04	0.02646	2.54423	14	3
Q9ULC4	14	Q9ULC4_14	MCTS1	MCTS1_HUMAN Malignant T-cell-amplified sequence 1 OS=Homo sapiens OX=9606 GN=MCTS1 PE=1 SV=1	ENVSNC(IPM[C])IQLK|NVSNC(IPM[C])IQLK ENVSNC(IPM[C])IQLK|ENVSNC(IPM[C])IQLK	5|7|5	1.02|1.05|1.05	0.22528|0.25452|0.09823	1.04	0.01732	1.66538	17	3
P09211	48	P09211_48	GSTP1	GSTP1_HUMAN Glutathione S-transferase P OS=Homo sapiens OX=9606 GN=GSTP1 PE=1 SV=2	SC(IPM[C])LYGQLPK|C(IPM[C])LYGQLPK ASC(IPM[C])LYGQLPK|SC(IPM[C])LYGQLPK ASC(IPM[C])LYGQLPK	1|2|2	1.17|0.635|1.315	NA|0.84146|0.06364	1.04	0.35815	34.4375	5	3
Q9HB19	332	Q9HB19_332	PLEKHA2	PKHA2_HUMAN Pleckstrin homology domain-containing family A member 2 OS=Homo sapiens OX=9606 GN=PLEKHA2 PE=1 SV=2	PGSSSLSSGPNSILC(IPM[C])R||PGSSSLSSGPNSILC(IPM[C])R	1||1	1.13||0.95	NA||NA	1.04	0.12728	12.2385	2	2
P42695	330	P42695_330	NCAPD3	CNDD3_HUMAN Condensin-2 complex subunit D3 OS=Homo sapiens OX=9606 GN=NCAPD3 PE=1 SV=2	APLAVTSQVINC(IPM[C])R|APLAVTSQVINC(IPM[C])R|APLAVTSQVINC(IPM[C])R	5|8|3	1.02|1.08|1.02	0.2044|0.18279|0.21378	1.04	0.03464	3.33077	16	3
Q7Z3K3	1267	Q7Z3K3_1267	POGZ	POGZ_HUMAN Pogo transposable element with ZNF domain OS=Homo sapiens OX=9606 GN=POGZ PE=1 SV=2	IQPLDVC(IPM[C])IK|IQPLDVC(IPM[C])IK|IQPLDVC(IPM[C])IK	2|4|5	0.97|1.13|1.02	0.07071|0.01155|0.16146	1.04	0.08185	7.87019	11	3
O00410	733	O00410_733	IPO5	IPO5_HUMAN Importin-5 OS=Homo sapiens OX=9606 GN=IPO5 PE=1 SV=4	VAAAESMPLLLEC(IPM[C])AR|VAAAESMPLLLEC(IPM[C])AR|VAAAESMPLLLEC(IPM[C])AR	8|11|11	1.05|1.1|0.97	0.29056|0.16556|0.30461	1.04	0.06557	6.30481	30	3
Q96FJ0	38	Q96FJ0_38	STAMBPL1	STALP_HUMAN AMSH-like protease OS=Homo sapiens OX=9606 GN=STAMBPL1 PE=1 SV=2	LGC(IPM[C])NITISEDITPR||LGC(IPM[C])NITISEDITPR	1||1	1.12||0.96	NA||NA	1.04	0.11314	10.8788	2	2
Q6P1X6	98	Q6P1X6_98	C8orf82	CH082_HUMAN UPF0598 protein C8orf82 OS=Homo sapiens OX=9606 GN=C8orf82 PE=1 SV=2	YEAAFPFLSPC(IPM[C])GR|YEAAFPFLSPC(IPM[C])GR|YEAAFPFLSPC(IPM[C])GR	5|3|5	1.07|0.92|1.13	0.17441|0.10392|0.0795	1.04	0.10817	10.401	13	3
Q96SN8	528	Q96SN8_528	CDK5RAP2	CK5P2_HUMAN CDK5 regulatory subunit-associated protein 2 OS=Homo sapiens OX=9606 GN=CDK5RAP2 PE=1 SV=5	|C(IPM[C])SSQQPPGSK|C(IPM[C])SSQQPPGSK	|1|1	|1.08|1.0	|NA|NA	1.04	0.05657	5.43942	2	2
P63220	56	P63220_56	RPS21	RS21_HUMAN 40S ribosomal protein S21 OS=Homo sapiens OX=9606 GN=RPS21 PE=1 SV=1	|TYAIC(IPM[C])GAIR|YAIC(IPM[C])GAIR	|1|1	|1.28|0.8	|NA|NA	1.04	0.33941	32.6356	2	2
O14965	49	O14965_49	AURKA	AURKA_HUMAN Aurora kinase A OS=Homo sapiens OX=9606 GN=AURKA PE=1 SV=2	LC(IPM[C])PSNSSQR VLC(IPM[C])PSNSSQR|VLC(IPM[C])PSNSSQR|VLC(IPM[C])PSNSSQR	2|1|1	1.165|1.01|0.95	0.2192|NA|NA	1.04167	0.11094	10.6502	4	3
Q9Y490	1939	Q9Y490_1939	TLN1	TLN1_HUMAN Talin-1 OS=Homo sapiens OX=9606 GN=TLN1 PE=1 SV=3	AGALQC(IPM[C])SPSDAYTK|AGALQC(IPM[C])SPSDAYTK|AGALQC(IPM[C])SPSDAYTK	2|1|2	0.91|1.17|1.045	0.12728|NA|0.12021	1.04167	0.13003	12.4828	5	3
P13489	220	P13489_220	RNH1	RINI_HUMAN Ribonuclease inhibitor OS=Homo sapiens OX=9606 GN=RNH1 PE=1 SV=2	DLC(IPM[C])GIVASK|DLC(IPM[C])GIVASK|DLC(IPM[C])GIVASK	2|2|2	1.135|1.06|0.93	0.02121|0.0|0.0	1.04167	0.10372	9.95709	6	3
A5YKK6	624	A5YKK6_624	CNOT1	CNOT1_HUMAN CCR4-NOT transcription complex subunit 1 OS=Homo sapiens OX=9606 GN=CNOT1 PE=1 SV=2	C(IPM[C])PSILGGLAPEK|C(IPM[C])PSILGGLAPEK|C(IPM[C])PSILGGLAPEK	6|8|7	0.98|1.025|1.12	0.0811|0.03338|0.07111	1.04167	0.07147	6.8611	21	3
P09884	1403	P09884_1403	POLA1	DPOLA_HUMAN DNA polymerase alpha catalytic subunit OS=Homo sapiens OX=9606 GN=POLA1 PE=1 SV=2	YIFDAEC(IPM[C])ALEK|YIFDAEC(IPM[C])ALEK|YIFDAEC(IPM[C])ALEK	2|4|2	0.86|1.155|1.11	0.0|0.08737|0.0	1.04167	0.15893	15.2572	8	3
P09234	25	P09234_25	SNRPC	RU1C_HUMAN U1 small nuclear ribonucleoprotein C OS=Homo sapiens OX=9606 GN=SNRPC PE=1 SV=1	THC(IPM[C])SGR|THC(IPM[C])SGR|THC(IPM[C])SGR	1|2|1	1.01|1.005|1.11	NA|0.03536|NA	1.04167	0.05923	5.68606	4	3
Q9UJX4	203	Q9UJX4_203	ANAPC5	APC5_HUMAN Anaphase-promoting complex subunit 5 OS=Homo sapiens OX=9606 GN=ANAPC5 PE=1 SV=2	|EEEVSC(IPM[C])SGPLSQK|EEEVSC(IPM[C])SGPLSQK	|2|1	|1.205|0.88	|0.00707|NA	1.0425	0.22981	22.0441	3	2
P22061	102	P22061_102	PCMT1	PIMT_HUMAN Protein-L-isoaspartate(D-aspartate) O-methyltransferase OS=Homo sapiens OX=9606 GN=PCMT1 PE=1 SV=4	MVGC(IPM[C])TGK|MVGC(IPM[C])TGK|MVGC(IPM[C])TGK	3|3|3	1.0|1.08|1.05	0.04041|0.03464|0.02082	1.04333	0.04041	3.87318	9	3
Q9BXB5	33	Q9BXB5_33	OSBPL10	OSB10_HUMAN Oxysterol-binding protein-related protein 10 OS=Homo sapiens OX=9606 GN=OSBPL10 PE=1 SV=2	TSAGSSPSC(IPM[C])SLAGR ATSAGSSPSC(IPM[C])SLAGR|ATSAGSSPSC(IPM[C])SLAGR|TSAGSSPSC(IPM[C])SLAGR ATSAGSSPSC(IPM[C])SLAGR	3|4|5	1.1|1.02|1.01	0.22942|0.06292|0.63089	1.04333	0.04933	4.72813	12	3
Q96ST2	749	Q96ST2_749	IWS1	IWS1_HUMAN Protein IWS1 homolog OS=Homo sapiens OX=9606 GN=IWS1 PE=1 SV=2	PGDPGFC(IPM[C])AR ALRPGDPGFC(IPM[C])AR|ALRPGDPGFC(IPM[C])AR|PGDPGFC(IPM[C])AR ALRPGDPGFC(IPM[C])AR	15|9|8	1.02|1.04|1.07	0.11969|0.11366|0.17492	1.04333	0.02517	2.41247	32	3
Q14684	155	Q14684_155	RRP1B	RRP1B_HUMAN Ribosomal RNA processing protein 1 homolog B OS=Homo sapiens OX=9606 GN=RRP1B PE=1 SV=3	EVLC(IPM[C])PESQSPNGVR|EVLC(IPM[C])PESQSPNGVR|EVLC(IPM[C])PESQSPNGVR	4|5|5	0.95|1.03|1.15	0.03266|0.0687|0.31705	1.04333	0.10066	9.64795	14	3
Q9NZM1	610	Q9NZM1_610	MYOF	MYOF_HUMAN Myoferlin OS=Homo sapiens OX=9606 GN=MYOF PE=1 SV=1	FDTTC(IPM[C])KPLASTTQYSR|FDTTC(IPM[C])KPLASTTQYSR|FDTTC(IPM[C])KPLASTTQYSR	1|1|2	1.28|0.98|0.87	NA|NA|0.22627	1.04333	0.21221	20.3397	4	3
P21333	2160	P21333_2160	FLNA	FLNA_HUMAN Filamin-A OS=Homo sapiens OX=9606 GN=FLNA PE=1 SV=4	APSVANVGSHC(IPM[C])DLSLK|APSVANVGSHC(IPM[C])DLSLK|APSVANVGSHC(IPM[C])DLSLK	4|6|5	1.015|1.015|1.1	0.05909|0.13383|0.15611	1.04333	0.04907	4.70321	15	3
P60842	66	P60842_66	EIF4A1	IF4A1_HUMAN Eukaryotic initiation factor 4A-I OS=Homo sapiens OX=9606 GN=EIF4A1 PE=1 SV=1	AIIPC(IPM[C])IK|AIIPC(IPM[C])IK|AIIPC(IPM[C])IK	2|1|1	1.17|1.05|0.91	0.25456|NA|NA	1.04333	0.13013	12.4726	4	3
O14920	412	O14920_412	IKBKB	IKKB_HUMAN Inhibitor of nuclear factor kappa-B kinase subunit beta OS=Homo sapiens OX=9606 GN=IKBKB PE=1 SV=1	PQPESVSC(IPM[C])ILQEPK|PQPESVSC(IPM[C])ILQEPK|PQPESVSC(IPM[C])ILQEPK	3|2|1	0.89|0.92|1.32	0.07572|0.05657|NA	1.04333	0.24007	23.01	6	3
Q92973	386	Q92973_386	TNPO1	TNPO1_HUMAN Transportin-1 OS=Homo sapiens OX=9606 GN=TNPO1 PE=1 SV=2	C(IPM[C])SAAALDVLANVYR|C(IPM[C])SAAALDVLANVYR|C(IPM[C])SAAALDVLANVYR	2|6|1	1.02|1.02|1.09	0.02828|0.07616|NA	1.04333	0.04041	3.87318	9	3
Q8NE86	97	Q8NE86_97	MCU	MCU_HUMAN Calcium uniporter protein, mitochondrial OS=Homo sapiens OX=9606 GN=MCU PE=1 SV=1	C(IPM[C])QFTLKPISDSVGVFLR|C(IPM[C])QFTLKPISDSVGVFLR|C(IPM[C])QFTLKPISDSVGVFLR	1|1|1	0.97|1.25|0.91	NA|NA|NA	1.04333	0.18148	17.3943	3	3
P22102	134	P22102_134	GART	PUR2_HUMAN Trifunctional purine biosynthetic protein adenosine-3 OS=Homo sapiens OX=9606 GN=GART PE=1 SV=1	AFTKPEEAC(IPM[C])SFILSADFPALVVK|AFTKPEEAC(IPM[C])SFILSADFPALVVK|AFTKPEEAC(IPM[C])SFILSADFPALVVK	1|2|2	0.92|1.02|1.19	NA|0.0|0.0	1.04333	0.1365	13.0831	5	3
Q8NFW8	432	Q8NFW8_432	CMAS	NEUA_HUMAN N-acylneuraminate cytidylyltransferase OS=Homo sapiens OX=9606 GN=CMAS PE=1 SV=2	VNNSC(IPM[C])QK|VNNSC(IPM[C])QK|VNNSC(IPM[C])QK	2|2|2	1.31|0.92|0.905	0.0|0.0|0.06364	1.045	0.22962	21.9732	6	3
P16615	669	P16615_669	ATP2A2	AT2A2_HUMAN Sarcoplasmic/endoplasmic reticulum calcium ATPase 2 OS=Homo sapiens OX=9606 GN=ATP2A2 PE=1 SV=1	DAC(IPM[C])LNAR|DAC(IPM[C])LNAR|DAC(IPM[C])LNAR	3|6|5	0.95|1.205|0.98	0.1159|0.19766|0.0455	1.045	0.13937	13.3368	14	3
O14974	553	O14974_553	PPP1R12A	MYPT1_HUMAN Protein phosphatase 1 regulatory subunit 12A OS=Homo sapiens OX=9606 GN=PPP1R12A PE=1 SV=1	SC(IPM[C])SFGR|SC(IPM[C])SFGR|SC(IPM[C])SFGR	3|2|2	1.01|1.075|1.05	0.02082|0.06364|0.07071	1.045	0.03279	3.1378	7	3
Q9Y314	8	Q9Y314_8	NOSIP	NOSIP_HUMAN Nitric oxide synthase-interacting protein OS=Homo sapiens OX=9606 GN=NOSIP PE=1 SV=1	NC(IPM[C])TAGAVYTYHEK|NC(IPM[C])TAGAVYTYHEK|NC(IPM[C])TAGAVYTYHEK	2|2|2	1.085|0.99|1.06	0.37477|0.0|0.0	1.045	0.04924	4.71196	6	3
Q9Y2X3	439	Q9Y2X3_439	NOP58	NOP58_HUMAN Nucleolar protein 58 OS=Homo sapiens OX=9606 GN=NOP58 PE=1 SV=1	TYDPSGDSTLPTC(IPM[C])SK|TYDPSGDSTLPTC(IPM[C])SK|TYDPSGDSTLPTC(IPM[C])SK	2|3|4	1.2|1.08|0.855	0.05657|0.03464|0.28028	1.045	0.17514	16.7598	9	3
Q9UGU0	1328	Q9UGU0_1328	TCF20	TCF20_HUMAN Transcription factor 20 OS=Homo sapiens OX=9606 GN=TCF20 PE=1 SV=3	NC(IPM[C])PAVTLTSPAK|NC(IPM[C])PAVTLTSPAK|NC(IPM[C])PAVTLTSPAK	1|1|2	1.16|0.94|1.035	NA|NA|0.03536	1.045	0.11034	10.5589	4	3
Q16181	204	Q16181_204	SEPTIN7	SEPT7_HUMAN Septin-7 OS=Homo sapiens OX=9606 GN=SEPTIN7 PE=1 SV=2	ADTLTPEEC(IPM[C])QQFK||ADTLTPEEC(IPM[C])QQFK	1||1	1.01||1.08	NA||NA	1.045	0.0495	4.73684	2	2
Q7KZF4	31	Q7KZF4_31	SND1	SND1_HUMAN Staphylococcal nuclease domain-containing protein 1 OS=Homo sapiens OX=9606 GN=SND1 PE=1 SV=1	LSGC(IPM[C])AIIVR VLSGC(IPM[C])AIIVR|SGC(IPM[C])AIIVR VLSGC(IPM[C])AIIVR|	2|2|	1.0|1.09|	0.09899|0.24042|	1.045	0.06364	6.08995	4	2
Q14914	239	Q14914_239	PTGR1	PTGR1_HUMAN Prostaglandin reductase 1 OS=Homo sapiens OX=9606 GN=PTGR1 PE=1 SV=2	IAIC(IPM[C])GAISTYNR|IAIC(IPM[C])GAISTYNR|	4|1|	1.22|0.87|	0.17944|NA|	1.045	0.24749	23.6833	5	2
Q92667	147	Q92667_147	AKAP1	AKAP1_HUMAN A-kinase anchor protein 1, mitochondrial OS=Homo sapiens OX=9606 GN=AKAP1 PE=1 SV=1	SIPLEC(IPM[C])PLSSPK|SIPLEC(IPM[C])PLSSPK|SIPLEC(IPM[C])PLSSPK	1|4|2	0.95|1.065|1.12	NA|0.01414|0.07071	1.045	0.08675	8.30144	7	3
Q96T23	584	Q96T23_584	RSF1	RSF1_HUMAN Remodeling and spacing factor 1 OS=Homo sapiens OX=9606 GN=RSF1 PE=1 SV=2	PPILEC(IPM[C])LEK|PPILEC(IPM[C])LEK|PPILEC(IPM[C])LEK	1|1|2	0.96|1.07|1.105	NA|NA|0.07778	1.045	0.07566	7.24019	4	3
O14561	140	O14561_140	NDUFAB1	ACPM_HUMAN Acyl carrier protein, mitochondrial OS=Homo sapiens OX=9606 GN=NDUFAB1 PE=1 SV=3	LMC(IPM[C])PQEIVDYIADK|LMC(IPM[C])PQEIVDYIADK|	1|5|	1.19|0.9|	NA|0.70418|	1.045	0.20506	19.623	6	2
Q9BW27	51	Q9BW27_51	NUP85	NUP85_HUMAN Nuclear pore complex protein Nup85 OS=Homo sapiens OX=9606 GN=NUP85 PE=1 SV=1	VPSC(IPM[C])PFIYIIR|PSC(IPM[C])PFIYIIR|PSC(IPM[C])PFIYIIR SEMVPSC(IPM[C])PFIYIIR	1|1|2	0.95|0.94|1.245	NA|NA|0.86974	1.045	0.17328	16.5818	4	3
Q9NZT2	443	Q9NZT2_443	OGFR	OGFR_HUMAN Opioid growth factor receptor OS=Homo sapiens OX=9606 GN=OGFR PE=1 SV=3	TGTQEVGGQDPGEAVQPC(IPM[C])R|TGTQEVGGQDPGEAVQPC(IPM[C])R|TGTQEVGGQDPGEAVQPC(IPM[C])R	1|1|1	0.97|1.2|0.97	NA|NA|NA	1.04667	0.13279	12.6869	3	3
Q96P70	864	Q96P70_864	IPO9	IPO9_HUMAN Importin-9 OS=Homo sapiens OX=9606 GN=IPO9 PE=1 SV=3	VSSVALC(IPM[C])K|VSSVALC(IPM[C])K|VSSVALC(IPM[C])K	3|3|2	1.09|1.02|1.03	0.23643|0.08963|0.02828	1.04667	0.03786	3.61719	8	3
Q93008	1451	Q93008_1451	USP9X	USP9X_HUMAN Probable ubiquitin carboxyl-terminal hydrolase FAF-X OS=Homo sapiens OX=9606 GN=USP9X PE=1 SV=4	FHIGC(IPM[C])EK|FHIGC(IPM[C])EK|FHIGC(IPM[C])EK	1|1|2	0.83|1.4|0.91	NA|NA|0.02828	1.04667	0.3086	29.484	4	3
O15355	241	O15355_241	PPM1G	PPM1G_HUMAN Protein phosphatase 1G OS=Homo sapiens OX=9606 GN=PPM1G PE=1 SV=1	GTEAGQVGEPGIPTGEAGPSC(IPM[C])SSASDK|GTEAGQVGEPGIPTGEAGPSC(IPM[C])SSASDK|GTEAGQVGEPGIPTGEAGPSC(IPM[C])SSASDK	3|3|3	1.04|1.08|1.02	0.02309|0.04619|0.18475	1.04667	0.03055	2.91878	9	3
P30519	282	P30519_282	HMOX2	HMOX2_HUMAN Heme oxygenase 2 OS=Homo sapiens OX=9606 GN=HMOX2 PE=1 SV=2	GALEGSSC(IPM[C])PFR|GALEGSSC(IPM[C])PFR|GALEGSSC(IPM[C])PFR	12|13|9	1.08|1.07|0.99	0.27994|0.1658|0.26189	1.04667	0.04933	4.71304	34	3
Q86UU1	557	Q86UU1_557	PHLDB1	PHLB1_HUMAN Pleckstrin homology-like domain family B member 1 OS=Homo sapiens OX=9606 GN=PHLDB1 PE=1 SV=1	LSPAYSLGSLTGASPCQSPC(IPM[C])VQR|LSPAYSLGSLTGASPCQSPC(IPM[C])VQR|LSPAYSLGSLTGASPCQSPC(IPM[C])VQR	2|3|2	1.0|1.03|1.11	0.11314|0.01528|0.18385	1.04667	0.05686	5.43247	7	3
Q96P48	900	Q96P48_900	ARAP1	ARAP1_HUMAN Arf-GAP with Rho-GAP domain, ANK repeat and PH domain-containing protein 1 OS=Homo sapiens OX=9606 GN=ARAP1 PE=1 SV=3	AVFPEGPC(IPM[C])EEPLQLR|AVFPEGPC(IPM[C])EEPLQLR|AVFPEGPC(IPM[C])EEPLQLR	15|9|15	1.1|1.04|1.0	0.18773|0.09964|0.06964	1.04667	0.05033	4.80858	39	3
P27816	535	P27816_535	MAP4	MAP4_HUMAN Microtubule-associated protein 4 OS=Homo sapiens OX=9606 GN=MAP4 PE=1 SV=3	NVC(IPM[C])LPPEMEVALTEDQVPALK|NVC(IPM[C])LPPEMEVALTEDQVPALK|NVC(IPM[C])LPPEMEVALTEDQVPALK	4|4|4	1.095|1.22|0.825	0.12819|0.03464|0.18637	1.04667	0.20189	19.2888	12	3
P10809	442	P10809_442	HSPD1	CH60_HUMAN 60 kDa heat shock protein, mitochondrial OS=Homo sapiens OX=9606 GN=HSPD1 PE=1 SV=2	AAVEEGIVLGGGC(IPM[C])ALLR|AAVEEGIVLGGGC(IPM[C])ALLR|AAVEEGIVLGGGC(IPM[C])ALLR	19|19|21	1.08|1.05|1.01	0.15551|0.07845|0.07818	1.04667	0.03512	3.3554	59	3
Q13526	113	Q13526_113	PIN1	PIN1_HUMAN Peptidyl-prolyl cis-trans isomerase NIMA-interacting 1 OS=Homo sapiens OX=9606 GN=PIN1 PE=1 SV=1	SGEEDFESLASQFSDC(IPM[C])SSAK|SGEEDFESLASQFSDC(IPM[C])SSAK|SGEEDFESLASQFSDC(IPM[C])SSAK	1|3|4	1.09|0.93|1.12	NA|0.33287|0.08617	1.04667	0.10214	9.75857	8	3
Q9NYL2	22	Q9NYL2_22	MAP3K20	M3K20_HUMAN Mitogen-activated protein kinase kinase kinase 20 OS=Homo sapiens OX=9606 GN=MAP3K20 PE=1 SV=3	DDLQFFENC(IPM[C])GGGSFGSVYR|DDLQFFENC(IPM[C])GGGSFGSVYR|DDLQFFENC(IPM[C])GGGSFGSVYR	3|6|4	0.92|1.22|1.0	0.0|0.03141|0.13672	1.04667	0.15535	14.8423	13	3
Q02833	152	Q02833_152	RASSF7	RASF7_HUMAN Ras association domain-containing protein 7 OS=Homo sapiens OX=9606 GN=RASSF7 PE=1 SV=1	|PGPAAPVTPTPGCC(IPM[C])TDLR|PGPAAPVTPTPGCC(IPM[C])TDLR	|1|2	|1.07|1.025	|NA|0.02121	1.0475	0.03182	3.03771	3	2
Q7L2J0	54	Q7L2J0_54	MEPCE	MEPCE_HUMAN 7SK snRNA methylphosphate capping enzyme OS=Homo sapiens OX=9606 GN=MEPCE PE=1 SV=1	C(IPM[C])APSAGSPAAAVGR|C(IPM[C])APSAGSPAAAVGR|C(IPM[C])APSAGSPAAAVGR	5|4|6	1.02|1.1|1.025	0.12755|0.04031|0.09955	1.04833	0.04481	4.27442	15	3
Q8IY81	577	Q8IY81_577	FTSJ3	SPB1_HUMAN pre-rRNA 2'-O-ribose RNA methyltransferase FTSJ3 OS=Homo sapiens OX=9606 GN=FTSJ3 PE=1 SV=2	QQLPQTPPSC(IPM[C])LK|QQLPQTPPSC(IPM[C])LK|QQLPQTPPSC(IPM[C])LK	4|8|5	1.105|1.04|1.0	0.08583|0.09687|0.09055	1.04833	0.05299	5.05471	17	3
P30519	265	P30519_265	HMOX2	HMOX2_HUMAN Heme oxygenase 2 OS=Homo sapiens OX=9606 GN=HMOX2 PE=1 SV=2	C(IPM[C])PFYAAEQDK|C(IPM[C])PFYAAEQDK|C(IPM[C])PFYAAEQDK	11|10|8	1.07|1.05|1.025	0.06949|0.04427|0.04979	1.04833	0.02255	2.15104	29	3
Q9Y696	35	Q9Y696_35	CLIC4	CLIC4_HUMAN Chloride intracellular channel protein 4 OS=Homo sapiens OX=9606 GN=CLIC4 PE=1 SV=4	AGSDGESIGNC(IPM[C])PFSQR GSDGESIGNC(IPM[C])PFSQR|AGSDGESIGNC(IPM[C])PFSQR GSDGESIGNC(IPM[C])PFSQR|AGSDGESIGNC(IPM[C])PFSQR GSDGESIGNC(IPM[C])PFSQR	12|7|9	1.095|1.14|0.91	0.09379|0.16286|0.15843	1.04833	0.12189	11.6271	28	3
P21333	2601	P21333_2601	FLNA	FLNA_HUMAN Filamin-A OS=Homo sapiens OX=9606 GN=FLNA PE=1 SV=4	TPC(IPM[C])EEILVK|TPC(IPM[C])EEILVK|TPC(IPM[C])EEILVK	6|6|7	1.03|1.105|1.01	0.01602|0.08462|0.02449	1.04833	0.05008	4.77712	19	3
Q12959	378	Q12959_378	DLG1	DLG1_HUMAN Disks large homolog 1 OS=Homo sapiens OX=9606 GN=DLG1 PE=1 SV=2	LLAVNNVC(IPM[C])LEEVTHEEAVTALK|LLAVNNVC(IPM[C])LEEVTHEEAVTALK|LLAVNNVC(IPM[C])LEEVTHEEAVTALK	2|3|1	0.995|1.12|1.03	0.03536|0.10408|NA	1.04833	0.06449	6.15169	6	3
P50990	36	P50990_36	CCT8	TCPQ_HUMAN T-complex protein 1 subunit theta OS=Homo sapiens OX=9606 GN=CCT8 PE=1 SV=4	NIQAC(IPM[C])K|NIQAC(IPM[C])K|NIQAC(IPM[C])K	1|1|1	1.02|1.07|1.06	NA|NA|NA	1.05	0.02646	2.52	3	3
P24390	29	P24390_29	KDELR1	ERD21_HUMAN ER lumen protein-retaining receptor 1 OS=Homo sapiens OX=9606 GN=KDELR1 PE=1 SV=1	SC(IPM[C])AGISGK C(IPM[C])AGISGK|C(IPM[C])AGISGK SC(IPM[C])AGISGK|C(IPM[C])AGISGK SC(IPM[C])AGISGK	19|24|20	1.02|1.02|1.11	0.0803|0.07042|0.10823	1.05	0.05196	4.94857	63	3
Q15021	596	Q15021_596	NCAPD2	CND1_HUMAN Condensin complex subunit 1 OS=Homo sapiens OX=9606 GN=NCAPD2 PE=1 SV=3	ESTGNMVTGQTVC(IPM[C])K|ESTGNMVTGQTVC(IPM[C])K|ESTGNMVTGQTVC(IPM[C])K	5|2|5	1.1|1.08|0.97	0.0251|0.31113|0.1757	1.05	0.07	6.66667	12	3
P46782	66	P46782_66	RPS5	RS5_HUMAN 40S ribosomal protein S5 OS=Homo sapiens OX=9606 GN=RPS5 PE=1 SV=4	KAQC(IPM[C])PIVER AQC(IPM[C])PIVER|KAQC(IPM[C])PIVER AQC(IPM[C])PIVER|KAQC(IPM[C])PIVER AQC(IPM[C])PIVER	15|9|9	1.1|1.03|1.02	0.1544|0.09684|0.13569	1.05	0.04359	4.15143	33	3
P09382	17	P09382_17	LGALS1	LEG1_HUMAN Galectin-1 OS=Homo sapiens OX=9606 GN=LGALS1 PE=1 SV=2	LKPGEC(IPM[C])LR|LKPGEC(IPM[C])LR|LKPGEC(IPM[C])LR	3|1|1	1.13|1.04|0.98	0.10392|NA|NA	1.05	0.0755	7.19048	5	3
Q9NUL3	491	Q9NUL3_491	STAU2	STAU2_HUMAN Double-stranded RNA-binding protein Staufen homolog 2 OS=Homo sapiens OX=9606 GN=STAU2 PE=1 SV=2	GSSPTPPC(IPM[C])SPVQPSK||GSSPTPPC(IPM[C])SPVQPSK	2||1	0.98||1.12	0.29698||NA	1.05	0.09899	9.42762	3	2
Q9UHC7	186	Q9UHC7_186	MKRN1	MKRN1_HUMAN E3 ubiquitin-protein ligase makorin-1 OS=Homo sapiens OX=9606 GN=MKRN1 PE=1 SV=3	TAPSC(IPM[C])TEAPLQGSVTK|TAPSC(IPM[C])TEAPLQGSVTK|	1|2|	1.2|0.9|	NA|0.07071|	1.05	0.21213	20.2029	3	2
O75410	219	O75410_219	TACC1	TACC1_HUMAN Transforming acidic coiled-coil-containing protein 1 OS=Homo sapiens OX=9606 GN=TACC1 PE=1 SV=2	AGNSC(IPM[C])PELVPSR|AGNSC(IPM[C])PELVPSR|AGNSC(IPM[C])PELVPSR	2|5|3	1.08|1.05|1.02	0.16971|0.07765|0.23756	1.05	0.03	2.85714	10	3
Q9H6R4	1034	Q9H6R4_1034	NOL6	NOL6_HUMAN Nucleolar protein 6 OS=Homo sapiens OX=9606 GN=NOL6 PE=1 SV=2	QAVDSPAASFC(IPM[C])R|QAVDSPAASFC(IPM[C])R|QAVDSPAASFC(IPM[C])R	5|3|3	1.04|1.06|1.05	0.13777|0.04583|0.02887	1.05	0.01	0.952381	11	3
P54646	382	P54646_382	PRKAA2	AAPK2_HUMAN 5'-AMP-activated protein kinase catalytic subunit alpha-2 OS=Homo sapiens OX=9606 GN=PRKAA2 PE=1 SV=2	C(IPM[C])PLDALNTTKPK|C(IPM[C])PLDALNTTKPK|C(IPM[C])PLDALNTTKPK	1|3|1	1.0|1.04|1.11	NA|0.40204|NA	1.05	0.05568	5.30286	5	3
O75116	607	O75116_607	ROCK2	ROCK2_HUMAN Rho-associated protein kinase 2 OS=Homo sapiens OX=9606 GN=ROCK2 PE=1 SV=4	NC(IPM[C])LLETAK|NC(IPM[C])LLETAK|NC(IPM[C])LLETAK	6|7|4	1.045|1.12|0.985	0.2523|0.12348|0.22457	1.05	0.06764	6.4419	17	3
Q7Z401	117	Q7Z401_117	DENND4A	MYCPP_HUMAN C-myc promoter-binding protein OS=Homo sapiens OX=9606 GN=DENND4A PE=1 SV=2	QGC(IPM[C])EIIQSTPYGR|QGC(IPM[C])EIIQSTPYGR|QGC(IPM[C])EIIQSTPYGR	2|2|2	1.07|1.005|1.075	0.01414|0.12021|0.07778	1.05	0.03905	3.71905	6	3
Q13418	346	Q13418_346	ILK	ILK_HUMAN Integrin-linked protein kinase OS=Homo sapiens OX=9606 GN=ILK PE=1 SV=2	FSFQC(IPM[C])PGR|FSFQC(IPM[C])PGR|FSFQC(IPM[C])PGR	10|4|5	1.045|1.015|1.09	0.0737|0.03317|0.1359	1.05	0.03775	3.59524	19	3
Q9NZZ3	20	Q9NZZ3_20	CHMP5	CHMP5_HUMAN Charged multivesicular body protein 5 OS=Homo sapiens OX=9606 GN=CHMP5 PE=1 SV=1	PPSLTDC(IPM[C])IGTVDSR APPPSLTDC(IPM[C])IGTVDSR PPPSLTDC(IPM[C])IGTVDSR|PPSLTDC(IPM[C])IGTVDSR APPPSLTDC(IPM[C])IGTVDSR PPPSLTDC(IPM[C])IGTVDSR|PPSLTDC(IPM[C])IGTVDSR APPPSLTDC(IPM[C])IGTVDSR PPPSLTDC(IPM[C])IGTVDSR	12|14|14	1.035|1.04|1.075	0.21483|0.12451|0.21068	1.05	0.02179	2.07524	40	3
P30876	1093	P30876_1093	POLR2B	RPB2_HUMAN DNA-directed RNA polymerase II subunit RPB2 OS=Homo sapiens OX=9606 GN=POLR2B PE=1 SV=1	DC(IPM[C])QIAHGAAQFLR|DC(IPM[C])QIAHGAAQFLR|DC(IPM[C])QIAHGAAQFLR	3|1|2	0.95|1.29|0.91	0.29103|NA|0.60811	1.05	0.20881	19.8867	6	3
Q9UKV3	691	Q9UKV3_691	ACIN1	ACINU_HUMAN Apoptotic chromatin condensation inducer in the nucleus OS=Homo sapiens OX=9606 GN=ACIN1 PE=1 SV=2	DPSSGQEVATPPVPQLQVC(IPM[C])EPK|DPSSGQEVATPPVPQLQVC(IPM[C])EPK|DPSSGQEVATPPVPQLQVC(IPM[C])EPK	3|2|2	0.9|1.26|0.99	0.15948|0.24042|0.09899	1.05	0.18735	17.8429	7	3
Q9BTT0	87	Q9BTT0_87	ANP32E	AN32E_HUMAN Acidic leucine-rich nuclear phosphoprotein 32 family member E OS=Homo sapiens OX=9606 GN=ANP32E PE=1 SV=1	C(IPM[C])PNLTYLNLSGNK|C(IPM[C])PNLTYLNLSGNK|	1|1|	1.08|1.02|	NA|NA|	1.05	0.04243	4.04095	2	2
Q16352	54	Q16352_54	INA	AINX_HUMAN Alpha-internexin OS=Homo sapiens OX=9606 GN=INA PE=1 SV=2	SNVASSAAC(IPM[C])SSASSLGLGLAYR|SNVASSAAC(IPM[C])SSASSLGLGLAYR|SNVASSAAC(IPM[C])SSASSLGLGLAYR	2|3|4	1.15|1.01|0.99	0.0|0.10149|0.16432	1.05	0.08718	8.30286	9	3
Q8N9N8	89	Q8N9N8_89	EIF1AD	EIF1A_HUMAN Probable RNA-binding protein EIF1AD OS=Homo sapiens OX=9606 GN=EIF1AD PE=1 SV=1	AEISFVLC(IPM[C])K|AEISFVLC(IPM[C])K|AEISFVLC(IPM[C])K	4|4|6	1.055|0.925|1.17	0.19916|0.05852|0.18498	1.05	0.12258	11.6743	14	3
Q70E73	1045	Q70E73_1045	RAPH1	RAPH1_HUMAN Ras-associated and pleckstrin homology domains-containing protein 1 OS=Homo sapiens OX=9606 GN=RAPH1 PE=1 SV=3	LNLSGVNLPGVLQQGC(IPM[C])VSAK|LNLSGVNLPGVLQQGC(IPM[C])VSAK|LNLSGVNLPGVLQQGC(IPM[C])VSAK	2|5|1	1.0|0.95|1.2	0.12728|0.07765|NA	1.05	0.13229	12.599	8	3
Q27J81	104	Q27J81_104	INF2	INF2_HUMAN Inverted formin-2 OS=Homo sapiens OX=9606 GN=INF2 PE=1 SV=2	ISDALLQLTCVSC(IPM[C])VR|ISDALLQLTCVSC(IPM[C])VR|ISDALLQLTCVSC(IPM[C])VR	2|1|1	0.98|1.09|1.08	0.28284|NA|NA	1.05	0.06083	5.79333	4	3
Q9UHI6	577	Q9UHI6_577	DDX20	DDX20_HUMAN Probable ATP-dependent RNA helicase DDX20 OS=Homo sapiens OX=9606 GN=DDX20 PE=1 SV=2	EALPVSLPQIPC(IPM[C])LSSFK|EALPVSLPQIPC(IPM[C])LSSFK|EALPVSLPQIPC(IPM[C])LSSFK	4|5|4	1.1|0.98|1.07	0.19356|0.13405|0.03464	1.05	0.06245	5.94762	13	3
Q6NUT3	86	Q6NUT3_86	MFSD12	MFS12_HUMAN Major facilitator superfamily domain-containing protein 12 OS=Homo sapiens OX=9606 GN=MFSD12 PE=1 SV=2	|AASC(IPM[C])CAR|AASC(IPM[C])CAR	|2|3	|1.06|1.04	|0.01414|0.02887	1.05	0.01414	1.34667	5	2
Q13191	523	Q13191_523	CBLB	CBLB_HUMAN E3 ubiquitin-protein ligase CBL-B OS=Homo sapiens OX=9606 GN=CBLB PE=1 SV=2	|SPC(IPM[C])GSPTGSPK|SPC(IPM[C])GSPTGSPK	|1|2	|1.0|1.1	|NA|0.0	1.05	0.07071	6.73429	3	2
P61160	11	P61160_11	ACTR2	ARP2_HUMAN Actin-related protein 2 OS=Homo sapiens OX=9606 GN=ACTR2 PE=1 SV=1	|VVVC(IPM[C])DNGTGFVK|VVVC(IPM[C])DNGTGFVK	|1|1	|0.96|1.14	|NA|NA	1.05	0.12728	12.1219	2	2
Q86UT6	644	Q86UT6_644	NLRX1	NLRX1_HUMAN NLR family member X1 OS=Homo sapiens OX=9606 GN=NLRX1 PE=1 SV=1	|AVLAQLGC(IPM[C])PIK|AVLAQLGC(IPM[C])PIK	|3|1	|1.02|1.08	|0.03786|NA	1.05	0.04243	4.04095	4	2
Q9BXP5	412	Q9BXP5_412	SRRT	SRRT_HUMAN Serrate RNA effector molecule homolog OS=Homo sapiens OX=9606 GN=SRRT PE=1 SV=1	DAAGLEC(IPM[C])KPR|DAAGLEC(IPM[C])KPR|DAAGLEC(IPM[C])KPR	1|1|4	1.0|1.05|1.105	NA|NA|0.29432	1.05167	0.05252	4.99396	6	3
Q92667	376	Q92667_376	AKAP1	AKAP1_HUMAN A-kinase anchor protein 1, mitochondrial OS=Homo sapiens OX=9606 GN=AKAP1 PE=1 SV=1	VC(IPM[C])QASQLQGQK|VC(IPM[C])QASQLQGQK|VC(IPM[C])QASQLQGQK	4|3|3	1.105|0.95|1.1	0.01732|0.19088|0.07095	1.05167	0.08808	8.37525	10	3
P10644	18	P10644_18	PRKAR1A	KAP0_HUMAN cAMP-dependent protein kinase type I-alpha regulatory subunit OS=Homo sapiens OX=9606 GN=PRKAR1A PE=1 SV=1	C(IPM[C])ELYVQK EC(IPM[C])ELYVQK|C(IPM[C])ELYVQK EC(IPM[C])ELYVQK|C(IPM[C])ELYVQK EC(IPM[C])ELYVQK	6|8|8	1.03|1.015|1.11	0.11483|0.1657|0.22019	1.05167	0.05107	4.85609	22	3
Q969Z0	335	Q969Z0_335	TBRG4	FAKD4_HUMAN FAST kinase domain-containing protein 4 OS=Homo sapiens OX=9606 GN=TBRG4 PE=1 SV=1	LATDLLSLMPSLTSGEVAHC(IPM[C])AK|LATDLLSLMPSLTSGEVAHC(IPM[C])AK|LATDLLSLMPSLTSGEVAHC(IPM[C])AK	4|7|6	1.12|1.05|0.985	0.16248|0.12908|0.20624	1.05167	0.06752	6.42026	17	3
O75534	506	O75534_506	CSDE1	CSDE1_HUMAN Cold shock domain-containing protein E1 OS=Homo sapiens OX=9606 GN=CSDE1 PE=1 SV=2	QRPGQQVATC(IPM[C])VR|QRPGQQVATC(IPM[C])VR|QRPGQQVATC(IPM[C])VR	2|1|1	1.0|1.06|1.1	0.0|NA|NA	1.05333	0.05033	4.77818	4	3
Q02543	16	Q02543_16	RPL18A	RL18A_HUMAN 60S ribosomal protein L18a OS=Homo sapiens OX=9606 GN=RPL18A PE=1 SV=2	C(IPM[C])LPTPK|C(IPM[C])LPTPK|C(IPM[C])LPTPK	7|13|11	1.07|1.03|1.06	0.04572|0.04349|0.05587	1.05333	0.02082	1.97659	31	3
P63000	178	P63000_178	RAC1	RAC1_HUMAN Ras-related C3 botulinum toxin substrate 1 OS=Homo sapiens OX=9606 GN=RAC1 PE=1 SV=1	AVLC(IPM[C])PPPVK|AVLC(IPM[C])PPPVK|AVLC(IPM[C])PPPVK	16|13|14	1.065|1.01|1.085	0.13918|0.08461|0.07304	1.05333	0.03884	3.68735	43	3
Q3KQU3	251	Q3KQU3_251	MAP7D1	MA7D1_HUMAN MAP7 domain-containing protein 1 OS=Homo sapiens OX=9606 GN=MAP7D1 PE=1 SV=1	C(IPM[C])SVSAVNLPK|C(IPM[C])SVSAVNLPK|C(IPM[C])SVSAVNLPK	2|1|3	0.97|1.14|1.05	0.02828|NA|0.05132	1.05333	0.08505	8.07439	6	3
Q9NZM1	275	Q9NZM1_275	MYOF	MYOF_HUMAN Myoferlin OS=Homo sapiens OX=9606 GN=MYOF PE=1 SV=1	ADC(IPM[C])LMGEFK|ADC(IPM[C])LMGEFK|ADC(IPM[C])LMGEFK	25|25|26	1.03|1.07|1.06	0.11262|0.03579|0.27346	1.05333	0.02082	1.97659	76	3
O96008	74	O96008_74	TOMM40	TOM40_HUMAN Mitochondrial import receptor subunit TOM40 homolog OS=Homo sapiens OX=9606 GN=TOMM40 PE=1 SV=1	TPGAATASASGAAEDGAC(IPM[C])GCLPNPGTFEECHR|TPGAATASASGAAEDGAC(IPM[C])GCLPNPGTFEECHR|TPGAATASASGAAEDGAC(IPM[C])GCLPNPGTFEECHR	6|6|8	1.11|0.995|1.055	0.1506|0.14743|0.044	1.05333	0.05752	5.46078	20	3
Q9NPG3	837	Q9NPG3_837	UBN1	UBN1_HUMAN Ubinuclein-1 OS=Homo sapiens OX=9606 GN=UBN1 PE=1 SV=2	ASPTQC(IPM[C])HR|ASPTQC(IPM[C])HR|ASPTQC(IPM[C])HR	2|1|1	1.275|1.02|0.87	0.13435|NA|NA	1.055	0.20476	19.4085	4	3
Q8NC56	367	Q8NC56_367	LEMD2	LEMD2_HUMAN LEM domain-containing protein 2 OS=Homo sapiens OX=9606 GN=LEMD2 PE=1 SV=1	MGVGC(IPM[C])R|MGVGC(IPM[C])R|MGVGC(IPM[C])R	1|2|2	1.22|1.11|0.835	NA|0.02828|0.03536	1.055	0.19831	18.7972	5	3
Q5TAQ9	272	Q5TAQ9_272	DCAF8	DCAF8_HUMAN DDB1- and CUL4-associated factor 8 OS=Homo sapiens OX=9606 GN=DCAF8 PE=1 SV=1	VAELSATQC(IPM[C])CK|VAELSATQC(IPM[C])CK|	2|1|	0.91|1.2|	0.0|NA|	1.055	0.20506	19.437	3	2
Q9NQW6	309	Q9NQW6_309	ANLN	ANLN_HUMAN Anillin OS=Homo sapiens OX=9606 GN=ANLN PE=1 SV=2	SC(IPM[C])EGQNPELLPK||SC(IPM[C])EGQNPELLPK	3||3	1.01||1.1	0.09292||0.33061	1.055	0.06364	6.03223	6	2
Q8TC07	686	Q8TC07_686	TBC1D15	TBC15_HUMAN TBC1 domain family member 15 OS=Homo sapiens OX=9606 GN=TBC1D15 PE=1 SV=2	NDSPTQIPVSSDVC(IPM[C])R|NDSPTQIPVSSDVC(IPM[C])R|NDSPTQIPVSSDVC(IPM[C])R	2|6|2	0.965|1.13|1.07	0.10607|0.05477|0.05657	1.055	0.08352	7.91659	10	3
Q96S21	77	Q96S21_77	RAB40C	RB40C_HUMAN Ras-related protein Rab-40C OS=Homo sapiens OX=9606 GN=RAB40C PE=1 SV=1	FC(IPM[C])TIFR|FC(IPM[C])TIFR|	1|1|	1.02|1.09|	NA|NA|	1.055	0.0495	4.69194	2	2
O00410	473	O00410_473	IPO5	IPO5_HUMAN Importin-5 OS=Homo sapiens OX=9606 GN=IPO5 PE=1 SV=4	VQAHAAAALINFTEDC(IPM[C])PK||VQAHAAAALINFTEDC(IPM[C])PK	1||3	1.05||1.06	NA||0.50229	1.055	0.00707	0.670142	4	2
Q96P70	545	Q96P70_545	IPO9	IPO9_HUMAN Importin-9 OS=Homo sapiens OX=9606 GN=IPO9 PE=1 SV=3	AIWGYC(IPM[C])DQLK||AIWGYC(IPM[C])DQLK	2||1	1.13||0.98	0.0||NA	1.055	0.10607	10.054	3	2
Q9UKN8	116	Q9UKN8_116	GTF3C4	TF3C4_HUMAN General transcription factor 3C polypeptide 4 OS=Homo sapiens OX=9606 GN=GTF3C4 PE=1 SV=2	TSVPAPLNSC(IPM[C])LLK|TSVPAPLNSC(IPM[C])LLK|TSVPAPLNSC(IPM[C])LLK	1|2|3	1.01|1.135|1.02	NA|0.03536|0.13115	1.055	0.06946	6.58389	6	3
Q14683	1210	Q14683_1210	SMC1A	SMC1A_HUMAN Structural maintenance of chromosomes protein 1A OS=Homo sapiens OX=9606 GN=SMC1A PE=1 SV=2	AESLIGVYPEQGDC(IPM[C])VISK||AESLIGVYPEQGDC(IPM[C])VISK	1||1	0.95||1.16	NA||NA	1.055	0.14849	14.0749	2	2
Q8WVB6	490	Q8WVB6_490	CHTF18	CTF18_HUMAN Chromosome transmission fidelity protein 18 homolog OS=Homo sapiens OX=9606 GN=CHTF18 PE=1 SV=1	PIICIC(IPM[C])NDQFAPSLR|PIICIC(IPM[C])NDQFAPSLR|	1|1|	0.98|1.13|	NA|NA|	1.055	0.10607	10.054	2	2
Q5TFE4	119	Q5TFE4_119	NT5DC1	NT5D1_HUMAN 5'-nucleotidase domain-containing protein 1 OS=Homo sapiens OX=9606 GN=NT5DC1 PE=1 SV=1	|HFLSDTGMAC(IPM[C])R|HFLSDTGMAC(IPM[C])R	|4|2	|0.86|1.25	|0.24851|0.3677	1.055	0.27577	26.1393	6	2
P49790	21	P49790_21	NUP153	NU153_HUMAN Nuclear pore complex protein Nup153 OS=Homo sapiens OX=9606 GN=NUP153 PE=1 SV=2	C(IPM[C])HQGPIKPYQQGR|C(IPM[C])HQGPIKPYQQGR|C(IPM[C])HQGPIKPYQQGR	1|1|1	1.0|1.04|1.13	NA|NA|NA	1.05667	0.06658	6.30093	3	3
Q52LJ0	295	Q52LJ0_295	FAM98B	FA98B_HUMAN Protein FAM98B OS=Homo sapiens OX=9606 GN=FAM98B PE=1 SV=2	TAC(IPM[C])AINK|TAC(IPM[C])AINK|TAC(IPM[C])AINK	9|7|5	1.04|1.11|1.02	0.11861|0.08611|0.03808	1.05667	0.04726	4.47254	21	3
Q96F86	137	Q96F86_137	EDC3	EDC3_HUMAN Enhancer of mRNA-decapping protein 3 OS=Homo sapiens OX=9606 GN=EDC3 PE=1 SV=1	SQDVAVSPQQQQC(IPM[C])SK|SQDVAVSPQQQQC(IPM[C])SK|SQDVAVSPQQQQC(IPM[C])SK	2|3|5	1.22|0.97|0.98	0.32527|0.03512|0.11533	1.05667	0.14154	13.3949	10	3
P22102	41	P22102_41	GART	PUR2_HUMAN Trifunctional purine biosynthetic protein adenosine-3 OS=Homo sapiens OX=9606 GN=GART PE=1 SV=1	VLVAPGNAGTAC(IPM[C])SEK QVLVAPGNAGTAC(IPM[C])SEK|VLVAPGNAGTAC(IPM[C])SEK QVLVAPGNAGTAC(IPM[C])SEK|VLVAPGNAGTAC(IPM[C])SEK QVLVAPGNAGTAC(IPM[C])SEK	7|6|3	1.01|1.09|1.07	0.0791|0.16305|0.05859	1.05667	0.04163	3.93974	16	3
O60936	109	O60936_109	NOL3	NOL3_HUMAN Nucleolar protein 3 OS=Homo sapiens OX=9606 GN=NOL3 PE=1 SV=2	SYDPPC(IPM[C])PGHWTPEAPGSGTTCPGLPR|SYDPPC(IPM[C])PGHWTPEAPGSGTTCPGLPR|SYDPPC(IPM[C])PGHWTPEAPGSGTTCPGLPR	2|1|2	0.98|1.13|1.06	0.12728|NA|0.07071	1.05667	0.07506	7.10345	5	3
P53779	283	P53779_283	MAPK10	MK10_HUMAN Mitogen-activated protein kinase 10 OS=Homo sapiens OX=9606 GN=MAPK10 PE=1 SV=2	VIEQLGTPC(IPM[C])PEFMK|VIEQLGTPC(IPM[C])PEFMK|VIEQLGTPC(IPM[C])PEFMK	1|5|1	0.97|1.07|1.13	NA|0.04604|NA	1.05667	0.08083	7.6495	7	3
Q92973	467	Q92973_467	TNPO1	TNPO1_HUMAN Transportin-1 OS=Homo sapiens OX=9606 GN=TNPO1 PE=1 SV=2	SITC(IPM[C])WTLSR|SITC(IPM[C])WTLSR|SITC(IPM[C])WTLSR	4|5|7	1.18|0.97|1.02	0.18628|0.15959|0.09844	1.05667	0.1097	10.3817	16	3
P48147	57	P48147_57	PREP	PPCE_HUMAN Prolyl endopeptidase OS=Homo sapiens OX=9606 GN=PREP PE=1 SV=2	VPFLEQC(IPM[C])PIR|VPFLEQC(IPM[C])PIR TVPFLEQC(IPM[C])PIR ITVPFLEQC(IPM[C])PIR|VPFLEQC(IPM[C])PIR ITVPFLEQC(IPM[C])PIR	2|5|4	1.195|0.96|1.015	0.09192|0.47814|0.07348	1.05667	0.12292	11.6328	11	3
P13489	75	P13489_75	RNH1	RINI_HUMAN Ribonuclease inhibitor OS=Homo sapiens OX=9606 GN=RNH1 PE=1 SV=2	SNELGDVGVHC(IPM[C])VLQGLQTPSCK|SNELGDVGVHC(IPM[C])VLQGLQTPSCK|SNELGDVGVHC(IPM[C])VLQGLQTPSCK	1|1|2	1.01|1.1|1.06	NA|NA|0.2687	1.05667	0.04509	4.26718	4	3
Q12789	853	Q12789_853	GTF3C1	TF3C1_HUMAN General transcription factor 3C polypeptide 1 OS=Homo sapiens OX=9606 GN=GTF3C1 PE=1 SV=4	AGVRPSSSGSAWEAC(IPM[C])SEAPSK|AGVRPSSSGSAWEAC(IPM[C])SEAPSK|AGVRPSSSGSAWEAC(IPM[C])SEAPSK	3|2|2	1.2|1.215|0.76	0.13317|0.26163|0.0	1.05833	0.25847	24.4224	7	3
Q15233	145	Q15233_145	NONO	NONO_HUMAN Non-POU domain-containing octamer-binding protein OS=Homo sapiens OX=9606 GN=NONO PE=1 SV=4	FAC(IPM[C])HSASLTVR|FAC(IPM[C])HSASLTVR|FAC(IPM[C])HSASLTVR	5|6|6	1.0|1.085|1.09	0.04722|0.3557|0.07055	1.05833	0.05058	4.77923	17	3
Q06330	313	Q06330_313	RBPJ	SUH_HUMAN Recombining binding protein suppressor of hairless OS=Homo sapiens OX=9606 GN=RBPJ PE=1 SV=3	IIQFQATPC(IPM[C])PK|IIQFQATPC(IPM[C])PK|IIQFQATPC(IPM[C])PK	3|3|4	1.11|1.03|1.035	0.08145|0.01155|0.19259	1.05833	0.04481	4.23403	10	3
Q14432	315	Q14432_315	PDE3A	PDE3A_HUMAN cGMP-inhibited 3',5'-cyclic phosphodiesterase A OS=Homo sapiens OX=9606 GN=PDE3A PE=1 SV=3	TSLPC(IPM[C])IPR|TSLPC(IPM[C])IPR|TSLPC(IPM[C])IPR	1|1|2	0.97|1.25|0.955	NA|NA|0.10607	1.05833	0.16616	15.7002	4	3
P23921	492	P23921_492	RRM1	RIR1_HUMAN Ribonucleoside-diphosphate reductase large subunit OS=Homo sapiens OX=9606 GN=RRM1 PE=1 SV=1	IIDINYYPVPEAC(IPM[C])LSNK|IIDINYYPVPEAC(IPM[C])LSNK|IIDINYYPVPEAC(IPM[C])LSNK	8|6|8	1.07|0.995|1.11	0.05805|0.09109|0.08911	1.05833	0.05838	5.51624	22	3
Q14204	1977	Q14204_1977	DYNC1H1	DYHC1_HUMAN Cytoplasmic dynein 1 heavy chain 1 OS=Homo sapiens OX=9606 GN=DYNC1H1 PE=1 SV=5	MLSAVSQQVQC(IPM[C])IQEALR|MLSAVSQQVQC(IPM[C])IQEALR|MLSAVSQQVQC(IPM[C])IQEALR	10|17|15	1.035|1.05|1.09	0.21273|0.15043|0.15853	1.05833	0.02843	2.68631	42	3
P30044	100	P30044_100	PRDX5	PRDX5_HUMAN Peroxiredoxin-5, mitochondrial OS=Homo sapiens OX=9606 GN=PRDX5 PE=1 SV=4	GVLFGVPGAFTPGC(IPM[C])SK|GVLFGVPGAFTPGC(IPM[C])SK|GVLFGVPGAFTPGC(IPM[C])SK	5|5|8	1.01|1.11|1.055	0.06427|0.06442|0.0935	1.05833	0.05008	4.73198	18	3
Q9BZG1	38	Q9BZG1_38	RAB34	RAB34_HUMAN Ras-related protein Rab-34 OS=Homo sapiens OX=9606 GN=RAB34 PE=1 SV=1	VTC(IPM[C])ACQEHR|VTC(IPM[C])ACQEHR|VTC(IPM[C])ACQEHR	2|5|3	1.14|1.18|0.86	0.0|0.07823|0.24826	1.06	0.17436	16.4491	10	3
O75335	697	O75335_697	PPFIA4	LIPA4_HUMAN Liprin-alpha-4 OS=Homo sapiens OX=9606 GN=PPFIA4 PE=2 SV=3	C(IPM[C])ETSPPSSPR|C(IPM[C])ETSPPSSPR|C(IPM[C])ETSPPSSPR	1|1|1	0.88|0.9|1.4	NA|NA|NA	1.06	0.29462	27.7943	3	3
Q9BTE7	117	Q9BTE7_117	DCUN1D5	DCNL5_HUMAN DCN1-like protein 5 OS=Homo sapiens OX=9606 GN=DCUN1D5 PE=1 SV=1	GMTSLQCDC(IPM[C])TEK|GMTSLQCDC(IPM[C])TEK|GMTSLQCDC(IPM[C])TEK	1|1|1	1.2|1.01|0.97	NA|NA|NA	1.06	0.12288	11.5925	3	3
Q8WTT2	382	Q8WTT2_382	NOC3L	NOC3L_HUMAN Nucleolar complex protein 3 homolog OS=Homo sapiens OX=9606 GN=NOC3L PE=1 SV=1	LISEMCC(IPM[C])EAVK|LISEMCC(IPM[C])EAVK|	1|1|	1.16|0.96|	NA|NA|	1.06	0.14142	13.3415	2	2
Q03701	560	Q03701_560	CEBPZ	CEBPZ_HUMAN CCAAT/enhancer-binding protein zeta OS=Homo sapiens OX=9606 GN=CEBPZ PE=1 SV=3	MLDPGLMTC(IPM[C])SK||MLDPGLMTC(IPM[C])SK	2||1	1.21||0.91	0.01414||NA	1.06	0.21213	20.0123	3	2
Q9GZY8	209	Q9GZY8_209	MFF	MFF_HUMAN Mitochondrial fission factor OS=Homo sapiens OX=9606 GN=MFF PE=1 SV=1	VC(IPM[C])PPHMLPEDGANLSSAR|VC(IPM[C])PPHMLPEDGANLSSAR|VC(IPM[C])PPHMLPEDGANLSSAR	4|3|3	1.13|0.98|1.07	0.09147|0.02887|0.15177	1.06	0.0755	7.12264	10	3
Q9BXS6	256	Q9BXS6_256	NUSAP1	NUSAP_HUMAN Nucleolar and spindle-associated protein 1 OS=Homo sapiens OX=9606 GN=NUSAP1 PE=1 SV=1	SC(IPM[C])GPASQSTLGLK|SC(IPM[C])GPASQSTLGLK|SC(IPM[C])GPASQSTLGLK	1|2|3	1.15|0.98|1.05	NA|0.0|0.04726	1.06	0.08544	8.06038	6	3
Q08J23	758	Q08J23_758	NSUN2	NSUN2_HUMAN RNA cytosine C(5)-methyltransferase NSUN2 OS=Homo sapiens OX=9606 GN=NSUN2 PE=1 SV=2	AGEPNSPDAEEANSPDVTAGC(IPM[C])DPAGVHPPR|AGEPNSPDAEEANSPDVTAGC(IPM[C])DPAGVHPPR|AGEPNSPDAEEANSPDVTAGC(IPM[C])DPAGVHPPR	1|5|3	0.85|1.21|1.12	NA|0.139|0.07371	1.06	0.18735	17.6745	9	3
Q5TCZ1	995	Q5TCZ1_995	SH3PXD2A	SPD2A_HUMAN SH3 and PX domain-containing protein 2A OS=Homo sapiens OX=9606 GN=SH3PXD2A PE=1 SV=1	DNNLSC(IPM[C])ALR|DNNLSC(IPM[C])ALR|	1|1|	1.18|0.94|	NA|NA|	1.06	0.16971	16.0104	2	2
Q9UL46	91	Q9UL46_91	PSME2	PSME2_HUMAN Proteasome activator complex subunit 2 OS=Homo sapiens OX=9606 GN=PSME2 PE=1 SV=4	C(IPM[C])GFLPGNEK|C(IPM[C])GFLPGNEK|C(IPM[C])GFLPGNEK	4|4|4	0.99|1.085|1.105	0.09201|0.09695|0.07594	1.06	0.06144	5.79623	12	3
Q14997	1227	Q14997_1227	PSME4	PSME4_HUMAN Proteasome activator complex subunit 4 OS=Homo sapiens OX=9606 GN=PSME4 PE=1 SV=2	LTINPC(IPM[C])EISGCPK|LTINPC(IPM[C])EISGCPK|LTINPC(IPM[C])EISGCPK	1|1|1	1.11|1.16|0.91	NA|NA|NA	1.06	0.13229	12.4802	3	3
P27708	379	P27708_379	CAD	PYR1_HUMAN CAD protein OS=Homo sapiens OX=9606 GN=CAD PE=1 SV=3	LC(IPM[C])PPGIPTPGSGLPPPR|LC(IPM[C])PPGIPTPGSGLPPPR|LC(IPM[C])PPGIPTPGSGLPPPR	1|2|3	1.16|1.23|0.79	NA|0.28284|0.3214	1.06	0.23643	22.3047	6	3
O75369	991	O75369_991	FLNB	FLNB_HUMAN Filamin-B OS=Homo sapiens OX=9606 GN=FLNB PE=1 SV=2	VVPC(IPM[C])LVTPVTGR|VVPC(IPM[C])LVTPVTGR|VVPC(IPM[C])LVTPVTGR	1|1|1	1.16|1.08|0.94	NA|NA|NA	1.06	0.11136	10.5057	3	3
O75369	2115	O75369_2115	FLNB	FLNB_HUMAN Filamin-B OS=Homo sapiens OX=9606 GN=FLNB PE=1 SV=2	APSVATVGSIC(IPM[C])DLNLK||APSVATVGSIC(IPM[C])DLNLK	1||2	1.31||0.81	NA||0.08485	1.06	0.35355	33.3538	3	2
P62879	25	P62879_25	GNB2	GBB2_HUMAN Guanine nucleotide-binding protein G(I)/G(S)/G(T) subunit beta-2 OS=Homo sapiens OX=9606 GN=GNB2 PE=1 SV=3	AC(IPM[C])GDSTLTQITAGLDPVGR||AC(IPM[C])GDSTLTQITAGLDPVGR	1||1	1.11||1.01	NA||NA	1.06	0.07071	6.67075	2	2
Q9Y5L0	527	Q9Y5L0_527	TNPO3	TNPO3_HUMAN Transportin-3 OS=Homo sapiens OX=9606 GN=TNPO3 PE=1 SV=3	|AIHNIC(IPM[C])SVCR|AIHNIC(IPM[C])SVCR	|1|1	|1.04|1.08	|NA|NA	1.06	0.02828	2.66792	2	2
Q9UBB4	356	Q9UBB4_356	ATXN10	ATX10_HUMAN Ataxin-10 OS=Homo sapiens OX=9606 GN=ATXN10 PE=1 SV=1	|ETTNIFSNCGC(IPM[C])VR|ETTNIFSNCGC(IPM[C])VR	|1|2	|1.11|1.01	|NA|0.38184	1.06	0.07071	6.67075	3	2
Q96SW2	366	Q96SW2_366	CRBN	CRBN_HUMAN Protein cereblon OS=Homo sapiens OX=9606 GN=CRBN PE=1 SV=1	|AC(IPM[C])NLNLIGR|AC(IPM[C])NLNLIGR	|3|1	|1.15|0.97	|0.22745|NA	1.06	0.12728	12.0075	4	2
P08651	88	P08651_88	NFIC	NFIC_HUMAN Nuclear factor 1 C-type OS=Homo sapiens OX=9606 GN=NFIC PE=1 SV=2	DIRPEC(IPM[C])R|KDIRPEC(IPM[C])R DIRPEC(IPM[C])R|DIRPEC(IPM[C])R	3|7|4	1.06|0.95|1.175	0.08083|0.20951|0.05058	1.06167	0.11251	10.5975	14	3
O95571	170	O95571_170	ETHE1	ETHE1_HUMAN Persulfide dioxygenase ETHE1, mitochondrial OS=Homo sapiens OX=9606 GN=ETHE1 PE=1 SV=2	TDFQQGC(IPM[C])AK|TDFQQGC(IPM[C])AK|TDFQQGC(IPM[C])AK	1|2|3	0.94|1.075|1.17	NA|0.20506|0.11547	1.06167	0.11558	10.8866	6	3
P55786	265	P55786_265	NPEPPS	PSA_HUMAN Puromycin-sensitive aminopeptidase OS=Homo sapiens OX=9606 GN=NPEPPS PE=1 SV=2	DGVC(IPM[C])VR|DGVC(IPM[C])VR|DGVC(IPM[C])VR	4|2|2	1.105|1.055|1.025	0.04349|0.03536|0.13435	1.06167	0.04041	3.80627	8	3
P49753	401	P49753_401	ACOT2	ACOT2_HUMAN Acyl-coenzyme A thioesterase 2, mitochondrial OS=Homo sapiens OX=9606 GN=ACOT2 PE=1 SV=6	SEFYANEAC(IPM[C])K|SEFYANEAC(IPM[C])K|SEFYANEAC(IPM[C])K	5|6|4	1.12|1.03|1.035	0.07021|0.11161|0.0483	1.06167	0.05058	4.76419	15	3
P04040	460	P04040_460	CAT	CATA_HUMAN Catalase OS=Homo sapiens OX=9606 GN=CAT PE=1 SV=3	LC(IPM[C])ENIAGHLK|LC(IPM[C])ENIAGHLK|LC(IPM[C])ENIAGHLK	7|5|4	1.11|1.11|0.965	0.09856|0.1705|0.10739	1.06167	0.08372	7.88569	16	3
O15357	926	O15357_926	INPPL1	SHIP2_HUMAN Phosphatidylinositol 3,4,5-trisphosphate 5-phosphatase 2 OS=Homo sapiens OX=9606 GN=INPPL1 PE=1 SV=2	KPAFTEASC(IPM[C])PLSR PAFTEASC(IPM[C])PLSR|KPAFTEASC(IPM[C])PLSR PAFTEASC(IPM[C])PLSR|KPAFTEASC(IPM[C])PLSR PAFTEASC(IPM[C])PLSR	17|14|17	1.07|1.105|1.01	0.1616|0.12049|0.21008	1.06167	0.04805	4.52589	48	3
Q9UJX3	329	Q9UJX3_329	ANAPC7	APC7_HUMAN Anaphase-promoting complex subunit 7 OS=Homo sapiens OX=9606 GN=ANAPC7 PE=1 SV=4	LEDVENLGC(IPM[C])R|LEDVENLGC(IPM[C])R|LEDVENLGC(IPM[C])R	2|4|3	1.055|1.01|1.12	0.14849|0.15362|0.08021	1.06167	0.0553	5.20877	9	3
Q6P2E9	976	Q6P2E9_976	EDC4	EDC4_HUMAN Enhancer of mRNA-decapping protein 4 OS=Homo sapiens OX=9606 GN=EDC4 PE=1 SV=1	LC(IPM[C])TQLEGLQSTVTGHVER|LC(IPM[C])TQLEGLQSTVTGHVER|LC(IPM[C])TQLEGLQSTVTGHVER	1|1|2	0.73|1.47|0.985	NA|NA|0.02121	1.06167	0.37591	35.4074	4	3
Q9Y4W2	306	Q9Y4W2_306	LAS1L	LAS1L_HUMAN Ribosomal biogenesis protein LAS1L OS=Homo sapiens OX=9606 GN=LAS1L PE=1 SV=2	VEC(IPM[C])VLAELK|VEC(IPM[C])VLAELK|VEC(IPM[C])VLAELK	5|3|4	0.93|1.1|1.155	0.18841|0.10693|0.12124	1.06167	0.1173	11.0486	12	3
Q14008	637	Q14008_637	CKAP5	CKAP5_HUMAN Cytoskeleton-associated protein 5 OS=Homo sapiens OX=9606 GN=CKAP5 PE=1 SV=3	TEMPC(IPM[C])QALVR||TEMPC(IPM[C])QALVR	1||2	1.17||0.955	NA||0.02121	1.0625	0.15203	14.3087	3	2
Q14139	490	Q14139_490	UBE4A	UBE4A_HUMAN Ubiquitin conjugation factor E4 A OS=Homo sapiens OX=9606 GN=UBE4A PE=1 SV=2	ETC(IPM[C])LIPAVQEPK||ETC(IPM[C])LIPAVQEPK	1||2	1.21||0.915	NA||0.2192	1.0625	0.2086	19.6329	3	2
O15067	270	O15067_270	PFAS	PUR4_HUMAN Phosphoribosylformylglycinamidine synthase OS=Homo sapiens OX=9606 GN=PFAS PE=1 SV=4	FC(IPM[C])DNSSAIQGK|FC(IPM[C])DNSSAIQGK|FC(IPM[C])DNSSAIQGK	3|3|3	1.1|1.02|1.07	0.05|0.22539|0.02309	1.06333	0.04041	3.80033	9	3
Q9H3S7	1466	Q9H3S7_1466	PTPN23	PTN23_HUMAN Tyrosine-protein phosphatase non-receptor type 23 OS=Homo sapiens OX=9606 GN=PTPN23 PE=1 SV=1	HGVPPPC(IPM[C])KPLASASISQK|HGVPPPC(IPM[C])KPLASASISQK|HGVPPPC(IPM[C])KPLASASISQK	2|3|5	0.98|1.16|1.05	0.0|0.15011|0.11887	1.06333	0.09074	8.53357	10	3
Q15149	3295	Q15149_3295	PLEC	PLEC_HUMAN Plectin OS=Homo sapiens OX=9606 GN=PLEC PE=1 SV=3	VPLDVAC(IPM[C])AR|VPLDVAC(IPM[C])AR|VPLDVAC(IPM[C])AR	5|5|5	1.05|1.03|1.11	0.0497|0.11904|0.05541	1.06333	0.04163	3.91506	15	3
Q9H4G0	684	Q9H4G0_684	EPB41L1	E41L1_HUMAN Band 4.1-like protein 1 OS=Homo sapiens OX=9606 GN=EPB41L1 PE=1 SV=2	GAC(IPM[C])STPDMPQFEPVK|GAC(IPM[C])STPDMPQFEPVK|GAC(IPM[C])STPDMPQFEPVK	3|3|1	0.96|1.1|1.13	0.08963|0.21502|NA	1.06333	0.09074	8.53357	7	3
P53602	108	P53602_108	MVD	MVD1_HUMAN Diphosphomevalonate decarboxylase OS=Homo sapiens OX=9606 GN=MVD PE=1 SV=1	DGDPLPSSLSC(IPM[C])K|DGDPLPSSLSC(IPM[C])K|DGDPLPSSLSC(IPM[C])K	2|3|4	1.05|1.15|0.99	0.16971|0.06351|0.01258	1.06333	0.08083	7.60159	9	3
P62888	92	P62888_92	RPL30	RL30_HUMAN 60S ribosomal protein L30 OS=Homo sapiens OX=9606 GN=RPL30 PE=1 SV=2	VC(IPM[C])TLAIIDPGDSDIIR|VC(IPM[C])TLAIIDPGDSDIIR|VC(IPM[C])TLAIIDPGDSDIIR	3|6|1	0.97|1.08|1.14	0.06028|0.12501|NA	1.06333	0.08622	8.10849	10	3
P28290	703	P28290_703	ITPRID2	ITPI2_HUMAN Protein ITPRID2 OS=Homo sapiens OX=9606 GN=ITPRID2 PE=1 SV=3	VC(IPM[C])SLSNQR|VC(IPM[C])SLSNQR|VC(IPM[C])SLSNQR	2|1|2	1.175|1.14|0.88	0.28991|NA|0.22627	1.065	0.16117	15.1333	5	3
Q6KC79	279	Q6KC79_279	NIPBL	NIPBL_HUMAN Nipped-B-like protein OS=Homo sapiens OX=9606 GN=NIPBL PE=1 SV=2	SPQPVC(IPM[C])SPAGSEGTPK|SPQPVC(IPM[C])SPAGSEGTPK|	1|1|	0.86|1.27|	NA|NA|	1.065	0.28991	27.2216	2	2
Q86YP4	426	Q86YP4_426	GATAD2A	P66A_HUMAN Transcriptional repressor p66-alpha OS=Homo sapiens OX=9606 GN=GATAD2A PE=1 SV=1	TDFTC(IPM[C])R|TDFTC(IPM[C])R|TDFTC(IPM[C])R	2|1|2	1.135|0.94|1.12	0.02121|NA|0.05657	1.065	0.10851	10.1887	5	3
P03928	59	P03928_59	MT-ATP8	ATP8_HUMAN ATP synthase protein 8 OS=Homo sapiens OX=9606 GN=MT-ATP8 PE=1 SV=1	IC(IPM[C])SLHSLPPQS|IC(IPM[C])SLHSLPPQS|IC(IPM[C])SLHSLPPQS	5|7|4	1.09|1.09|1.015	0.3509|0.19508|0.14154	1.065	0.0433	4.06573	16	3
P05388	119	P05388_119	RPLP0	RLA0_HUMAN 60S acidic ribosomal protein P0 OS=Homo sapiens OX=9606 GN=RPLP0 PE=1 SV=1	AGAIAPC(IPM[C])EVTVPAQNTGLGPEK|AGAIAPC(IPM[C])EVTVPAQNTGLGPEK|AGAIAPC(IPM[C])EVTVPAQNTGLGPEK	6|8|6	1.08|1.07|1.045	0.04147|0.18326|0.13706	1.065	0.01803	1.69296	20	3
Q15050	52	Q15050_52	RRS1	RRS1_HUMAN Ribosome biogenesis regulatory protein homolog OS=Homo sapiens OX=9606 GN=RRS1 PE=1 SV=2	C(IPM[C])AGPTPEAELQALAR||C(IPM[C])AGPTPEAELQALAR	3||1	0.93||1.2	0.13577||NA	1.065	0.19092	17.9268	4	2
Q15149	950	Q15149_950	PLEC	PLEC_HUMAN Plectin OS=Homo sapiens OX=9606 GN=PLEC PE=1 SV=3	LPLLAVC(IPM[C])DYK||LPLLAVC(IPM[C])DYK	2||1	1.07||1.06	0.19799||NA	1.065	0.00707	0.66385	3	2
Q8TCG1	108	Q8TCG1_108	CIP2A	CIP2A_HUMAN Protein CIP2A OS=Homo sapiens OX=9606 GN=CIP2A PE=1 SV=2	DCLQNTYNLNSVLAGVVC(IPM[C])R|DCLQNTYNLNSVLAGVVC(IPM[C])R|	1|1|	0.97|1.16|	NA|NA|	1.065	0.13435	12.615	2	2
Q9NYZ3	198	Q9NYZ3_198	GTSE1	GTSE1_HUMAN G2 and S phase-expressed protein 1 OS=Homo sapiens OX=9606 GN=GTSE1 PE=1 SV=3	|ESC(IPM[C])TAHAASQAATQR|ESC(IPM[C])TAHAASQAATQR	|3|1	|0.8|1.33	|0.01528|NA	1.065	0.37477	35.1897	4	2
O15020	2070	O15020_2070	SPTBN2	SPTN2_HUMAN Spectrin beta chain, non-erythrocytic 2 OS=Homo sapiens OX=9606 GN=SPTBN2 PE=1 SV=3	|FC(IPM[C])ALEK|FC(IPM[C])ALEK	|2|2	|0.93|1.2	|0.0|0.0	1.065	0.19092	17.9268	4	2
Q12947	404	Q12947_404	FOXF2	FOXF2_HUMAN Forkhead box protein F2 OS=Homo sapiens OX=9606 GN=FOXF2 PE=1 SV=2	YQHHSTPVC(IPM[C])DR|YQHHSTPVC(IPM[C])DR|YQHHSTPVC(IPM[C])DR	1|2|1	1.1|1.12|0.98	NA|0.0|NA	1.06667	0.07572	7.09873	4	3
Q15393	1156	Q15393_1156	SF3B3	SF3B3_HUMAN Splicing factor 3B subunit 3 OS=Homo sapiens OX=9606 GN=SF3B3 PE=1 SV=4	SEHPPLC(IPM[C])GR|SEHPPLC(IPM[C])GR|SEHPPLC(IPM[C])GR	5|7|5	1.07|1.06|1.07	0.07503|0.09069|0.05683	1.06667	0.00577	0.540936	17	3
Q9UET6	295	Q9UET6_295	FTSJ1	TRM7_HUMAN Putative tRNA (cytidine(32)/guanosine(34)-2'-O)-methyltransferase OS=Homo sapiens OX=9606 GN=FTSJ1 PE=1 SV=2	EIRPQDC(IPM[C])PISR|EIRPQDC(IPM[C])PISR|EIRPQDC(IPM[C])PISR	2|1|2	1.095|1.0|1.105	0.0495|NA|0.13435	1.06667	0.05795	5.4328	5	3
Q68CZ2	615	Q68CZ2_615	TNS3	TENS3_HUMAN Tensin-3 OS=Homo sapiens OX=9606 GN=TNS3 PE=1 SV=2	C(IPM[C])PADNPGLVQAQPR|C(IPM[C])PADNPGLVQAQPR|C(IPM[C])PADNPGLVQAQPR	3|5|3	0.99|1.11|1.1	0.14799|0.07403|0.13051	1.06667	0.06658	6.24186	11	3
Q9NS91	64	Q9NS91_64	RAD18	RAD18_HUMAN E3 ubiquitin-protein ligase RAD18 OS=Homo sapiens OX=9606 GN=RAD18 PE=1 SV=2	TQCPTCC(IPM[C])VTVTEPDLK|TQCPTCC(IPM[C])VTVTEPDLK|TQCPTCC(IPM[C])VTVTEPDLK	1|1|2	1.06|0.8|1.34	NA|NA|0.01414	1.06667	0.27006	25.318	4	3
P48651	347	P48651_347	PTDSS1	PTSS1_HUMAN Phosphatidylserine synthase 1 OS=Homo sapiens OX=9606 GN=PTDSS1 PE=1 SV=1	QYYAYLTDTQC(IPM[C])K|QYYAYLTDTQC(IPM[C])K|QYYAYLTDTQC(IPM[C])K	2|2|4	1.17|1.05|0.98	0.07071|0.18385|0.39221	1.06667	0.09609	9.00841	8	3
P34932	34	P34932_34	HSPA4	HSP74_HUMAN Heat shock 70 kDa protein 4 OS=Homo sapiens OX=9606 GN=HSPA4 PE=1 SV=4	C(IPM[C])TPACISFGPK|C(IPM[C])TPACISFGPK|C(IPM[C])TPACISFGPK	3|7|7	1.07|1.08|1.05	0.16073|0.17397|0.08995	1.06667	0.01528	1.4325	17	3
P19447	342	P19447_342	ERCC3	ERCC3_HUMAN General transcription and DNA repair factor IIH helicase subunit XPB OS=Homo sapiens OX=9606 GN=ERCC3 PE=1 SV=1	SGVIVLPC(IPM[C])GAGK|SGVIVLPC(IPM[C])GAGK|SGVIVLPC(IPM[C])GAGK	5|3|3	1.12|1.06|1.02	0.0805|0.15695|0.01528	1.06667	0.05033	4.71842	11	3
Q56VL3	27	Q56VL3_27	OCIAD2	OCAD2_HUMAN OCIA domain-containing protein 2 OS=Homo sapiens OX=9606 GN=OCIAD2 PE=1 SV=1	QSLLFC(IPM[C])PK|QSLLFC(IPM[C])PK SLLFC(IPM[C])PK|QSLLFC(IPM[C])PK	5|3|3	0.99|1.03|1.18	0.07956|0.08083|0.06557	1.06667	0.10017	9.39091	11	3
P38606	277	P38606_277	ATP6V1A	VATA_HUMAN V-type proton ATPase catalytic subunit A OS=Homo sapiens OX=9606 GN=ATP6V1A PE=1 SV=2	YSNSDVIIYVGC(IPM[C])GER|YSNSDVIIYVGC(IPM[C])GER|YSNSDVIIYVGC(IPM[C])GER	9|5|8	1.11|1.06|1.03	0.16856|0.08319|0.11339	1.06667	0.04041	3.78843	22	3
P05386	61	P05386_61	RPLP1	RLA1_HUMAN 60S acidic ribosomal protein P1 OS=Homo sapiens OX=9606 GN=RPLP1 PE=1 SV=1	ALANVNIGSLIC(IPM[C])NVGAGGPAPAAGAAPAGGPAPSTAAAPAEEK|ALANVNIGSLIC(IPM[C])NVGAGGPAPAAGAAPAGGPAPSTAAAPAEEK|ALANVNIGSLIC(IPM[C])NVGAGGPAPAAGAAPAGGPAPSTAAAPAEEK	7|6|9	1.04|1.07|1.09	0.36808|0.18929|0.22764	1.06667	0.02517	2.35968	22	3
Q7L2J0	419	Q7L2J0_419	MEPCE	MEPCE_HUMAN 7SK snRNA methylphosphate capping enzyme OS=Homo sapiens OX=9606 GN=MEPCE PE=1 SV=1	FQYGNYC(IPM[C])K|FQYGNYC(IPM[C])K|	1|2|	1.19|0.945|	NA|0.13435|	1.0675	0.17324	16.2286	3	2
Q13045	289	Q13045_289	FLII	FLII_HUMAN Protein flightless-1 homolog OS=Homo sapiens OX=9606 GN=FLII PE=1 SV=2	NQLTSLPSAIC(IPM[C])K|NQLTSLPSAIC(IPM[C])K|	1|2|	0.98|1.155|	NA|0.0495|	1.0675	0.12374	11.5916	3	2
O00244	12	O00244_12	ATOX1	ATOX1_HUMAN Copper transport protein ATOX1 OS=Homo sapiens OX=9606 GN=ATOX1 PE=1 SV=1	C(IPM[C])GGCAEAVSR SVDMTC(IPM[C])GGCAEAVSR|SVDMTC(IPM[C])GGCAEAVSR|SVDMTC(IPM[C])GGCAEAVSR	2|2|1	1.255|1.07|0.88	0.12021|0.0|NA	1.06833	0.18751	17.5517	5	3
Q00653	738	Q00653_738	NFKB2	NFKB2_HUMAN Nuclear factor NF-kappa-B p100 subunit OS=Homo sapiens OX=9606 GN=NFKB2 PE=1 SV=4	GHTPLDLTC(IPM[C])STK|GHTPLDLTC(IPM[C])STK|GHTPLDLTC(IPM[C])STK	4|2|1	1.28|0.945|0.98	0.35379|0.34648|NA	1.06833	0.18414	17.2362	7	3
P42695	631	P42695_631	NCAPD3	CNDD3_HUMAN Condensin-2 complex subunit D3 OS=Homo sapiens OX=9606 GN=NCAPD3 PE=1 SV=2	GVVPVVMDC(IPM[C])ESTVQEK|GVVPVVMDC(IPM[C])ESTVQEK|GVVPVVMDC(IPM[C])ESTVQEK	2|3|5	1.125|0.98|1.1	0.10607|0.10017|0.23113	1.06833	0.07751	7.25525	10	3
P48643	253	P48643_253	CCT5	TCPE_HUMAN T-complex protein 1 subunit epsilon OS=Homo sapiens OX=9606 GN=CCT5 PE=1 SV=1	IAILTC(IPM[C])PFEPPKPK|IAILTC(IPM[C])PFEPPKPK|IAILTC(IPM[C])PFEPPKPK	27|26|26	1.07|1.065|1.07	0.15964|0.07258|0.08393	1.06833	0.00289	0.270516	79	3
Q9Y6D5	1450	Q9Y6D5_1450	ARFGEF2	BIG2_HUMAN Brefeldin A-inhibited guanine nucleotide-exchange protein 2 OS=Homo sapiens OX=9606 GN=ARFGEF2 PE=1 SV=3	SGTNC(IPM[C])LENLVISNGEK|SGTNC(IPM[C])LENLVISNGEK|SGTNC(IPM[C])LENLVISNGEK	2|2|1	1.15|0.845|1.21	0.0|0.24749|NA	1.06833	0.19573	18.3211	5	3
P13807	699	P13807_699	GYS1	GYS1_HUMAN Glycogen [starch] synthase, muscle OS=Homo sapiens OX=9606 GN=GYS1 PE=1 SV=2	ASC(IPM[C])TSSTSGSK|ASC(IPM[C])TSSTSGSK|ASC(IPM[C])TSSTSGSK	1|1|1	1.06|1.14|1.01	NA|NA|NA	1.07	0.06557	6.12804	3	3
Q5VZ89	126	Q5VZ89_126	DENND4C	DEN4C_HUMAN DENN domain-containing protein 4C OS=Homo sapiens OX=9606 GN=DENND4C PE=1 SV=3	C(IPM[C])ANVNNSSTTSQR|C(IPM[C])ANVNNSSTTSQR|C(IPM[C])ANVNNSSTTSQR	4|3|6	1.005|1.19|1.015	0.0732|0.31193|0.07026	1.07	0.10404	9.72336	13	3
Q86WB0	406	Q86WB0_406	ZC3HC1	NIPA_HUMAN Nuclear-interacting partner of ALK OS=Homo sapiens OX=9606 GN=ZC3HC1 PE=1 SV=1	LC(IPM[C])SSSSSDTSSR|LC(IPM[C])SSSSSDTSSR|LC(IPM[C])SSSSSDTSSR	2|1|1	1.19|0.94|1.08	0.14142|NA|NA	1.07	0.1253	11.7103	4	3
Q05086	83	Q05086_83	UBE3A	UBE3A_HUMAN Ubiquitin-protein ligase E3A OS=Homo sapiens OX=9606 GN=UBE3A PE=1 SV=4	LC(IPM[C])DPHPSK|LC(IPM[C])DPHPSK|LC(IPM[C])DPHPSK	1|3|3	0.97|1.11|1.13	NA|0.09452|0.32624	1.07	0.08718	8.14766	7	3
Q9Y520	223	Q9Y520_223	PRRC2C	PRC2C_HUMAN Protein PRRC2C OS=Homo sapiens OX=9606 GN=PRRC2C PE=1 SV=4	IAC(IPM[C])GPPQAK|IAC(IPM[C])GPPQAK|IAC(IPM[C])GPPQAK	6|5|6	1.005|1.16|1.045	0.07483|0.09423|0.02714	1.07	0.08047	7.52056	17	3
P56557	89	P56557_89	TMEM50B	TM50B_HUMAN Transmembrane protein 50B OS=Homo sapiens OX=9606 GN=TMEM50B PE=1 SV=2	GDSYESGC(IPM[C])LGR||GDSYESGC(IPM[C])LGR	1||1	1.08||1.06	NA||NA	1.07	0.01414	1.3215	2	2
P42858	827	P42858_827	HTT	HD_HUMAN Huntingtin OS=Homo sapiens OX=9606 GN=HTT PE=1 SV=2	LAC(IPM[C])TAVR|LAC(IPM[C])TAVR|LAC(IPM[C])TAVR	2|1|1	1.26|1.01|0.94	0.2687|NA|NA	1.07	0.16823	15.7224	4	3
P17812	218	P17812_218	CTPS1	PYRG1_HUMAN CTP synthase 1 OS=Homo sapiens OX=9606 GN=CTPS1 PE=1 SV=2	C(IPM[C])SNPLDTSVK|C(IPM[C])SNPLDTSVK|	1|1|	1.14|1.0|	NA|NA|	1.07	0.09899	9.2514	2	2
Q9NZV1	991	Q9NZV1_991	CRIM1	CRIM1_HUMAN Cysteine-rich motor neuron 1 protein OS=Homo sapiens OX=9606 GN=CRIM1 PE=1 SV=1	TPTKPSSLNNQLVSVDC(IPM[C])K|TPTKPSSLNNQLVSVDC(IPM[C])K|TPTKPSSLNNQLVSVDC(IPM[C])K	5|5|4	1.06|1.1|1.05	0.11958|0.21622|0.19328	1.07	0.02646	2.4729	14	3
O75150	890	O75150_890	RNF40	BRE1B_HUMAN E3 ubiquitin-protein ligase BRE1B OS=Homo sapiens OX=9606 GN=RNF40 PE=1 SV=5	EIQPC(IPM[C])LAESR|EIQPC(IPM[C])LAESR|EIQPC(IPM[C])LAESR	6|6|8	1.06|1.08|1.07	0.12313|0.16733|0.1174	1.07	0.01	0.934579	20	3
Q9BUP3	172	Q9BUP3_172	HTATIP2	HTAI2_HUMAN Oxidoreductase HTATIP2 OS=Homo sapiens OX=9606 GN=HTATIP2 PE=1 SV=2	PGVLLC(IPM[C])DR YSVFRPGVLLC(IPM[C])DR|PGVLLC(IPM[C])DR YSVFRPGVLLC(IPM[C])DR|PGVLLC(IPM[C])DR YSVFRPGVLLC(IPM[C])DR	14|15|14	1.01|1.03|1.17	0.19785|0.18266|0.21963	1.07	0.08718	8.14766	43	3
Q15147	354	Q15147_354	PLCB4	PLCB4_HUMAN 1-phosphatidylinositol 4,5-bisphosphate phosphodiesterase beta-4 OS=Homo sapiens OX=9606 GN=PLCB4 PE=1 SV=3	QVLLAGC(IPM[C])R||QVLLAGC(IPM[C])R	1||2	1.08||1.06	NA||0.04243	1.07	0.01414	1.3215	3	2
O00506	357	O00506_357	STK25	STK25_HUMAN Serine/threonine-protein kinase 25 OS=Homo sapiens OX=9606 GN=STK25 PE=1 SV=1	SQC(IPM[C])LSTLVR|SQC(IPM[C])LSTLVR|	2|2|	1.04|1.1|	0.0|0.0|	1.07	0.04243	3.96542	4	2
Q13162	245	Q13162_245	PRDX4	PRDX4_HUMAN Peroxiredoxin-4 OS=Homo sapiens OX=9606 GN=PRDX4 PE=1 SV=1	HGEVC(IPM[C])PAGWKPGSETIIPDPAGK||HGEVC(IPM[C])PAGWKPGSETIIPDPAGK	2||2	1.07||1.07	0.08485||0.22627	1.07	0	0	4	2
Q92973	103	Q92973_103	TNPO1	TNPO1_HUMAN Transportin-1 OS=Homo sapiens OX=9606 GN=TNPO1 PE=1 SV=2	SEC(IPM[C])LNNIGDSSPLIR|SEC(IPM[C])LNNIGDSSPLIR|SEC(IPM[C])LNNIGDSSPLIR	8|6|6	1.07|1.045|1.095	0.10068|0.12549|1.22134	1.07	0.025	2.33645	20	3
Q9H1A3	215	Q9H1A3_215	METTL9	METL9_HUMAN Methyltransferase-like protein 9 OS=Homo sapiens OX=9606 GN=METTL9 PE=1 SV=1	C(IPM[C])DQPLTLLK||C(IPM[C])DQPLTLLK	1||1	0.92||1.22	NA||NA	1.07	0.21213	19.8252	2	2
Q08379	984	Q08379_984	GOLGA2	GOGA2_HUMAN Golgin subfamily A member 2 OS=Homo sapiens OX=9606 GN=GOLGA2 PE=1 SV=3	ERPGLGSNPC(IPM[C])IPFFYR|ERPGLGSNPC(IPM[C])IPFFYR|ERPGLGSNPC(IPM[C])IPFFYR PGLGSNPC(IPM[C])IPFFYR	1|1|5	0.9|1.31|1.0	NA|NA|0.10616	1.07	0.21378	19.9794	7	3
Q14146	570	Q14146_570	URB2	URB2_HUMAN Unhealthy ribosome biogenesis protein 2 homolog OS=Homo sapiens OX=9606 GN=URB2 PE=1 SV=2	|TQC(IPM[C])MMER|TQC(IPM[C])MMER	|1|1	|1.11|1.03	|NA|NA	1.07	0.05657	5.28692	2	2
Q8TED0	385	Q8TED0_385	UTP15	UTP15_HUMAN U3 small nucleolar RNA-associated protein 15 homolog OS=Homo sapiens OX=9606 GN=UTP15 PE=1 SV=3	|VLDPTC(IPM[C])TIK|VLDPTC(IPM[C])TIK	|2|1	|1.11|1.03	|0.01414|NA	1.07	0.05657	5.28692	3	2
P55060	853	P55060_853	CSE1L	XPO2_HUMAN Exportin-2 OS=Homo sapiens OX=9606 GN=CSE1L PE=1 SV=3	|LLTEC(IPM[C])PPMMDTEYTK|LLTEC(IPM[C])PPMMDTEYTK	|1|1	|0.78|1.36	|NA|NA	1.07	0.41012	38.329	2	2
Q93099	51	Q93099_51	HGD	HGD_HUMAN Homogentisate 1,2-dioxygenase OS=Homo sapiens OX=9606 GN=HGD PE=1 SV=2	|NLYAEQLSGSAFTC(IPM[C])PR|NLYAEQLSGSAFTC(IPM[C])PR	|1|1	|1.27|0.87	|NA|NA	1.07	0.28284	26.4336	2	2
Q9UPN3	919	Q9UPN3_919	MACF1	MACF1_HUMAN Microtubule-actin cross-linking factor 1, isoforms 1/2/3/5 OS=Homo sapiens OX=9606 GN=MACF1 PE=1 SV=4	|VISPTGNEAMVPSVC(IPM[C])FLIPPPNK|VISPTGNEAMVPSVC(IPM[C])FLIPPPNK	|2|1	|1.27|0.87	|0.01414|NA	1.07	0.28284	26.4336	3	2
P40818	575	P40818_575	USP8	UBP8_HUMAN Ubiquitin carboxyl-terminal hydrolase 8 OS=Homo sapiens OX=9606 GN=USP8 PE=1 SV=1	C(IPM[C])PTPEIQK|C(IPM[C])PTPEIQK|C(IPM[C])PTPEIQK	1|2|1	1.07|1.005|1.14	NA|0.0495|NA	1.07167	0.06752	6.30045	4	3
O75874	379	O75874_379	IDH1	IDHC_HUMAN Isocitrate dehydrogenase [NADP] cytoplasmic OS=Homo sapiens OX=9606 GN=IDH1 PE=1 SV=2	DLAAC(IPM[C])IK|DLAAC(IPM[C])IK|DLAAC(IPM[C])IK	1|4|1	1.14|1.045|1.03	NA|0.09106|NA	1.07167	0.05965	5.56608	6	3
P61106	40	P61106_40	RAB14	RAB14_HUMAN Ras-related protein Rab-14 OS=Homo sapiens OX=9606 GN=RAB14 PE=1 SV=4	MADC(IPM[C])PHTIGVEFGTR ADC(IPM[C])PHTIGVEFGTR|ADC(IPM[C])PHTIGVEFGTR|ADC(IPM[C])PHTIGVEFGTR	4|2|3	1.38|0.815|1.02	0.18464|0.41719|0.06351	1.07167	0.28602	26.6892	9	3
Q9P0V3	730	Q9P0V3_730	SH3BP4	SH3B4_HUMAN SH3 domain-binding protein 4 OS=Homo sapiens OX=9606 GN=SH3BP4 PE=1 SV=1	|PSLC(IPM[C])SGPELSTSVLLEQILRPCK|ARPSLC(IPM[C])SGPELSTSVLLEQILRPCK PSLC(IPM[C])SGPELSTSVLLEQILRPCK	|1|2	|1.1|1.045	|NA|0.00707	1.0725	0.03889	3.62611	3	2
Q32MZ4	750	Q32MZ4_750	LRRFIP1	LRRF1_HUMAN Leucine-rich repeat flightless-interacting protein 1 OS=Homo sapiens OX=9606 GN=LRRFIP1 PE=1 SV=2	C(IPM[C])EMSEHPSQTVR|C(IPM[C])EMSEHPSQTVR|C(IPM[C])EMSEHPSQTVR	1|1|1	0.97|1.1|1.15	NA|NA|NA	1.07333	0.09292	8.65717	3	3
P50416	96	P50416_96	CPT1A	CPT1A_HUMAN Carnitine O-palmitoyltransferase 1, liver isoform OS=Homo sapiens OX=9606 GN=CPT1A PE=1 SV=2	TLETANC(IPM[C])MSSQTK|TLETANC(IPM[C])MSSQTK|TLETANC(IPM[C])MSSQTK	4|4|6	1.095|1.16|0.965	0.02887|0.22662|0.20124	1.07333	0.09929	9.25065	14	3
Q14192	132	Q14192_132	FHL2	FHL2_HUMAN Four and a half LIM domains protein 2 OS=Homo sapiens OX=9606 GN=FHL2 PE=1 SV=3	C(IPM[C])QQPIGTK|C(IPM[C])QQPIGTK|C(IPM[C])QQPIGTK	3|3|4	0.93|1.02|1.27	0.05033|0.06028|0.05909	1.07333	0.17616	16.4125	10	3
O43747	539	O43747_539	AP1G1	AP1G1_HUMAN AP-1 complex subunit gamma-1 OS=Homo sapiens OX=9606 GN=AP1G1 PE=1 SV=5	FTC(IPM[C])TVNR|FTC(IPM[C])TVNR|FTC(IPM[C])TVNR	9|9|7	1.09|0.97|1.16	0.13239|0.13675|0.17592	1.07333	0.09609	8.95251	25	3
P84103	6	P84103_6	SRSF3	SRSF3_HUMAN Serine/arginine-rich splicing factor 3 OS=Homo sapiens OX=9606 GN=SRSF3 PE=1 SV=1	SC(IPM[C])PLDCK DSC(IPM[C])PLDCK|SC(IPM[C])PLDCK DSC(IPM[C])PLDCK|SC(IPM[C])PLDCK DSC(IPM[C])PLDCK	5|5|7	1.08|1.08|1.06	0.21995|0.40546|0.26406	1.07333	0.01155	1.07609	17	3
O15269	133	O15269_133	SPTLC1	SPTC1_HUMAN Serine palmitoyltransferase 1 OS=Homo sapiens OX=9606 GN=SPTLC1 PE=1 SV=1	YGVGTC(IPM[C])GPR|YGVGTC(IPM[C])GPR|YGVGTC(IPM[C])GPR	2|2|2	1.19|1.14|0.89	0.02828|0.14142|0.02828	1.07333	0.16073	14.9749	6	3
Q9H4L4	183	Q9H4L4_183	SENP3	SENP3_HUMAN Sentrin-specific protease 3 OS=Homo sapiens OX=9606 GN=SENP3 PE=1 SV=2	NHLSPQQGGATPQVPSPC(IPM[C])CR|NHLSPQQGGATPQVPSPC(IPM[C])CR|NHLSPQQGGATPQVPSPC(IPM[C])CR	2|2|3	0.9|1.22|1.1	0.18385|0.15556|0.06658	1.07333	0.16166	15.0615	7	3
P46937	343	P46937_343	YAP1	YAP1_HUMAN Transcriptional coactivator YAP1 OS=Homo sapiens OX=9606 GN=YAP1 PE=1 SV=2	C(IPM[C])QELALR|C(IPM[C])QELALR|C(IPM[C])QELALR	4|6|3	1.18|1.07|0.97	0.06055|0.08914|0.02887	1.07333	0.10504	9.78637	13	3
P00390	107	P00390_107	GSR	GSHR_HUMAN Glutathione reductase, mitochondrial OS=Homo sapiens OX=9606 GN=GSR PE=1 SV=2	LGGTCVNVGC(IPM[C])VPK|LGGTCVNVGC(IPM[C])VPK|LGGTCVNVGC(IPM[C])VPK	1|1|1	1.06|1.0|1.16	NA|NA|NA	1.07333	0.08083	7.53077	3	3
Q9Y2T3	63	Q9Y2T3_63	GDA	GUAD_HUMAN Guanine deaminase OS=Homo sapiens OX=9606 GN=GDA PE=1 SV=1	WCFKPC(IPM[C])EIR EWCFKPC(IPM[C])EIR|CFKPC(IPM[C])EIR WCFKPC(IPM[C])EIR EWCFKPC(IPM[C])EIR|EWCFKPC(IPM[C])EIR	3|5|3	1.32|1.04|0.86	0.25239|0.19655|0.26539	1.07333	0.2318	21.5963	11	3
P53396	633	P53396_633	ACLY	ACLY_HUMAN ATP-citrate synthase OS=Homo sapiens OX=9606 GN=ACLY PE=1 SV=3	GVTIIGPATVGGIKPGC(IPM[C])FK|GVTIIGPATVGGIKPGC(IPM[C])FK|GVTIIGPATVGGIKPGC(IPM[C])FK	2|2|5	1.1|0.95|1.17	0.28284|0.02828|0.18006	1.07333	0.1124	10.4721	9	3
Q9P2B4	76	Q9P2B4_76	CTTNBP2NL	CT2NL_HUMAN CTTNBP2 N-terminal-like protein OS=Homo sapiens OX=9606 GN=CTTNBP2NL PE=1 SV=2	QPVC(IPM[C])TNPLSILK|QPVC(IPM[C])TNPLSILK|QPVC(IPM[C])TNPLSILK	2|1|3	1.16|0.95|1.11	0.0|NA|0.04163	1.07333	0.1097	10.2205	6	3
Q86WR0	83	Q86WR0_83	CCDC25	CCD25_HUMAN Coiled-coil domain-containing protein 25 OS=Homo sapiens OX=9606 GN=CCDC25 PE=1 SV=2	ANSIQGC(IPM[C])K|ANSIQGC(IPM[C])K|ANSIQGC(IPM[C])K	2|3|2	1.075|1.09|1.06	0.00707|0.02309|0.0	1.075	0.015	1.39535	7	3
Q9Y5L0	793	Q9Y5L0_793	TNPO3	TNPO3_HUMAN Transportin-3 OS=Homo sapiens OX=9606 GN=TNPO3 PE=1 SV=3	DANC(IPM[C])SVMR|DANC(IPM[C])SVMR|DANC(IPM[C])SVMR	12|11|8	1.145|0.99|1.09	0.10166|0.08443|0.05344	1.075	0.07858	7.30977	31	3
Q96TA1	512	Q96TA1_512	NIBAN2	NIBA2_HUMAN Protein Niban 2 OS=Homo sapiens OX=9606 GN=NIBAN2 PE=1 SV=3	LAPTC(IPM[C])K|LAPTC(IPM[C])K|	3|1|	1.02|1.13|	0.08963|NA|	1.075	0.07778	7.23535	4	2
Q9Y6I9	165	Q9Y6I9_165	TEX264	TX264_HUMAN Testis-expressed protein 264 OS=Homo sapiens OX=9606 GN=TEX264 PE=1 SV=1	LC(IPM[C])AYPR|LC(IPM[C])AYPR|LC(IPM[C])AYPR	2|3|4	1.085|1.02|1.12	0.09192|0.04163|0.02062	1.075	0.05074	4.72	9	3
Q8WX92	23	Q8WX92_23	NELFB	NELFB_HUMAN Negative elongation factor B OS=Homo sapiens OX=9606 GN=NELFB PE=1 SV=1	ETLTNC(IPM[C])TEPLK|ETLTNC(IPM[C])TEPLK|	2|2|	1.125|1.025|	0.16263|0.09192|	1.075	0.07071	6.57767	4	2
Q75QN2	491	Q75QN2_491	INTS8	INT8_HUMAN Integrator complex subunit 8 OS=Homo sapiens OX=9606 GN=INTS8 PE=1 SV=1	VNLC(IPM[C])IK|VNLC(IPM[C])IK|VNLC(IPM[C])IK	2|1|2	1.005|1.04|1.18	0.14849|NA|0.08485	1.075	0.0926	8.61395	5	3
O95817	373	O95817_373	BAG3	BAG3_HUMAN BAG family molecular chaperone regulator 3 OS=Homo sapiens OX=9606 GN=BAG3 PE=1 SV=3	VPPAPVPC(IPM[C])PPPSPGPSAVPSSPK|VPPAPVPC(IPM[C])PPPSPGPSAVPSSPK|VPPAPVPC(IPM[C])PPPSPGPSAVPSSPK	6|6|8	1.065|1.04|1.12	0.06772|0.02449|0.0705	1.075	0.04093	3.80744	20	3
Q9GZS1	138	Q9GZS1_138	POLR1E	RPA49_HUMAN DNA-directed RNA polymerase I subunit RPA49 OS=Homo sapiens OX=9606 GN=POLR1E PE=1 SV=3	MDSC(IPM[C])IEAFGTTK|MDSC(IPM[C])IEAFGTTK|	1|2|	0.99|1.16|	NA|0.04243|	1.075	0.12021	11.1823	3	2
P85037	254	P85037_254	FOXK1	FOXK1_HUMAN Forkhead box protein K1 OS=Homo sapiens OX=9606 GN=FOXK1 PE=1 SV=1	SMVSPVPSPTGTISVPNSC(IPM[C])PASPR|SMVSPVPSPTGTISVPNSC(IPM[C])PASPR|SMVSPVPSPTGTISVPNSC(IPM[C])PASPR	5|2|3	1.06|1.145|1.02	0.10164|0.20506|0.21794	1.075	0.06384	5.9386	10	3
Q9Y6J9	230	Q9Y6J9_230	TAF6L	TAF6L_HUMAN TAF6-like RNA polymerase II p300/CBP-associated factor-associated factor 65 kDa subunit 6L OS=Homo sapiens OX=9606 GN=TAF6L PE=1 SV=1	NPHLC(IPM[C])LGPYVR|NPHLC(IPM[C])LGPYVR|NPHLC(IPM[C])LGPYVR	4|4|2	1.07|0.88|1.275	0.72039|0.37144|0.03536	1.075	0.19755	18.3767	10	3
Q9NZB2	279	Q9NZB2_279	FAM120A	F120A_HUMAN Constitutive coactivator of PPAR-gamma-like protein 1 OS=Homo sapiens OX=9606 GN=FAM120A PE=1 SV=2	AHQLVLPPC(IPM[C])DVVIK|AHQLVLPPC(IPM[C])DVVIK|AHQLVLPPC(IPM[C])DVVIK	28|21|25	1.085|1.05|1.09	0.17565|0.16204|0.13317	1.075	0.02179	2.02698	74	3
Q96RN5	660	Q96RN5_660	MED15	MED15_HUMAN Mediator of RNA polymerase II transcription subunit 15 OS=Homo sapiens OX=9606 GN=MED15 PE=1 SV=2	TFVPAMTAIHGPPITAPVVC(IPM[C])TR|TFVPAMTAIHGPPITAPVVC(IPM[C])TR|TFVPAMTAIHGPPITAPVVC(IPM[C])TR	5|2|2	1.16|1.07|0.995	0.23942|0.04243|0.06364	1.075	0.08261	7.68465	9	3
P41091	105	P41091_105	EIF2S3	IF2G_HUMAN Eukaryotic translation initiation factor 2 subunit 3 OS=Homo sapiens OX=9606 GN=EIF2S3 PE=1 SV=3	|SC(IPM[C])GSSTPDEFPTDIPGTK|SC(IPM[C])GSSTPDEFPTDIPGTK	|1|1	|0.96|1.19	|NA|NA	1.075	0.16263	15.1284	2	2
Q9UMS0	210	Q9UMS0_210	NFU1	NFU1_HUMAN NFU1 iron-sulfur cluster scaffold homolog, mitochondrial OS=Homo sapiens OX=9606 GN=NFU1 PE=1 SV=2	|LQGSC(IPM[C])TSCPSSIITLK|LQGSC(IPM[C])TSCPSSIITLK	|3|1	|0.88|1.27	|0.09074|NA	1.075	0.27577	25.653	4	2
Q9Y5T5	205	Q9Y5T5_205	USP16	UBP16_HUMAN Ubiquitin carboxyl-terminal hydrolase 16 OS=Homo sapiens OX=9606 GN=USP16 PE=1 SV=1	|GLSNLGNTC(IPM[C])FFNAVMQNLSQTPVLR|GLSNLGNTC(IPM[C])FFNAVMQNLSQTPVLR	|2|1	|1.2|0.95	|0.0|NA	1.075	0.17678	16.4447	3	2
Q9Y4H2	409	Q9Y4H2_409	IRS2	IRS2_HUMAN Insulin receptor substrate 2 OS=Homo sapiens OX=9606 GN=IRS2 PE=1 SV=2	SHTLSGGC(IPM[C])GGR|SHTLSGGC(IPM[C])GGR|SHTLSGGC(IPM[C])GGR	1|1|1	1.16|1.08|0.99	NA|NA|NA	1.07667	0.08505	7.89936	3	3
P07814	350	P07814_350	EPRS1	SYEP_HUMAN Bifunctional glutamate/proline--tRNA ligase OS=Homo sapiens OX=9606 GN=EPRS1 PE=1 SV=5	IDMSSNNGC(IPM[C])MR|IDMSSNNGC(IPM[C])MR|IDMSSNNGC(IPM[C])MR	2|7|2	1.155|1.03|1.045	0.20506|0.08655|0.12021	1.07667	0.06825	6.33899	11	3
Q86W42	35	Q86W42_35	THOC6	THOC6_HUMAN THO complex subunit 6 homolog OS=Homo sapiens OX=9606 GN=THOC6 PE=1 SV=1	SQSVSPC(IPM[C])GK QSVSPC(IPM[C])GK LHMTIFSQSVSPC(IPM[C])GK TIFSQSVSPC(IPM[C])GK MTIFSQSVSPC(IPM[C])GK|SQSVSPC(IPM[C])GK QSVSPC(IPM[C])GK LHMTIFSQSVSPC(IPM[C])GK TIFSQSVSPC(IPM[C])GK MTIFSQSVSPC(IPM[C])GK|SVSPC(IPM[C])GK SQSVSPC(IPM[C])GK QSVSPC(IPM[C])GK HMTIFSQSVSPC(IPM[C])GK LHMTIFSQSVSPC(IPM[C])GK TIFSQSVSPC(IPM[C])GK MTIFSQSVSPC(IPM[C])GK	16|10|16	1.12|1.05|1.06	0.23986|0.29144|0.27126	1.07667	0.03786	3.5164	42	3
Q9BTY7	51	Q9BTY7_51	HGH1	HGH1_HUMAN Protein HGH1 homolog OS=Homo sapiens OX=9606 GN=HGH1 PE=1 SV=1	ALTGC(IPM[C])GPGR HVLALTGC(IPM[C])GPGR LALTGC(IPM[C])GPGR VLALTGC(IPM[C])GPGR|ALTGC(IPM[C])GPGR HVLALTGC(IPM[C])GPGR LALTGC(IPM[C])GPGR VLALTGC(IPM[C])GPGR|TGC(IPM[C])GPGR ALTGC(IPM[C])GPGR HVLALTGC(IPM[C])GPGR LALTGC(IPM[C])GPGR VLALTGC(IPM[C])GPGR	20|17|17	1.03|1.1|1.1	0.18254|0.10225|0.19137	1.07667	0.04041	3.75324	54	3
Q09161	409	Q09161_409	NCBP1	NCBP1_HUMAN Nuclear cap-binding protein subunit 1 OS=Homo sapiens OX=9606 GN=NCBP1 PE=1 SV=1	LDTMNTTC(IPM[C])VDR|LDTMNTTC(IPM[C])VDR|LDTMNTTC(IPM[C])VDR	4|2|5	1.07|1.05|1.11	0.19553|0.08485|0.09834	1.07667	0.03055	2.83745	11	3
Q9NQW6	260	Q9NQW6_260	ANLN	ANLN_HUMAN Anillin OS=Homo sapiens OX=9606 GN=ANLN PE=1 SV=2	QEATFC(IPM[C])SQR|QEATFC(IPM[C])SQR|QEATFC(IPM[C])SQR	1|1|1	1.08|1.06|1.09	NA|NA|NA	1.07667	0.01528	1.41919	3	3
Q8TDM6	1736	Q8TDM6_1736	DLG5	DLG5_HUMAN Disks large homolog 5 OS=Homo sapiens OX=9606 GN=DLG5 PE=1 SV=4	VDC(IPM[C])TALR|VDC(IPM[C])TALR|VDC(IPM[C])TALR	3|5|5	1.09|1.14|1.0	0.04041|0.33417|0.06611	1.07667	0.07095	6.58976	13	3
P50416	608	P50416_608	CPT1A	CPT1A_HUMAN Carnitine O-palmitoyltransferase 1, liver isoform OS=Homo sapiens OX=9606 GN=CPT1A PE=1 SV=2	SC(IPM[C])TTESCDFVR|SC(IPM[C])TTESCDFVR|SC(IPM[C])TTESCDFVR	2|1|2	1.05|1.04|1.14	0.0|NA|0.05657	1.07667	0.05508	5.11577	5	3
Q01581	406	Q01581_406	HMGCS1	HMCS1_HUMAN Hydroxymethylglutaryl-CoA synthase, cytoplasmic OS=Homo sapiens OX=9606 GN=HMGCS1 PE=1 SV=2	ITASLC(IPM[C])DLK|ITASLC(IPM[C])DLK|ITASLC(IPM[C])DLK	1|1|2	1.49|0.99|0.75	NA|NA|0.0	1.07667	0.37754	35.0655	4	3
Q96A33	214	Q96A33_214	CCDC47	CCD47_HUMAN Coiled-coil domain-containing protein 47 OS=Homo sapiens OX=9606 GN=CCDC47 PE=1 SV=1	VC(IPM[C])CEGMLIQLR|VC(IPM[C])CEGMLIQLR|VC(IPM[C])CEGMLIQLR	3|3|5	0.99|1.27|0.97	0.15822|0.06658|0.35885	1.07667	0.16773	15.5786	11	3
Q7L0Y3	78	Q7L0Y3_78	TRMT10C	TM10C_HUMAN tRNA methyltransferase 10 homolog C OS=Homo sapiens OX=9606 GN=TRMT10C PE=1 SV=2	|SSVQEEC(IPM[C])VSTISSSK|SSVQEEC(IPM[C])VSTISSSK	|1|2	|1.1|1.055	|NA|0.2192	1.0775	0.03182	2.95313	3	2
P07814	1148	P07814_1148	EPRS1	SYEP_HUMAN Bifunctional glutamate/proline--tRNA ligase OS=Homo sapiens OX=9606 GN=EPRS1 PE=1 SV=5	|LNQWC(IPM[C])NVVR|LNQWC(IPM[C])NVVR	|2|2	|1.07|1.085	|0.09899|0.03536	1.0775	0.01061	0.984687	4	2
Q7Z3U7	212	Q7Z3U7_212	MON2	MON2_HUMAN Protein MON2 homolog OS=Homo sapiens OX=9606 GN=MON2 PE=1 SV=3	SVSTLKPC(IPM[C])AK|SVSTLKPC(IPM[C])AK|SVSTLKPC(IPM[C])AK	4|3|2	1.095|1.06|1.08	0.12083|0.01528|0.01414	1.07833	0.01756	1.62844	9	3
Q9Y520	2340	Q9Y520_2340	PRRC2C	PRC2C_HUMAN Protein PRRC2C OS=Homo sapiens OX=9606 GN=PRRC2C PE=1 SV=4	STTTSDPPNIC(IPM[C])K|STTTSDPPNIC(IPM[C])K|STTTSDPPNIC(IPM[C])K	5|4|4	1.04|0.99|1.205	0.0886|0.0995|0.19805	1.07833	0.11251	10.4337	13	3
P49411	290	P49411_290	TUFM	EFTU_HUMAN Elongation factor Tu, mitochondrial OS=Homo sapiens OX=9606 GN=TUFM PE=1 SV=2	KGDEC(IPM[C])ELLGHSK|KGDEC(IPM[C])ELLGHSK|KGDEC(IPM[C])ELLGHSK	2|2|3	1.025|1.25|0.96	0.03536|0.0|0.31501	1.07833	0.15218	14.1126	7	3
Q16658	397	Q16658_397	FSCN1	FSCN1_HUMAN Fascin OS=Homo sapiens OX=9606 GN=FSCN1 PE=1 SV=3	GEHGFIGC(IPM[C])R|GEHGFIGC(IPM[C])R|GEHGFIGC(IPM[C])R	7|8|7	1.03|1.215|0.99	0.20557|0.23028|0.21585	1.07833	0.12003	11.1311	22	3
Q96R06	1003	Q96R06_1003	SPAG5	SPAG5_HUMAN Sperm-associated antigen 5 OS=Homo sapiens OX=9606 GN=SPAG5 PE=1 SV=2	IC(IPM[C])ELQAR|IC(IPM[C])ELQAR|IC(IPM[C])ELQAR	4|4|2	1.19|0.975|1.07	0.12606|0.03403|0.24042	1.07833	0.10774	9.99138	10	3
P20810	408	P20810_408	CAST	ICAL_HUMAN Calpastatin OS=Homo sapiens OX=9606 GN=CAST PE=1 SV=4	AAAPAPVSEAVC(IPM[C])R|AAAPAPVSEAVC(IPM[C])R|AAAPAPVSEAVC(IPM[C])R	9|10|7	1.1|0.985|1.15	0.06325|0.09608|0.28189	1.07833	0.08461	7.84639	26	3
P52272	653	P52272_653	HNRNPM	HNRPM_HUMAN Heterogeneous nuclear ribonucleoprotein M OS=Homo sapiens OX=9606 GN=HNRNPM PE=1 SV=3	AC(IPM[C])QIFVR|AC(IPM[C])QIFVR|AC(IPM[C])QIFVR	3|3|4	1.02|1.1|1.115	0.10214|0.08083|0.04113	1.07833	0.05107	4.73603	10	3
O60716	450	O60716_450	CTNND1	CTND1_HUMAN Catenin delta-1 OS=Homo sapiens OX=9606 GN=CTNND1 PE=1 SV=1	NC(IPM[C])DGVPALVR|NC(IPM[C])DGVPALVR|NC(IPM[C])DGVPALVR	3|4|3	1.22|1.025|0.99	0.1701|0.16872|0.04933	1.07833	0.12393	11.4928	10	3
P42166	280	P42166_280	TMPO	LAP2A_HUMAN Lamina-associated polypeptide 2, isoform alpha OS=Homo sapiens OX=9606 GN=TMPO PE=1 SV=2	NLFISC(IPM[C])K|NLFISC(IPM[C])K|NLFISC(IPM[C])K	2|3|5	1.025|1.08|1.13	0.02121|0.02309|0.21494	1.07833	0.05252	4.87049	10	3
O00116	349	O00116_349	AGPS	ADAS_HUMAN Alkyldihydroxyacetonephosphate synthase, peroxisomal OS=Homo sapiens OX=9606 GN=AGPS PE=1 SV=1	SC(IPM[C])QGPR|SC(IPM[C])QGPR|SC(IPM[C])QGPR	2|2|1	0.97|1.04|1.23	0.0|0.0|NA	1.08	0.13454	12.4574	5	3
Q9H2G2	1212	Q9H2G2_1212	SLK	SLK_HUMAN STE20-like serine/threonine-protein kinase OS=Homo sapiens OX=9606 GN=SLK PE=1 SV=1	MTGESEC(IPM[C])LNPSTQSR|MTGESEC(IPM[C])LNPSTQSR|MTGESEC(IPM[C])LNPSTQSR	3|1|2	1.22|0.81|1.21	0.13528|NA|0.02828	1.08	0.23388	21.6556	6	3
Q9C0C2	1373	Q9C0C2_1373	TNKS1BP1	TB182_HUMAN 182 kDa tankyrase-1-binding protein OS=Homo sapiens OX=9606 GN=TNKS1BP1 PE=1 SV=4	EHGVGGVSQC(IPM[C])PEPGLR|EHGVGGVSQC(IPM[C])PEPGLR|EHGVGGVSQC(IPM[C])PEPGLR	3|5|3	1.14|1.05|1.05	0.16503|0.14663|0.06658	1.08	0.05196	4.81111	11	3
P12270	1127	P12270_1127	TPR	TPR_HUMAN Nucleoprotein TPR OS=Homo sapiens OX=9606 GN=TPR PE=1 SV=3	AESQLLEC(IPM[C])K|AESQLLEC(IPM[C])K|	1|1|	1.03|1.13|	NA|NA|	1.08	0.07071	6.54722	2	2
A6NKF1	84	A6NKF1_84	SAC3D1	SAC31_HUMAN SAC3 domain-containing protein 1 OS=Homo sapiens OX=9606 GN=SAC3D1 PE=1 SV=2	LEVVPGC(IPM[C])R|LEVVPGC(IPM[C])R|	1|1|	1.04|1.12|	NA|NA|	1.08	0.05657	5.23796	2	2
P37268	374	P37268_374	FDFT1	FDFT_HUMAN Squalene synthase OS=Homo sapiens OX=9606 GN=FDFT1 PE=1 SV=1	TQNLPNC(IPM[C])QLISR|TQNLPNC(IPM[C])QLISR|TQNLPNC(IPM[C])QLISR	9|15|8	1.12|1.06|1.06	0.05395|0.07855|0.08783	1.08	0.03464	3.20741	32	3
Q5TGZ0	13	Q5TGZ0_13	MICOS10	MIC10_HUMAN MICOS complex subunit MIC10 OS=Homo sapiens OX=9606 GN=MICOS10 PE=1 SV=1	C(IPM[C])LADAVVK|C(IPM[C])LADAVVK|C(IPM[C])LADAVVK	2|4|2	1.03|1.13|1.08	0.02828|0.03367|0.08485	1.08	0.05	4.62963	8	3
Q04206	109	Q04206_109	RELA	TF65_HUMAN Transcription factor p65 OS=Homo sapiens OX=9606 GN=RELA PE=1 SV=2	C(IPM[C])IHSFQNLGIQCVK||C(IPM[C])IHSFQNLGIQCVK	1||1	1.3||0.86	NA||NA	1.08	0.31113	28.8083	2	2
Q8TEQ6	793	Q8TEQ6_793	GEMIN5	GEMI5_HUMAN Gem-associated protein 5 OS=Homo sapiens OX=9606 GN=GEMIN5 PE=1 SV=3	EPELPC(IPM[C])GLAPAVSR|EPELPC(IPM[C])GLAPAVSR|EPELPC(IPM[C])GLAPAVSR	5|2|9	1.08|1.16|1.0	0.2104|0.15556|0.10321	1.08	0.08	7.40741	16	3
Q7Z333	602	Q7Z333_602	SETX	SETX_HUMAN Probable helicase senataxin OS=Homo sapiens OX=9606 GN=SETX PE=1 SV=4	APPC(IPM[C])NTFVDLTSACK||APPC(IPM[C])NTFVDLTSACK	1||1	1.1||1.06	NA||NA	1.08	0.02828	2.61852	2	2
Q9UBB5	359	Q9UBB5_359	MBD2	MBD2_HUMAN Methyl-CpG-binding domain protein 2 OS=Homo sapiens OX=9606 GN=MBD2 PE=1 SV=1	NPAVWLNTSQPLC(IPM[C])K||NPAVWLNTSQPLC(IPM[C])K	1||1	1.28||0.88	NA||NA	1.08	0.28284	26.1889	2	2
Q9UPR0	90	Q9UPR0_90	PLCL2	PLCL2_HUMAN Inactive phospholipase C-like protein 2 OS=Homo sapiens OX=9606 GN=PLCL2 PE=1 SV=2	GVALAPTPSAVVC(IPM[C])TLPR|GVALAPTPSAVVC(IPM[C])TLPR|GVALAPTPSAVVC(IPM[C])TLPR	3|3|3	1.08|1.42|0.74	0.10693|0.26312|0.15588	1.08	0.34	31.4815	9	3
Q9UDY4	7	Q9UDY4_7	DNAJB4	DNJB4_HUMAN DnaJ homolog subfamily B member 4 OS=Homo sapiens OX=9606 GN=DNAJB4 PE=1 SV=1	YYC(IPM[C])ILGIEK|YYC(IPM[C])ILGIEK|	2|2|	1.17|0.99|	0.32527|0.02828|	1.08	0.12728	11.7852	4	2
Q9BVP2	251	Q9BVP2_251	GNL3	GNL3_HUMAN Guanine nucleotide-binding protein-like 3 OS=Homo sapiens OX=9606 GN=GNL3 PE=1 SV=2	|LLGGFQETC(IPM[C])SK|LLGGFQETC(IPM[C])SK	|2|1	|1.09|1.07	|0.0|NA	1.08	0.01414	1.30926	3	2
P42345	674	P42345_674	MTOR	MTOR_HUMAN Serine/threonine-protein kinase mTOR OS=Homo sapiens OX=9606 GN=MTOR PE=1 SV=1	|YC(IPM[C])VLASLDER|YC(IPM[C])VLASLDER	|1|2	|1.15|1.01	|NA|0.05657	1.08	0.09899	9.16574	3	2
Q9C0C2	1296	Q9C0C2_1296	TNKS1BP1	TB182_HUMAN 182 kDa tankyrase-1-binding protein OS=Homo sapiens OX=9606 GN=TNKS1BP1 PE=1 SV=4	NMAPGAVC(IPM[C])SPGESK|NMAPGAVC(IPM[C])SPGESK|NMAPGAVC(IPM[C])SPGESK	2|2|2	0.995|1.045|1.205	0.06364|0.02121|0.12021	1.08167	0.1097	10.1417	6	3
P55769	30	P55769_30	SNU13	NH2L1_HUMAN NHP2-like protein 1 OS=Homo sapiens OX=9606 GN=SNU13 PE=1 SV=3	LVQQSC(IPM[C])NYK LDLVQQSC(IPM[C])NYK LLDLVQQSC(IPM[C])NYK|LVQQSC(IPM[C])NYK DLVQQSC(IPM[C])NYK LDLVQQSC(IPM[C])NYK LLDLVQQSC(IPM[C])NYK|DLVQQSC(IPM[C])NYK LDLVQQSC(IPM[C])NYK LLDLVQQSC(IPM[C])NYK	18|14|10	1.125|1.045|1.075	0.08238|0.07277|0.1484	1.08167	0.04041	3.73589	42	3
O00567	142	O00567_142	NOP56	NOP56_HUMAN Nucleolar protein 56 OS=Homo sapiens OX=9606 GN=NOP56 PE=1 SV=4	GLTDLSAC(IPM[C])K|GLTDLSAC(IPM[C])K|GLTDLSAC(IPM[C])K	4|5|5	1.075|1.1|1.07	0.02062|0.06496|0.12239	1.08167	0.01607	1.48567	14	3
Q9HAV4	714	Q9HAV4_714	XPO5	XPO5_HUMAN Exportin-5 OS=Homo sapiens OX=9606 GN=XPO5 PE=1 SV=1	SCDPGLEDPC(IPM[C])GLNR|SCDPGLEDPC(IPM[C])GLNR|SCDPGLEDPC(IPM[C])GLNR	2|1|1	0.975|1.12|1.15	0.03536|NA|NA	1.08167	0.09359	8.65236	4	3
Q9Y6C9	79	Q9Y6C9_79	MTCH2	MTCH2_HUMAN Mitochondrial carrier homolog 2 OS=Homo sapiens OX=9606 GN=MTCH2 PE=1 SV=1	LC(IPM[C])SGVLGTVVHGK|LC(IPM[C])SGVLGTVVHGK|LC(IPM[C])SGVLGTVVHGK	6|4|4	0.97|1.16|1.115	0.09933|0.2068|0.03317	1.08167	0.09929	9.17932	14	3
Q15654	47	Q15654_47	TRIP6	TRIP6_HUMAN Thyroid receptor-interacting protein 6 OS=Homo sapiens OX=9606 GN=TRIP6 PE=1 SV=3	VNFC(IPM[C])PLPSEQCYQAPGGPEDR|VNFC(IPM[C])PLPSEQCYQAPGGPEDR|VNFC(IPM[C])PLPSEQCYQAPGGPEDR	6|2|2	1.01|1.07|1.165	0.19068|0.0|0.19092	1.08167	0.07816	7.22586	10	3
Q9NX74	475	Q9NX74_475	DUS2	DUS2L_HUMAN tRNA-dihydrouridine(20) synthase [NAD(P)+]-like OS=Homo sapiens OX=9606 GN=DUS2 PE=1 SV=1	AQELAQPGDLC(IPM[C])K|AQELAQPGDLC(IPM[C])K|	2|1|	1.075|1.09|	0.03536|NA|	1.0825	0.01061	0.980139	3	2
O00429	361	O00429_361	DNM1L	DNM1L_HUMAN Dynamin-1-like protein OS=Homo sapiens OX=9606 GN=DNM1L PE=1 SV=2	|YIETSELC(IPM[C])GGAR|YIETSELC(IPM[C])GGAR	|2|2	|0.99|1.175	|0.0|0.26163	1.0825	0.13081	12.0841	4	2
Q9H4F8	47	Q9H4F8_47	SMOC1	SMOC1_HUMAN SPARC-related modular calcium-binding protein 1 OS=Homo sapiens OX=9606 GN=SMOC1 PE=1 SV=1	DPQCNLHC(IPM[C])SR|DPQCNLHC(IPM[C])SR|DPQCNLHC(IPM[C])SR	1|2|2	0.83|1.22|1.2	NA|0.48083|0.0	1.08333	0.21962	20.2727	5	3
P15924	135	P15924_135	DSP	DESP_HUMAN Desmoplakin OS=Homo sapiens OX=9606 GN=DSP PE=1 SV=3	QMGQPC(IPM[C])DAYQK|QMGQPC(IPM[C])DAYQK|QMGQPC(IPM[C])DAYQK	2|2|3	1.17|0.96|1.12	0.11314|0.09899|0.03512	1.08333	0.1097	10.1262	7	3
Q5VYS8	70	Q5VYS8_70	TUT7	TUT7_HUMAN Terminal uridylyltransferase 7 OS=Homo sapiens OX=9606 GN=TUT7 PE=1 SV=1	KGPC(IPM[C])AVSSNPYAFK GPC(IPM[C])AVSSNPYAFK|KGPC(IPM[C])AVSSNPYAFK GPC(IPM[C])AVSSNPYAFK|GPC(IPM[C])AVSSNPYAFK	3|4|1	0.86|1.1|1.29	0.17502|0.29353|NA	1.08333	0.21548	19.8905	8	3
O95297	203	O95297_203	MPZL1	MPZL1_HUMAN Myelin protein zero-like protein 1 OS=Homo sapiens OX=9606 GN=MPZL1 PE=1 SV=1	DYTGC(IPM[C])STSESLSPVK|DYTGC(IPM[C])STSESLSPVK|DYTGC(IPM[C])STSESLSPVK	3|2|2	1.03|1.065|1.155	0.02082|0.02121|0.00707	1.08333	0.06449	5.95294	7	3
P26196	102	P26196_102	DDX6	DDX6_HUMAN Probable ATP-dependent RNA helicase DDX6 OS=Homo sapiens OX=9606 GN=DDX6 PE=1 SV=2	GNEFEDYC(IPM[C])LK|GNEFEDYC(IPM[C])LK|GNEFEDYC(IPM[C])LK	1|3|1	0.87|1.23|1.15	NA|0.09018|NA	1.08333	0.18903	17.449	5	3
O00410	420	O00410_420	IPO5	IPO5_HUMAN Importin-5 OS=Homo sapiens OX=9606 GN=IPO5 PE=1 SV=4	YAAC(IPM[C])NAVGQMATDFAPGFQK|YAAC(IPM[C])NAVGQMATDFAPGFQK|YAAC(IPM[C])NAVGQMATDFAPGFQK	3|6|1	1.15|1.05|1.05	0.5862|0.17697|NA	1.08333	0.05774	5.32986	10	3
Q09161	483	Q09161_483	NCBP1	NCBP1_HUMAN Nuclear cap-binding protein subunit 1 OS=Homo sapiens OX=9606 GN=NCBP1 PE=1 SV=1	ILDIVPPTFSALCPANPTC(IPM[C])IYK|ILDIVPPTFSALCPANPTC(IPM[C])IYK|ILDIVPPTFSALCPANPTC(IPM[C])IYK	3|1|1	1.45|0.83|0.97	0.14434|NA|NA	1.08333	0.32517	30.0158	5	3
Q9HAV7	124	Q9HAV7_124	GRPEL1	GRPE1_HUMAN GrpE protein homolog 1, mitochondrial OS=Homo sapiens OX=9606 GN=GRPEL1 PE=1 SV=2	ATQC(IPM[C])VPK|ATQC(IPM[C])VPK|ATQC(IPM[C])VPK	2|4|2	1.015|1.165|1.075	0.06364|0.07257|0.02121	1.085	0.0755	6.95853	8	3
Q06587	279	Q06587_279	RING1	RING1_HUMAN E3 ubiquitin-protein ligase RING1 OS=Homo sapiens OX=9606 GN=RING1 PE=1 SV=2	GEYC(IPM[C])QTR||GEYC(IPM[C])QTR	1||1	1.04||1.13	NA||NA	1.085	0.06364	5.86544	2	2
Q00610	870	Q00610_870	CLTC	CLH1_HUMAN Clathrin heavy chain 1 OS=Homo sapiens OX=9606 GN=CLTC PE=1 SV=5	IHEGC(IPM[C])EEPATHNALAK|IHEGC(IPM[C])EEPATHNALAK|IHEGC(IPM[C])EEPATHNALAK	7|6|9	1.01|1.075|1.17	0.27913|0.08976|0.26721	1.085	0.08047	7.41659	22	3
O60841	853	O60841_853	EIF5B	IF2P_HUMAN Eukaryotic translation initiation factor 5B OS=Homo sapiens OX=9606 GN=EIF5B PE=1 SV=4	LAHC(IPM[C])EELR|LAHC(IPM[C])EELR|	5|1|	1.15|1.02|	0.15897|NA|	1.085	0.09192	8.47189	6	2
Q9BYG3	269	Q9BYG3_269	NIFK	MK67I_HUMAN MKI67 FHA domain-interacting nucleolar phosphoprotein OS=Homo sapiens OX=9606 GN=NIFK PE=1 SV=1	QPISC(IPM[C])VK|QPISC(IPM[C])VK|QPISC(IPM[C])VK	2|2|3	1.16|0.985|1.11	0.56569|0.02121|0.17098	1.085	0.09014	8.30783	7	3
Q9BZI7	319	Q9BZI7_319	UPF3B	REN3B_HUMAN Regulator of nonsense transcripts 3B OS=Homo sapiens OX=9606 GN=UPF3B PE=1 SV=1	ASGQSC(IPM[C])TLPK|ASGQSC(IPM[C])TLPK|	2|2|	1.12|1.05|	0.0|0.08485|	1.085	0.0495	4.56221	4	2
O00410	266	O00410_266	IPO5	IPO5_HUMAN Importin-5 OS=Homo sapiens OX=9606 GN=IPO5 PE=1 SV=4	LC(IPM[C])GDTSLNNMQR|LC(IPM[C])GDTSLNNMQR|	2|2|	1.065|1.105|	0.19092|0.12021|	1.085	0.02828	2.60645	4	2
Q7Z2K6	43	Q7Z2K6_43	ERMP1	ERMP1_HUMAN Endoplasmic reticulum metallopeptidase 1 OS=Homo sapiens OX=9606 GN=ERMP1 PE=1 SV=2	AQEPLVDGC(IPM[C])SGGGR||AQEPLVDGC(IPM[C])SGGGR	1||1	1.13||1.04	NA||NA	1.085	0.06364	5.86544	2	2
Q14331	205	Q14331_205	FRG1	FRG1_HUMAN Protein FRG1 OS=Homo sapiens OX=9606 GN=FRG1 PE=1 SV=1	QC(IPM[C])EINYVK|QC(IPM[C])EINYVK|	3|2|	1.06|1.11|	0.09018|0.09899|	1.085	0.03536	3.25899	5	2
P30536	19	P30536_19	TSPO	TSPO_HUMAN Translocator protein OS=Homo sapiens OX=9606 GN=TSPO PE=1 SV=3	PSLGC(IPM[C])FVGSR APSLGC(IPM[C])FVGSR LAPSLGC(IPM[C])FVGSR TLAPSLGC(IPM[C])FVGSR APPWVPAMGFTLAPSLGC(IPM[C])FVGSR|PSLGC(IPM[C])FVGSR APSLGC(IPM[C])FVGSR LAPSLGC(IPM[C])FVGSR TLAPSLGC(IPM[C])FVGSR FTLAPSLGC(IPM[C])FVGSR APPWVPAMGFTLAPSLGC(IPM[C])FVGSR|LGC(IPM[C])FVGSR PSLGC(IPM[C])FVGSR APSLGC(IPM[C])FVGSR LAPSLGC(IPM[C])FVGSR TLAPSLGC(IPM[C])FVGSR PPWVPAMGFTLAPSLGC(IPM[C])FVGSR APPWVPAMGFTLAPSLGC…	24|31|37	1.085|1.1|1.07	0.15871|0.1967|0.24783	1.085	0.015	1.38249	92	3
Q6ZMB5	326	Q6ZMB5_326	TMEM184A	T184A_HUMAN Transmembrane protein 184A OS=Homo sapiens OX=9606 GN=TMEM184A PE=1 SV=1	YAFPC(IPM[C])QVYAEK|YAFPC(IPM[C])QVYAEK|	2|3|	1.06|1.11|	0.04243|0.02309|	1.085	0.03536	3.25899	5	2
Q14C86	568	Q14C86_568	GAPVD1	GAPD1_HUMAN GTPase-activating protein and VPS9 domain-containing protein 1 OS=Homo sapiens OX=9606 GN=GAPVD1 PE=1 SV=2	FSLC(IPM[C])SDNLEGISEGPSNR|FSLC(IPM[C])SDNLEGISEGPSNR|FSLC(IPM[C])SDNLEGISEGPSNR	2|2|4	1.095|1.12|1.04	0.38891|0.01414|0.1584	1.085	0.04093	3.77235	8	3
O15304	6	O15304_6	SIVA1	SIVA_HUMAN Apoptosis regulatory protein Siva OS=Homo sapiens OX=9606 GN=SIVA1 PE=1 SV=2	SC(IPM[C])PFADVAPLQLK|C(IPM[C])PFADVAPLQLK SC(IPM[C])PFADVAPLQLK|SC(IPM[C])PFADVAPLQLK	1|2|1	1.18|1.035|1.04	NA|0.16263|NA	1.085	0.08231	7.58618	4	3
P27816	654	P27816_654	MAP4	MAP4_HUMAN Microtubule-associated protein 4 OS=Homo sapiens OX=9606 GN=MAP4 PE=1 SV=3	KPC(IPM[C])NSQPSELSSETSGIAR KPC(IPM[C])NSQPSELSSETSGIARPEEGRPVVSGTGNDITTPPNK|KPC(IPM[C])NSQPSELSSETSGIAR KPC(IPM[C])NSQPSELSSETSGIARPEEGRPVVSGTGNDITTPPNK PC(IPM[C])NSQPSELSSETSGIARPEEGRPVVSGTGNDITTPPNK|KPC(IPM[C])NSQPSELSSETSGIAR KPC(IPM[C])NSQPSELSSETSGIARPEEGRPVVSGTGNDITTPPNK PC(IPM[C])NSQPSELSSETSGIARPEEGRPVVSGTGNDITTPPNK	5|8|8	1.03|1.125|1.105	0.38538|0.18538|0.34981	1.08667	0.05008	4.60857	21	3
Q8NB16	184	Q8NB16_184	MLKL	MLKL_HUMAN Mixed lineage kinase domain-like protein OS=Homo sapiens OX=9606 GN=MLKL PE=1 SV=1	C(IPM[C])MQEIPQEQIK|C(IPM[C])MQEIPQEQIK|C(IPM[C])MQEIPQEQIK	2|2|3	1.135|1.035|1.09	0.12021|0.02121|0.29103	1.08667	0.05008	4.60857	7	3
P09497	199	P09497_199	CLTB	CLCB_HUMAN Clathrin light chain B OS=Homo sapiens OX=9606 GN=CLTB PE=1 SV=1	LC(IPM[C])DFNPK VAQLC(IPM[C])DFNPK|LC(IPM[C])DFNPK VAQLC(IPM[C])DFNPK|LC(IPM[C])DFNPK VAQLC(IPM[C])DFNPK	15|9|8	1.06|1.12|1.08	0.14772|0.11749|0.0649	1.08667	0.03055	2.81134	32	3
Q8IVF2	5271	Q8IVF2_5271	AHNAK2	AHNK2_HUMAN Protein AHNAK2 OS=Homo sapiens OX=9606 GN=AHNAK2 PE=1 SV=2	C(IPM[C])DLDSTGLK|C(IPM[C])DLDSTGLK|C(IPM[C])DLDSTGLK	2|1|2	0.845|1.07|1.345	0.06364|NA|0.02121	1.08667	0.25042	23.0447	5	3
P29144	28	P29144_28	TPP2	TPP2_HUMAN Tripeptidyl-peptidase 2 OS=Homo sapiens OX=9606 GN=TPP2 PE=1 SV=4	TGAASFLC(IPM[C])R|TGAASFLC(IPM[C])R|TGAASFLC(IPM[C])R	1|3|1	1.09|1.0|1.17	NA|0.11547|NA	1.08667	0.08505	7.82666	5	3
Q7L2J0	522	Q7L2J0_522	MEPCE	MEPCE_HUMAN 7SK snRNA methylphosphate capping enzyme OS=Homo sapiens OX=9606 GN=MEPCE PE=1 SV=1	SC(IPM[C])FPASLTASR|SC(IPM[C])FPASLTASR|SC(IPM[C])FPASLTASR	1|1|1	1.28|0.94|1.04	NA|NA|NA	1.08667	0.17474	16.0803	3	3
Q86X02	317	Q86X02_317	CDR2L	CDR2L_HUMAN Cerebellar degeneration-related protein 2-like OS=Homo sapiens OX=9606 GN=CDR2L PE=1 SV=2	SC(IPM[C])SDTALNAIVAK|SC(IPM[C])SDTALNAIVAK|SC(IPM[C])SDTALNAIVAK	3|5|4	0.95|1.2|1.11	0.03464|0.11446|0.04509	1.08667	0.12662	11.6521	12	3
O95071	2314	O95071_2314	UBR5	UBR5_HUMAN E3 ubiquitin-protein ligase UBR5 OS=Homo sapiens OX=9606 GN=UBR5 PE=1 SV=2	LPNLEC(IPM[C])IQNANK|LPNLEC(IPM[C])IQNANK|LPNLEC(IPM[C])IQNANK	5|7|6	1.0|1.14|1.12	0.09628|0.09322|0.1669	1.08667	0.07572	6.96808	18	3
O60318	1945	O60318_1945	MCM3AP	GANP_HUMAN Germinal-center associated nuclear protein OS=Homo sapiens OX=9606 GN=MCM3AP PE=1 SV=2	EQLQLSEATGTC(IPM[C])LGER|EQLQLSEATGTC(IPM[C])LGER|EQLQLSEATGTC(IPM[C])LGER	3|1|2	1.11|0.96|1.19	0.24007|NA|0.08485	1.08667	0.11676	10.7448	6	3
P36956	898	P36956_898	SREBF1	SRBP1_HUMAN Sterol regulatory element-binding protein 1 OS=Homo sapiens OX=9606 GN=SREBF1 PE=1 SV=2	LC(IPM[C])PLVEHLPR|LC(IPM[C])PLVEHLPR|LC(IPM[C])PLVEHLPR	3|2|6	1.01|1.25|1.0	0.17349|0.14142|0.10545	1.08667	0.14154	13.0251	11	3
Q7LBC6	569	Q7LBC6_569	KDM3B	KDM3B_HUMAN Lysine-specific demethylase 3B OS=Homo sapiens OX=9606 GN=KDM3B PE=1 SV=2	QSLESLSSGLC(IPM[C])K|QSLESLSSGLC(IPM[C])K|QSLESLSSGLC(IPM[C])K	1|1|1	1.1|1.24|0.92	NA|NA|NA	1.08667	0.16042	14.7625	3	3
P15924	174	P15924_174	DSP	DESP_HUMAN Desmoplakin OS=Homo sapiens OX=9606 GN=DSP PE=1 SV=3	GGGGYTC(IPM[C])QSGSGWDEFTK|GGGGYTC(IPM[C])QSGSGWDEFTK|GGGGYTC(IPM[C])QSGSGWDEFTK	3|4|7	1.18|0.99|1.09	0.0781|0.01915|0.37691	1.08667	0.09504	8.74599	14	3
Q93088	131	Q93088_131	BHMT	BHMT1_HUMAN Betaine--homocysteine S-methyltransferase 1 OS=Homo sapiens OX=9606 GN=BHMT PE=1 SV=2	QVADEGDALVAGGVSQTPSYLSC(IPM[C])K|QVADEGDALVAGGVSQTPSYLSC(IPM[C])K|QVADEGDALVAGGVSQTPSYLSC(IPM[C])K	1|1|1	1.27|1.1|0.89	NA|NA|NA	1.08667	0.19035	17.5168	3	3
P31327	1126	P31327_1126	CPS1	CPSM_HUMAN Carbamoyl-phosphate synthase [ammonia], mitochondrial OS=Homo sapiens OX=9606 GN=CPS1 PE=1 SV=2	SVDYPC(IPM[C])LLR|SVDYPC(IPM[C])LLR|SVDYPC(IPM[C])LLR	6|4|2	1.08|1.28|0.9	0.20673|0.22247|0.14142	1.08667	0.19009	17.4929	12	3
Q9BQ70	83	Q9BQ70_83	TCF25	TCF25_HUMAN Transcription factor 25 OS=Homo sapiens OX=9606 GN=TCF25 PE=1 SV=1	SGC(IPM[C])ALTDAVAPGNK||SGC(IPM[C])ALTDAVAPGNK	2||2	1.07||1.105	0.09899||0.0495	1.0875	0.02475	2.27586	4	2
Q00796	45	Q00796_45	SORD	DHSO_HUMAN Sorbitol dehydrogenase OS=Homo sapiens OX=9606 GN=SORD PE=1 SV=4	|VGIC(IPM[C])GSDVHYWEYGR|VGIC(IPM[C])GSDVHYWEYGR	|2|1	|1.025|1.15	|0.19092|NA	1.0875	0.08839	8.12782	3	2
P60981	23	P60981_23	DSTN	DEST_HUMAN Destrin OS=Homo sapiens OX=9606 GN=DSTN PE=1 SV=3	C(IPM[C])STPEEIKK|C(IPM[C])STPEEIKK|C(IPM[C])STPEEIKK	2|3|4	1.085|1.14|1.04	0.14849|0.20599|0.13342	1.08833	0.05008	4.60155	9	3
Q96T76	794	Q96T76_794	MMS19	MMS19_HUMAN MMS19 nucleotide excision repair protein homolog OS=Homo sapiens OX=9606 GN=MMS19 PE=1 SV=2	VEAGLGSGPC(IPM[C])R|VEAGLGSGPC(IPM[C])R|VEAGLGSGPC(IPM[C])R	4|6|7	1.065|1.11|1.09	0.11899|0.11431|0.13675	1.08833	0.02255	2.07198	17	3
Q9H2C2	30	Q9H2C2_30	ARV1	ARV1_HUMAN Protein ARV1 OS=Homo sapiens OX=9606 GN=ARV1 PE=1 SV=1	GNVDGVAATPTAASASC(IPM[C])QYR|GNVDGVAATPTAASASC(IPM[C])QYR|GNVDGVAATPTAASASC(IPM[C])QYR	2|1|2	1.05|1.25|0.965	0.0|NA|0.00707	1.08833	0.14632	13.4445	5	3
P42166	341	P42166_341	TMPO	LAP2A_HUMAN Lamina-associated polypeptide 2, isoform alpha OS=Homo sapiens OX=9606 GN=TMPO PE=1 SV=2	SGIQPLC(IPM[C])PER|SGIQPLC(IPM[C])PER|SGIQPLC(IPM[C])PER	8|9|11	1.115|1.1|1.05	0.0484|0.07897|0.07613	1.08833	0.03403	3.12681	28	3
Q99439	164	Q99439_164	CNN2	CNN2_HUMAN Calponin-2 OS=Homo sapiens OX=9606 GN=CNN2 PE=1 SV=4	AGQC(IPM[C])VIGLQMGTNK|AGQC(IPM[C])VIGLQMGTNK|AGQC(IPM[C])VIGLQMGTNK	4|5|4	1.015|1.11|1.14	0.10614|0.177|0.28849	1.08833	0.06526	5.99634	13	3
Q96C19	172	Q96C19_172	EFHD2	EFHD2_HUMAN EF-hand domain-containing protein D2 OS=Homo sapiens OX=9606 GN=EFHD2 PE=1 SV=1	AAAGELQEDSGLC(IPM[C])VLAR|AAAGELQEDSGLC(IPM[C])VLAR|AAAGELQEDSGLC(IPM[C])VLAR	13|15|14	1.12|1.07|1.075	0.20897|0.08307|0.09677	1.08833	0.02754	2.53048	42	3
P58107	4893	P58107_4893	EPPK1	EPIPL_HUMAN Epiplakin OS=Homo sapiens OX=9606 GN=EPPK1 PE=1 SV=3	YLEGTSC(IPM[C])IAGVLVPAK|YLEGTSC(IPM[C])IAGVLVPAK|YLEGTSC(IPM[C])IAGVLVPAK	5|4|3	0.99|1.155|1.12	0.1362|0.22247|0.05508	1.08833	0.08694	7.98839	12	3
P58107	4360	P58107_4360	EPPK1	EPIPL_HUMAN Epiplakin OS=Homo sapiens OX=9606 GN=EPPK1 PE=1 SV=3	YLEGTSC(IPM[C])IAGVLVPAK|YLEGTSC(IPM[C])IAGVLVPAK|YLEGTSC(IPM[C])IAGVLVPAK	5|4|3	0.99|1.155|1.12	0.1362|0.22247|0.05508	1.08833	0.08694	7.98839	12	3
P58107	3826	P58107_3826	EPPK1	EPIPL_HUMAN Epiplakin OS=Homo sapiens OX=9606 GN=EPPK1 PE=1 SV=3	YLEGTSC(IPM[C])IAGVLVPAK|YLEGTSC(IPM[C])IAGVLVPAK|YLEGTSC(IPM[C])IAGVLVPAK	5|4|3	0.99|1.155|1.12	0.1362|0.22247|0.05508	1.08833	0.08694	7.98839	12	3
P58107	3292	P58107_3292	EPPK1	EPIPL_HUMAN Epiplakin OS=Homo sapiens OX=9606 GN=EPPK1 PE=1 SV=3	YLEGTSC(IPM[C])IAGVLVPAK|YLEGTSC(IPM[C])IAGVLVPAK|YLEGTSC(IPM[C])IAGVLVPAK	5|4|3	0.99|1.155|1.12	0.1362|0.22247|0.05508	1.08833	0.08694	7.98839	12	3
P58107	2761	P58107_2761	EPPK1	EPIPL_HUMAN Epiplakin OS=Homo sapiens OX=9606 GN=EPPK1 PE=1 SV=3	YLEGTSC(IPM[C])IAGVLVPAK|YLEGTSC(IPM[C])IAGVLVPAK|YLEGTSC(IPM[C])IAGVLVPAK	5|4|3	0.99|1.155|1.12	0.1362|0.22247|0.05508	1.08833	0.08694	7.98839	12	3
P58107	2225	P58107_2225	EPPK1	EPIPL_HUMAN Epiplakin OS=Homo sapiens OX=9606 GN=EPPK1 PE=1 SV=3	YLEGTSC(IPM[C])IAGVLVPAK|YLEGTSC(IPM[C])IAGVLVPAK|YLEGTSC(IPM[C])IAGVLVPAK	5|4|3	0.99|1.155|1.12	0.1362|0.22247|0.05508	1.08833	0.08694	7.98839	12	3
Q09666	2162	Q09666_2162	AHNAK	AHNK_HUMAN Neuroblast differentiation-associated protein AHNAK OS=Homo sapiens OX=9606 GN=AHNAK PE=1 SV=2	LEGDLTGPSVDVEVPDVELEC(IPM[C])PDAK|LEGDLTGPSVDVEVPDVELEC(IPM[C])PDAK|LEGDLTGPSVDVEVPDVELEC(IPM[C])PDAK	2|3|5	1.045|1.18|1.04	0.07778|0.00577|0.20608	1.08833	0.07943	7.29834	10	3
Q9P2E9	1216	Q9P2E9_1216	RRBP1	RRBP1_HUMAN Ribosome-binding protein 1 OS=Homo sapiens OX=9606 GN=RRBP1 PE=1 SV=5	HMAAASAEC(IPM[C])QNYAK|HMAAASAEC(IPM[C])QNYAK|HMAAASAEC(IPM[C])QNYAK	1|1|1	1.1|0.95|1.22	NA|NA|NA	1.09	0.13528	12.411	3	3
Q99832	158	Q99832_158	CCT7	TCPH_HUMAN T-complex protein 1 subunit eta OS=Homo sapiens OX=9606 GN=CCT7 PE=1 SV=2	C(IPM[C])AMTALSSK|C(IPM[C])AMTALSSK|C(IPM[C])AMTALSSK	2|4|1	1.42|1.05|0.8	0.02828|0.07681|NA	1.09	0.31193	28.6174	7	3
P29353	416	P29353_416	SHC1	SHC1_HUMAN SHC-transforming protein 1 OS=Homo sapiens OX=9606 GN=SHC1 PE=1 SV=4	QMPPPPPC(IPM[C])PGR||QMPPPPPC(IPM[C])PGR	1||1	0.83||1.35	NA||NA	1.09	0.3677	33.7339	2	2
Q9H2H9	131	Q9H2H9_131	SLC38A1	S38A1_HUMAN Sodium-coupled neutral amino acid transporter 1 OS=Homo sapiens OX=9606 GN=SLC38A1 PE=1 SV=1	ETGC(IPM[C])MVYEK|ETGC(IPM[C])MVYEK|ETGC(IPM[C])MVYEK	5|3|3	1.29|1.01|0.97	0.20241|0.01528|0.04041	1.09	0.17436	15.9963	11	3
Q9Y6C9	296	Q9Y6C9_296	MTCH2	MTCH2_HUMAN Mitochondrial carrier homolog 2 OS=Homo sapiens OX=9606 GN=MTCH2 PE=1 SV=1	TYC(IPM[C])CDLK|TYC(IPM[C])CDLK|TYC(IPM[C])CDLK	1|1|6	1.13|1.02|1.12	NA|NA|0.1027	1.09	0.06083	5.58073	8	3
P55060	387	P55060_387	CSE1L	XPO2_HUMAN Exportin-2 OS=Homo sapiens OX=9606 GN=CSE1L PE=1 SV=3	AAC(IPM[C])DLVR|AAC(IPM[C])DLVR|AAC(IPM[C])DLVR	9|12|13	1.08|1.1|1.09	0.08492|0.08575|0.04095	1.09	0.01	0.917431	34	3
Q92538	613	Q92538_613	GBF1	GBF1_HUMAN Golgi-specific brefeldin A-resistance guanine nucleotide exchange factor 1 OS=Homo sapiens OX=9606 GN=GBF1 PE=1 SV=2	PSC(IPM[C])EIVDGTR|PSC(IPM[C])EIVDGTR|PSC(IPM[C])EIVDGTR	5|4|4	1.1|0.995|1.175	0.16529|0.07594|0.19339	1.09	0.09042	8.29541	13	3
Q7L2E3	1183	Q7L2E3_1183	DHX30	DHX30_HUMAN ATP-dependent RNA helicase DHX30 OS=Homo sapiens OX=9606 GN=DHX30 PE=1 SV=1	GPC(IPM[C])GSFDVR|GPC(IPM[C])GSFDVR|GPC(IPM[C])GSFDVR	4|3|5	1.06|1.11|1.1	0.06131|0.07638|0.08849	1.09	0.02646	2.42752	12	3
O60504	521	O60504_521	SORBS3	VINEX_HUMAN Vinexin OS=Homo sapiens OX=9606 GN=SORBS3 PE=1 SV=2	LC(IPM[C])DDGPQLPTSPR|LC(IPM[C])DDGPQLPTSPR|LC(IPM[C])DDGPQLPTSPR	7|5|5	1.02|1.17|1.08	0.19265|0.28798|0.21592	1.09	0.0755	6.92661	17	3
Q16822	306	Q16822_306	PCK2	PCKGM_HUMAN Phosphoenolpyruvate carboxykinase [GTP], mitochondrial OS=Homo sapiens OX=9606 GN=PCK2 PE=1 SV=4	YVAAAFPSAC(IPM[C])GK|YVAAAFPSAC(IPM[C])GK|YVAAAFPSAC(IPM[C])GK	3|2|2	1.09|1.125|1.055	0.08544|0.07778|0.03536	1.09	0.035	3.21101	7	3
P14923	457	P14923_457	JUP	PLAK_HUMAN Junction plakoglobin OS=Homo sapiens OX=9606 GN=JUP PE=1 SV=3	AGDKDDITEPAVC(IPM[C])ALR|AGDKDDITEPAVC(IPM[C])ALR|AGDKDDITEPAVC(IPM[C])ALR	1|2|1	1.23|1.03|1.01	NA|0.01414|NA	1.09	0.12166	11.1615	4	3
O00273	38	O00273_38	DFFA	DFFA_HUMAN DNA fragmentation factor subunit alpha OS=Homo sapiens OX=9606 GN=DFFA PE=1 SV=1	EQHGVAASC(IPM[C])LEDLR||EQHGVAASC(IPM[C])LEDLR	2||3	1.07||1.11	0.09899||0.35838	1.09	0.02828	2.5945	5	2
O96008	76	O96008_76	TOMM40	TOM40_HUMAN Mitochondrial import receptor subunit TOM40 homolog OS=Homo sapiens OX=9606 GN=TOMM40 PE=1 SV=1	TPGAATASASGAAEDGACGC(IPM[C])LPNPGTFEECHR|TPGAATASASGAAEDGACGC(IPM[C])LPNPGTFEECHR|TPGAATASASGAAEDGACGC(IPM[C])LPNPGTFEECHR	5|3|2	1.06|1.1|1.11	0.04159|0.14048|0.02828	1.09	0.02646	2.42752	10	3
Q92616	1984	Q92616_1984	GCN1	GCN1_HUMAN eIF-2-alpha kinase activator GCN1 OS=Homo sapiens OX=9606 GN=GCN1 PE=1 SV=6	QGVC(IPM[C])IGLSEIMK|QGVC(IPM[C])IGLSEIMK|QGVC(IPM[C])IGLSEIMK	8|9|6	1.105|1.12|1.045	0.0834|0.20042|0.07146	1.09	0.03969	3.64128	23	3
O00566	27	O00566_27	MPHOSPH10	MPP10_HUMAN U3 small nucleolar ribonucleoprotein protein MPP10 OS=Homo sapiens OX=9606 GN=MPHOSPH10 PE=1 SV=2	ATGRPEC(IPM[C])FLTIQEGLASK||ATGRPEC(IPM[C])FLTIQEGLASK	1||1	1.12||1.06	NA||NA	1.09	0.04243	3.89266	2	2
Q06210	264	Q06210_264	GFPT1	GFPT1_HUMAN Glutamine--fructose-6-phosphate aminotransferase [isomerizing] 1 OS=Homo sapiens OX=9606 GN=GFPT1 PE=1 SV=3	VDSTTC(IPM[C])LFPVEEK|VDSTTC(IPM[C])LFPVEEK|VDSTTC(IPM[C])LFPVEEK	3|4|3	0.97|1.07|1.23	0.23714|0.08813|0.07095	1.09	0.13115	12.0321	10	3
O94822	227	O94822_227	LTN1	LTN1_HUMAN E3 ubiquitin-protein ligase listerin OS=Homo sapiens OX=9606 GN=LTN1 PE=1 SV=6	VVTC(IPM[C])SLLALK|VVTC(IPM[C])SLLALK|VVTC(IPM[C])SLLALK	1|5|1	0.88|1.24|1.15	NA|0.15453|NA	1.09	0.18735	17.1881	7	3
Q14432	526	Q14432_526	PDE3A	PDE3A_HUMAN cGMP-inhibited 3',5'-cyclic phosphodiesterase A OS=Homo sapiens OX=9606 GN=PDE3A PE=1 SV=3	ISPLSSPC(IPM[C])SSPLQGTPASSLVSK|ISPLSSPC(IPM[C])SSPLQGTPASSLVSK|ISPLSSPC(IPM[C])SSPLQGTPASSLVSK	4|6|6	1.07|1.09|1.11	0.05774|0.06113|0.08595	1.09	0.02	1.83486	16	3
P07814	1076	P07814_1076	EPRS1	SYEP_HUMAN Bifunctional glutamate/proline--tRNA ligase OS=Homo sapiens OX=9606 GN=EPRS1 PE=1 SV=5	LGVENC(IPM[C])YFPMFVSQSALEK|LGVENC(IPM[C])YFPMFVSQSALEK|LGVENC(IPM[C])YFPMFVSQSALEK	1|2|1	1.08|0.93|1.26	NA|0.21213|NA	1.09	0.16523	15.1587	4	3
Q8IZ13	119	Q8IZ13_119	ZBED8	ZBED8_HUMAN Protein ZBED8 OS=Homo sapiens OX=9606 GN=ZBED8 PE=1 SV=1	LVKPC(IPM[C])ALEIAQIVLGPDAQK|LVKPC(IPM[C])ALEIAQIVLGPDAQK|	1|1|	1.05|1.13|	NA|NA|	1.09	0.05657	5.18991	2	2
P15328	57	P15328_57	FOLR1	FOLR1_HUMAN Folate receptor alpha OS=Homo sapiens OX=9606 GN=FOLR1 PE=1 SV=3	|LHEQC(IPM[C])R|LHEQC(IPM[C])R	|1|1	|1.22|0.96	|NA|NA	1.09	0.18385	16.867	2	2
O14745	206	O14745_206	SLC9A3R1	NHRF1_HUMAN Na(+)/H(+) exchange regulatory cofactor NHE-RF1 OS=Homo sapiens OX=9606 GN=SLC9A3R1 PE=1 SV=4	|IVEVNGVC(IPM[C])MEGK|IVEVNGVC(IPM[C])MEGK	|1|1	|1.12|1.06	|NA|NA	1.09	0.04243	3.89266	2	2
Q15061	380	Q15061_380	WDR43	WDR43_HUMAN WD repeat-containing protein 43 OS=Homo sapiens OX=9606 GN=WDR43 PE=1 SV=3	|DISNC(IPM[C])WAPK|DISNC(IPM[C])WAPK	|2|1	|1.19|0.99	|0.0|NA	1.09	0.14142	12.9743	3	2
Q5TA50	105	Q5TA50_105	CPTP	CPTP_HUMAN Ceramide-1-phosphate transfer protein OS=Homo sapiens OX=9606 GN=CPTP PE=1 SV=1	SHHPESGC(IPM[C])R|SHHPESGC(IPM[C])R|SHHPESGC(IPM[C])R	1|4|2	1.34|0.98|0.955	NA|0.05188|0.02121	1.09167	0.21543	19.734	7	3
Q6UB35	302	Q6UB35_302	MTHFD1L	C1TM_HUMAN Monofunctional C1-tetrahydrofolate synthase, mitochondrial OS=Homo sapiens OX=9606 GN=MTHFD1L PE=1 SV=1	VGC(IPM[C])GSPR|VGC(IPM[C])GSPR|VGC(IPM[C])GSPR	2|2|3	1.01|1.115|1.15	0.0|0.06364|0.07211	1.09167	0.07286	6.67418	7	3
P04183	206	P04183_206	TK1	KITH_HUMAN Thymidine kinase, cytosolic OS=Homo sapiens OX=9606 GN=TK1 PE=1 SV=2	ENC(IPM[C])PVPGKPGEAVAAR|ENC(IPM[C])PVPGKPGEAVAAR|ENC(IPM[C])PVPGKPGEAVAAR	8|6|7	1.145|1.11|1.02	0.15764|0.18487|0.1906	1.09167	0.06449	5.90746	21	3
P26641	266	P26641_266	EEF1G	EF1G_HUMAN Elongation factor 1-gamma OS=Homo sapiens OX=9606 GN=EEF1G PE=1 SV=3	AAAPAPEEEMDEC(IPM[C])EQALAAEPK|AAAPAPEEEMDEC(IPM[C])EQALAAEPK|AAAPAPEEEMDEC(IPM[C])EQALAAEPK	11|9|10	1.05|1.13|1.095	0.17128|0.12767|0.21051	1.09167	0.0401	3.67327	30	3
Q9ULT8	1855	Q9ULT8_1855	HECTD1	HECD1_HUMAN E3 ubiquitin-protein ligase HECTD1 OS=Homo sapiens OX=9606 GN=HECTD1 PE=1 SV=3	LLQLSC(IPM[C])NGNVK|LLQLSC(IPM[C])NGNVK|LLQLSC(IPM[C])NGNVK	4|2|4	1.13|1.105|1.04	0.18294|0.06364|0.045	1.09167	0.04646	4.25586	10	3
Q14980	160	Q14980_160	NUMA1	NUMA1_HUMAN Nuclear mitotic apparatus protein 1 OS=Homo sapiens OX=9606 GN=NUMA1 PE=1 SV=2	APVPSTC(IPM[C])SSTFPEELSPPSHQAK|APVPSTC(IPM[C])SSTFPEELSPPSHQAK|APVPSTC(IPM[C])SSTFPEELSPPSHQAK	6|4|5	1.195|1.1|0.98	0.02714|0.08699|0.19032	1.09167	0.10774	9.86928	15	3
P98082	263	P98082_263	DAB2	DAB2_HUMAN Disabled homolog 2 OS=Homo sapiens OX=9606 GN=DAB2 PE=1 SV=3	ENPFLTNGITSC(IPM[C])SLPR|ENPFLTNGITSC(IPM[C])SLPR|ENPFLTNGITSC(IPM[C])SLPR	9|6|9	1.03|1.055|1.19	0.09356|0.07935|0.13379	1.09167	0.08607	7.88425	24	3
P24752	126	P24752_126	ACAT1	THIL_HUMAN Acetyl-CoA acetyltransferase, mitochondrial OS=Homo sapiens OX=9606 GN=ACAT1 PE=1 SV=1	VC(IPM[C])ASGMK|VC(IPM[C])ASGMK|VC(IPM[C])ASGMK	24|30|27	1.1|1.1|1.08	0.06|0.07289|0.0313	1.09333	0.01155	1.05641	81	3
P08047	68	P08047_68	SP1	SP1_HUMAN Transcription factor Sp1 OS=Homo sapiens OX=9606 GN=SP1 PE=1 SV=3	LAATC(IPM[C])SR ALLAATC(IPM[C])SR|LAATC(IPM[C])SR ALLAATC(IPM[C])SR SSSTGSSSSTGGGGQESQPSPLALLAATC(IPM[C])SR|LAATC(IPM[C])SR ALLAATC(IPM[C])SR SSSTGSSSSTGGGGQESQPSPLALLAATC(IPM[C])SR	3|7|7	0.98|1.29|1.01	0.24111|0.23773|0.28993	1.09333	0.17098	15.6385	17	3
P07199	135	P07199_135	CENPB	CENPB_HUMAN Major centromere autoantigen B OS=Homo sapiens OX=9606 GN=CENPB PE=1 SV=2	HGVVSC(IPM[C])SGVAR|HGVVSC(IPM[C])SGVAR|HGVVSC(IPM[C])SGVAR	3|4|5	1.25|1.02|1.01	0.18824|0.12437|0.30158	1.09333	0.13577	12.418	12	3
Q9BTC0	976	Q9BTC0_976	DIDO1	DIDO1_HUMAN Death-inducer obliterator 1 OS=Homo sapiens OX=9606 GN=DIDO1 PE=1 SV=5	TAPSSSC(IPM[C])TAVASAASRPDSTHMVEAR|TAPSSSC(IPM[C])TAVASAASR|TAPSSSC(IPM[C])TAVASAASRPDSTHMVEAR	2|1|4	1.065|1.03|1.185	0.20506|NA|0.1179	1.09333	0.08129	7.43508	7	3
O75369	2501	O75369_2501	FLNB	FLNB_HUMAN Filamin-B OS=Homo sapiens OX=9606 GN=FLNB PE=1 SV=2	SSTETC(IPM[C])YSAIPK|SSTETC(IPM[C])YSAIPK|SSTETC(IPM[C])YSAIPK	6|3|2	1.06|1.13|1.09	0.13014|0.05508|0.11314	1.09333	0.03512	3.2122	11	3
P26358	62	P26358_62	DNMT1	DNMT1_HUMAN DNA (cytosine-5)-methyltransferase 1 OS=Homo sapiens OX=9606 GN=DNMT1 PE=1 SV=2	NQLC(IPM[C])DLETK|NQLC(IPM[C])DLETK|NQLC(IPM[C])DLETK	1|1|2	1.28|1.04|0.96	NA|NA|0.05657	1.09333	0.16653	15.2314	4	3
Q00765	18	Q00765_18	REEP5	REEP5_HUMAN Receptor expression-enhancing protein 5 OS=Homo sapiens OX=9606 GN=REEP5 PE=1 SV=3	C(IPM[C])MTDLLAK NC(IPM[C])MTDLLAK|C(IPM[C])MTDLLAK NC(IPM[C])MTDLLAK|C(IPM[C])MTDLLAK NC(IPM[C])MTDLLAK	19|21|18	1.1|1.07|1.11	0.07726|0.07391|0.06726	1.09333	0.02082	1.90427	58	3
Q92616	932	Q92616_932	GCN1	GCN1_HUMAN eIF-2-alpha kinase activator GCN1 OS=Homo sapiens OX=9606 GN=GCN1 PE=1 SV=6	LLKPEC(IPM[C])VLDK|LLKPEC(IPM[C])VLDK|LLKPEC(IPM[C])VLDK	3|4|3	1.04|1.13|1.11	0.01732|0.03416|0.05196	1.09333	0.04726	4.32257	10	3
P14866	472	P14866_472	HNRNPL	HNRPL_HUMAN Heterogeneous nuclear ribonucleoprotein L OS=Homo sapiens OX=9606 GN=HNRNPL PE=1 SV=2	QPAIMPGQSYGLEDGSC(IPM[C])SYK|QPAIMPGQSYGLEDGSC(IPM[C])SYK|QPAIMPGQSYGLEDGSC(IPM[C])SYK	10|16|9	1.135|1.035|1.11	0.11375|0.12154|0.08829	1.09333	0.05204	4.75977	35	3
O94992	79	O94992_79	HEXIM1	HEXI1_HUMAN Protein HEXIM1 OS=Homo sapiens OX=9606 GN=HEXIM1 PE=1 SV=1	PGPEGEGSLESQPPPLQTQAC(IPM[C])PESSCLR|PGPEGEGSLESQPPPLQTQAC(IPM[C])PESSCLR|PGPEGEGSLESQPPPLQTQAC(IPM[C])PESSCLR	1|2|3	1.16|1.07|1.05	NA|0.08485|0.14844	1.09333	0.05859	5.35886	6	3
Q92616	1275	Q92616_1275	GCN1	GCN1_HUMAN eIF-2-alpha kinase activator GCN1 OS=Homo sapiens OX=9606 GN=GCN1 PE=1 SV=6	C(IPM[C])MLDAALATLNTHGK|C(IPM[C])MLDAALATLNTHGK|C(IPM[C])MLDAALATLNTHGK	7|5|7	1.13|1.16|0.99	0.11116|0.1445|0.14044	1.09333	0.09074	8.29942	19	3
Q5JVF3	25	Q5JVF3_25	PCID2	PCID2_HUMAN PCI domain-containing protein 2 OS=Homo sapiens OX=9606 GN=PCID2 PE=1 SV=2	DGASC(IPM[C])AELVSFK|DGASC(IPM[C])AELVSFK|DGASC(IPM[C])AELVSFK	1|1|2	1.1|1.12|1.06	NA|NA|0.35355	1.09333	0.03055	2.79422	4	3
Q6UB35	906	Q6UB35_906	MTHFD1L	C1TM_HUMAN Monofunctional C1-tetrahydrofolate synthase, mitochondrial OS=Homo sapiens OX=9606 GN=MTHFD1L PE=1 SV=1	YTQQGFGNLPIC(IPM[C])MAK|YTQQGFGNLPIC(IPM[C])MAK|YTQQGFGNLPIC(IPM[C])MAK	4|2|2	1.06|1.01|1.21	0.08617|0.14142|0.22627	1.09333	0.10408	9.51954	8	3
Q15390	49	Q15390_49	MTFR1	MTFR1_HUMAN Mitochondrial fission regulator 1 OS=Homo sapiens OX=9606 GN=MTFR1 PE=1 SV=2	IGTNLSLIQC(IPM[C])PR|IGTNLSLIQC(IPM[C])PR|IGTNLSLIQC(IPM[C])PR	2|6|5	1.045|1.195|1.04	0.09192|0.10193|0.25519	1.09333	0.08808	8.05612	13	3
Q13155	306	Q13155_306	AIMP2	AIMP2_HUMAN Aminoacyl tRNA synthase complex-interacting multifunctional protein 2 OS=Homo sapiens OX=9606 GN=AIMP2 PE=1 SV=2	SC(IPM[C])ENLAPFNTALK|SC(IPM[C])ENLAPFNTALK|SC(IPM[C])ENLAPFNTALK	5|4|3	1.17|1.02|1.09	0.06269|0.04193|0.16258	1.09333	0.07506	6.86526	12	3
O60716	581	O60716_581	CTNND1	CTND1_HUMAN Catenin delta-1 OS=Homo sapiens OX=9606 GN=CTNND1 PE=1 SV=1	LVENCVC(IPM[C])LLR|LVENCVC(IPM[C])LLR|LVENCVC(IPM[C])LLR	2|2|2	1.15|1.095|1.035	0.21213|0.02121|0.30406	1.09333	0.05752	5.26099	6	3
Q9H7E2	377	Q9H7E2_377	TDRD3	TDRD3_HUMAN Tudor domain-containing protein 3 OS=Homo sapiens OX=9606 GN=TDRD3 PE=1 SV=1	C(IPM[C])DRPYSR|C(IPM[C])DRPYSR|	1|1|	0.92|1.27|	NA|NA|	1.095	0.24749	22.6018	2	2
O00410	348	O00410_348	IPO5	IPO5_HUMAN Importin-5 OS=Homo sapiens OX=9606 GN=IPO5 PE=1 SV=4	MAC(IPM[C])GLGGK||MAC(IPM[C])GLGGK	1||1	1.0||1.19	NA||NA	1.095	0.13435	12.2694	2	2
Q7Z6K5	183	Q7Z6K5_183	ARPIN	ARPIN_HUMAN Arpin OS=Homo sapiens OX=9606 GN=ARPIN PE=1 SV=1	C(IPM[C])NFTGDGK|C(IPM[C])NFTGDGK|	2|2|	1.135|1.055|	0.06364|0.02121|	1.095	0.05657	5.16621	4	2
Q99755	480	Q99755_480	PIP5K1A	PI51A_HUMAN Phosphatidylinositol 4-phosphate 5-kinase type-1 alpha OS=Homo sapiens OX=9606 GN=PIP5K1A PE=1 SV=1	AGSSGNSC(IPM[C])ITYQPSVSGEHK|AGSSGNSC(IPM[C])ITYQPSVSGEHK|	2|2|	1.09|1.1|	0.0|0.0|	1.095	0.00707	0.645662	4	2
P26640	41	P26640_41	VARS1	SYVC_HUMAN Valine--tRNA ligase OS=Homo sapiens OX=9606 GN=VARS1 PE=1 SV=4	IC(IPM[C])LQPPPTSR|IC(IPM[C])LQPPPTSR|IC(IPM[C])LQPPPTSR	11|8|10	1.14|1.06|1.085	0.06528|0.11269|0.07269	1.095	0.04093	3.7379	29	3
O75439	265	O75439_265	PMPCB	MPPB_HUMAN Mitochondrial-processing peptidase subunit beta OS=Homo sapiens OX=9606 GN=PMPCB PE=1 SV=2	FHFGDSLC(IPM[C])THK|FHFGDSLC(IPM[C])THK|FHFGDSLC(IPM[C])THK	8|5|6	1.07|1.05|1.165	0.22567|0.15353|0.1582	1.095	0.06144	5.61096	19	3
P42229	101	P42229_101	STAT5A	STA5A_HUMAN Signal transducer and activator of transcription 5A OS=Homo sapiens OX=9606 GN=STAT5A PE=1 SV=1	C(IPM[C])PLELVR|C(IPM[C])PLELVR|C(IPM[C])PLELVR	4|3|5	1.015|1.06|1.21	0.10231|0.04619|0.0507	1.095	0.1021	9.3242	12	3
O43772	136	O43772_136	SLC25A20	MCAT_HUMAN Mitochondrial carnitine/acylcarnitine carrier protein OS=Homo sapiens OX=9606 GN=SLC25A20 PE=1 SV=1	C(IPM[C])LLQIQASSGESK|C(IPM[C])LLQIQASSGESK|C(IPM[C])LLQIQASSGESK	2|1|1	1.115|1.23|0.94	0.07778|NA|NA	1.095	0.14603	13.3361	4	3
P46013	1285	P46013_1285	MKI67	KI67_HUMAN Proliferation marker protein Ki-67 OS=Homo sapiens OX=9606 GN=MKI67 PE=1 SV=2	ADVEGELLAC(IPM[C])R|ADVEGELLAC(IPM[C])R|ADVEGELLAC(IPM[C])R	5|2|4	1.09|1.135|1.06	0.0563|0.02121|0.12066	1.095	0.03775	3.44749	11	3
Q9BV20	168	Q9BV20_168	MRI1	MTNA_HUMAN Methylthioribose-1-phosphate isomerase OS=Homo sapiens OX=9606 GN=MRI1 PE=1 SV=1	VTVLTHC(IPM[C])NTGALATAGYGTALGVIR|VTVLTHC(IPM[C])NTGALATAGYGTALGVIR|VTVLTHC(IPM[C])NTGALATAGYGTALGVIR	3|2|2	1.02|1.29|0.975	0.15948|0.22627|0.02121	1.095	0.17037	15.5589	7	3
Q9BTA9	553	Q9BTA9_553	WAC	WAC_HUMAN WW domain-containing adapter protein with coiled-coil OS=Homo sapiens OX=9606 GN=WAC PE=1 SV=3	STC(IPM[C])SLTPALAAHFSENLIK|STC(IPM[C])SLTPALAAHFSENLIK|STC(IPM[C])SLTPALAAHFSENLIK	2|2|3	0.98|1.205|1.1	0.01414|0.03536|0.19858	1.095	0.11258	10.2813	7	3
Q8NDX6	182	Q8NDX6_182	ZNF740	ZN740_HUMAN Zinc finger protein 740 OS=Homo sapiens OX=9606 GN=ZNF740 PE=1 SV=1	|MCQGC(IPM[C])QSK|MCQGC(IPM[C])QSK	|1|1	|1.15|1.04	|NA|NA	1.095	0.07778	7.1032	2	2
Q9NQZ5	362	Q9NQZ5_362	STARD7	STAR7_HUMAN StAR-related lipid transfer protein 7, mitochondrial OS=Homo sapiens OX=9606 GN=STARD7 PE=1 SV=2	|KNEGSC(IPM[C])GPAR|KNEGSC(IPM[C])GPAR	|1|1	|0.85|1.34	|NA|NA	1.095	0.34648	31.642	2	2
Q6VN20	501	Q6VN20_501	RANBP10	RBP10_HUMAN Ran-binding protein 10 OS=Homo sapiens OX=9606 GN=RANBP10 PE=1 SV=1	|QLC(IPM[C])GGNQAATER|QLC(IPM[C])GGNQAATER	|1|3	|0.92|1.27	|NA|0.11547	1.095	0.24749	22.6018	4	2
Q96AA3	448	Q96AA3_448	RFT1	RFT1_HUMAN Protein RFT1 homolog OS=Homo sapiens OX=9606 GN=RFT1 PE=1 SV=1	|ITQSLC(IPM[C])FIHR|ITQSLC(IPM[C])FIHR	|1|1	|1.21|0.98	|NA|NA	1.095	0.16263	14.8521	2	2
Q8ND24	655	Q8ND24_655	RNF214	RN214_HUMAN RING finger protein 214 OS=Homo sapiens OX=9606 GN=RNF214 PE=1 SV=2	SSHAPATC(IPM[C])K|SSHAPATC(IPM[C])K|SSHAPATC(IPM[C])K	2|3|1	1.04|1.01|1.24	0.01414|0.07937|NA	1.09667	0.12503	11.4009	6	3
P00352	370	P00352_370	ALDH1A1	AL1A1_HUMAN Retinal dehydrogenase 1 OS=Homo sapiens OX=9606 GN=ALDH1A1 PE=1 SV=2	LEC(IPM[C])GGGPWGNK|LEC(IPM[C])GGGPWGNK|LEC(IPM[C])GGGPWGNK	7|7|7	1.01|1.15|1.13	0.05533|0.12932|0.11886	1.09667	0.07572	6.90454	21	3
Q96HN2	373	Q96HN2_373	AHCYL2	SAHH3_HUMAN Adenosylhomocysteinase 3 OS=Homo sapiens OX=9606 GN=AHCYL2 PE=1 SV=1	FDNLYC(IPM[C])CR|FDNLYC(IPM[C])CR|FDNLYC(IPM[C])CR	3|2|6	1.12|0.99|1.18	0.42572|0.04243|0.24476	1.09667	0.09713	8.85681	11	3
Q1ED39	78	Q1ED39_78	KNOP1	KNOP1_HUMAN Lysine-rich nucleolar protein 1 OS=Homo sapiens OX=9606 GN=KNOP1 PE=1 SV=1	GVSTLC(IPM[C])EEHVEPETTLPAR|GVSTLC(IPM[C])EEHVEPETTLPAR|GVSTLC(IPM[C])EEHVEPETTLPAR	1|1|1	0.87|1.5|0.92	NA|NA|NA	1.09667	0.35019	31.9321	3	3
O00232	255	O00232_255	PSMD12	PSD12_HUMAN 26S proteasome non-ATPase regulatory subunit 12 OS=Homo sapiens OX=9606 GN=PSMD12 PE=1 SV=3	AIYDTPC(IPM[C])IQAESEK|AIYDTPC(IPM[C])IQAESEK|AIYDTPC(IPM[C])IQAESEK	2|2|1	1.02|1.12|1.15	0.0|0.0|NA	1.09667	0.06807	6.20697	5	3
Q9NQW6	712	Q9NQW6_712	ANLN	ANLN_HUMAN Anillin OS=Homo sapiens OX=9606 GN=ANLN PE=1 SV=2	NNAFPC(IPM[C])QVNIK|NNAFPC(IPM[C])QVNIK|NNAFPC(IPM[C])QVNIK	7|4|5	1.08|1.11|1.1	0.13259|0.005|0.02775	1.09667	0.01528	1.39331	16	3
O60313	375	O60313_375	OPA1	OPA1_HUMAN Dynamin-like 120 kDa protein, mitochondrial OS=Homo sapiens OX=9606 GN=OPA1 PE=1 SV=3	EGC(IPM[C])TVSPETISLNVK|EGC(IPM[C])TVSPETISLNVK|EGC(IPM[C])TVSPETISLNVK	3|3|2	1.03|0.99|1.27	0.13454|0.07506|0.31113	1.09667	0.15144	13.8091	8	3
Q9NXE4	776	Q9NXE4_776	SMPD4	NSMA3_HUMAN Sphingomyelin phosphodiesterase 4 OS=Homo sapiens OX=9606 GN=SMPD4 PE=1 SV=3	DDFLGSFC(IPM[C])R|DDFLGSFC(IPM[C])R|DDFLGSFC(IPM[C])R	1|1|2	1.05|1.22|1.02	NA|NA|0.07071	1.09667	0.10786	9.83523	4	3
Q6PL18	1156	Q6PL18_1156	ATAD2	ATAD2_HUMAN ATPase family AAA domain-containing protein 2 OS=Homo sapiens OX=9606 GN=ATAD2 PE=1 SV=1	TPSTPVAC(IPM[C])STPAQLK|TPSTPVAC(IPM[C])STPAQLK|	4|2|	1.02|1.175|	0.04967|0.14849|	1.0975	0.1096	9.98633	6	2
A6NI28	598	A6NI28_598	ARHGAP42	RHG42_HUMAN Rho GTPase-activating protein 42 OS=Homo sapiens OX=9606 GN=ARHGAP42 PE=1 SV=3	AIC(IPM[C])LSTGSR|AIC(IPM[C])LSTGSR|	1|2|	1.22|0.975|	NA|0.47376|	1.0975	0.17324	15.785	3	2
Q658P3	140	Q658P3_140	STEAP3	STEA3_HUMAN Metalloreductase STEAP3 OS=Homo sapiens OX=9606 GN=STEAP3 PE=1 SV=2	ESNAEYLASLFPTC(IPM[C])TVVK|ESNAEYLASLFPTC(IPM[C])TVVK|	2|3|	1.105|1.09|	0.09192|0.17321|	1.0975	0.01061	0.966743	5	2
Q8TEX9	782	Q8TEX9_782	IPO4	IPO4_HUMAN Importin-4 OS=Homo sapiens OX=9606 GN=IPO4 PE=1 SV=2	SC(IPM[C])GTLTLKPPGR|SC(IPM[C])GTLTLKPPGR|SC(IPM[C])GTLTLKPPGR	8|8|8	1.135|1.045|1.115	0.15602|0.0342|0.07285	1.09833	0.04726	4.3029	24	3
Q5VIR6	365	Q5VIR6_365	VPS53	VPS53_HUMAN Vacuolar protein sorting-associated protein 53 homolog OS=Homo sapiens OX=9606 GN=VPS53 PE=1 SV=2	FSGC(IPM[C])TLTDGTLK|FSGC(IPM[C])TLTDGTLK|FSGC(IPM[C])TLTDGTLK	2|5|1	1.105|1.19|1.0	0.02121|0.23403|NA	1.09833	0.09518	8.66588	8	3
O00233	59	O00233_59	PSMD9	PSMD9_HUMAN 26S proteasome non-ATPase regulatory subunit 9 OS=Homo sapiens OX=9606 GN=PSMD9 PE=1 SV=3	GIGMNEPLVDC(IPM[C])EGYPR|GIGMNEPLVDC(IPM[C])EGYPR|GIGMNEPLVDC(IPM[C])EGYPR	6|4|4	1.07|1.205|1.02	0.3025|0.31796|0.22531	1.09833	0.0957	8.71323	14	3
Q9Y5L0	312	Q9Y5L0_312	TNPO3	TNPO3_HUMAN Transportin-3 OS=Homo sapiens OX=9606 GN=TNPO3 PE=1 SV=3	IVC(IPM[C])TPGQGLGDLR|IVC(IPM[C])TPGQGLGDLR|IVC(IPM[C])TPGQGLGDLR	2|2|2	1.22|0.995|1.08	0.0|0.00707|0.08485	1.09833	0.11361	10.3439	6	3
Q92538	685	Q92538_685	GBF1	GBF1_HUMAN Golgi-specific brefeldin A-resistance guanine nucleotide exchange factor 1 OS=Homo sapiens OX=9606 GN=GBF1 PE=1 SV=2	FSC(IPM[C])LLPDPR|FSC(IPM[C])LLPDPR|FSC(IPM[C])LLPDPR	4|1|3	1.105|0.97|1.22	0.15759|NA|0.15875	1.09833	0.12513	11.3928	8	3
P05141	257	P05141_257	SLC25A5	ADT2_HUMAN ADP/ATP translocase 2 OS=Homo sapiens OX=9606 GN=SLC25A5 PE=1 SV=7	GTDIMYTGTLDC(IPM[C])WR|KGTDIMYTGTLDC(IPM[C])WR GTDIMYTGTLDC(IPM[C])WR|GTDIMYTGTLDC(IPM[C])WR	22|20|19	1.05|1.105|1.14	0.09753|0.10062|0.08777	1.09833	0.04537	4.13082	61	3
Q7Z2W4	721	Q7Z2W4_721	ZC3HAV1	ZCCHV_HUMAN Zinc finger CCCH-type antiviral protein 1 OS=Homo sapiens OX=9606 GN=ZC3HAV1 PE=1 SV=3	PQEDFC(IPM[C])FLSSK|PQEDFC(IPM[C])FLSSK|PQEDFC(IPM[C])FLSSK	6|3|2	1.01|1.15|1.135	0.15603|0.01732|0.02121	1.09833	0.07687	6.99881	11	3
P52701	88	P52701_88	MSH6	MSH6_HUMAN DNA mismatch repair protein Msh6 OS=Homo sapiens OX=9606 GN=MSH6 PE=1 SV=2	SVAPAAPTSC(IPM[C])DFSPGDLVWAK|SVAPAAPTSC(IPM[C])DFSPGDLVWAK|SVAPAAPTSC(IPM[C])DFSPGDLVWAK	2|1|1	1.165|1.01|1.12	0.24749|NA|NA	1.09833	0.07974	7.26011	4	3
P62333	228	P62333_228	PSMC6	PRS10_HUMAN 26S proteasome regulatory subunit 10B OS=Homo sapiens OX=9606 GN=PSMC6 PE=1 SV=1	DHQPC(IPM[C])IIFMDEIDAIGGR|DHQPC(IPM[C])IIFMDEIDAIGGR|DHQPC(IPM[C])IIFMDEIDAIGGR	4|3|1	1.095|0.93|1.27	0.40137|0.1106|NA	1.09833	0.17002	15.4799	8	3
Q08J23	502	Q08J23_502	NSUN2	NSUN2_HUMAN RNA cytosine C(5)-methyltransferase NSUN2 OS=Homo sapiens OX=9606 GN=NSUN2 PE=1 SV=2	KDGVC(IPM[C])GPPPSK DGVC(IPM[C])GPPPSK|KDGVC(IPM[C])GPPPSK DGVC(IPM[C])GPPPSK|KDGVC(IPM[C])GPPPSK DGVC(IPM[C])GPPPSK	21|21|19	1.07|1.08|1.15	0.28532|0.20889|0.33546	1.1	0.04359	3.96273	61	3
P49137	98	P49137_98	MAPKAPK2	MAPK2_HUMAN MAP kinase-activated protein kinase 2 OS=Homo sapiens OX=9606 GN=MAPKAPK2 PE=1 SV=1	MLQDC(IPM[C])PK|MLQDC(IPM[C])PK|	1|1|	1.23|0.97|	NA|NA|	1.1	0.18385	16.7136	2	2
P18206	313	P18206_313	VCL	VINC_HUMAN Vinculin OS=Homo sapiens OX=9606 GN=VCL PE=1 SV=4	VGELC(IPM[C])AGK|VGELC(IPM[C])AGK|	1|1|	1.24|0.96|	NA|NA|	1.1	0.19799	17.9991	2	2
O94808	226	O94808_226	GFPT2	GFPT2_HUMAN Glutamine--fructose-6-phosphate aminotransferase [isomerizing] 2 OS=Homo sapiens OX=9606 GN=GFPT2 PE=1 SV=3	TC(IPM[C])TLENVK|TC(IPM[C])TLENVK|TC(IPM[C])TLENVK	5|5|2	1.08|1.05|1.17	0.20367|0.06058|0.01414	1.1	0.06245	5.67727	12	3
Q8IV48	75	Q8IV48_75	ERI1	ERI1_HUMAN 3'-5' exoribonuclease 1 OS=Homo sapiens OX=9606 GN=ERI1 PE=1 SV=3	EIAITNGC(IPM[C])INR|EIAITNGC(IPM[C])INR|EIAITNGC(IPM[C])INR	3|2|2	1.05|1.02|1.23	0.11269|0.0|0.0	1.1	0.11358	10.3255	7	3
Q9UIG0	497	Q9UIG0_497	BAZ1B	BAZ1B_HUMAN Tyrosine-protein kinase BAZ1B OS=Homo sapiens OX=9606 GN=BAZ1B PE=1 SV=2	SALSC(IPM[C])VISK||SALSC(IPM[C])VISK	1||1	1.04||1.16	NA||NA	1.1	0.08485	7.71364	2	2
Q6PKG0	864	Q6PKG0_864	LARP1	LARP1_HUMAN La-related protein 1 OS=Homo sapiens OX=9606 GN=LARP1 PE=1 SV=2	TASISSSPSEGTPTVGSYGC(IPM[C])TPQSLPK|TASISSSPSEGTPTVGSYGC(IPM[C])TPQSLPK|TASISSSPSEGTPTVGSYGC(IPM[C])TPQSLPK	1|2|1	1.02|1.26|1.02	NA|0.0|NA	1.1	0.13856	12.5964	4	3
P21980	230	P21980_230	TGM2	TGM2_HUMAN Protein-glutamine gamma-glutamyltransferase 2 OS=Homo sapiens OX=9606 GN=TGM2 PE=1 SV=2	VVSGMVNC(IPM[C])NDDQGVLLGR|VVSGMVNC(IPM[C])NDDQGVLLGR|VVSGMVNC(IPM[C])NDDQGVLLGR	9|6|5	1.08|1.14|1.08	0.13472|0.12937|0.05079	1.1	0.03464	3.14909	20	3
P49321	708	P49321_708	NASP	NASP_HUMAN Nuclear autoantigenic sperm protein OS=Homo sapiens OX=9606 GN=NASP PE=1 SV=2	KPTDGASSSNC(IPM[C])VTDISHLVR PTDGASSSNC(IPM[C])VTDISHLVR|KPTDGASSSNC(IPM[C])VTDISHLVR PTDGASSSNC(IPM[C])VTDISHLVR|KPTDGASSSNC(IPM[C])VTDISHLVR PTDGASSSNC(IPM[C])VTDISHLVR	20|23|23	1.1|1.07|1.13	0.26887|0.18795|0.1291	1.1	0.03	2.72727	66	3
P00491	31	P00491_31	PNP	PNPH_HUMAN Purine nucleoside phosphorylase OS=Homo sapiens OX=9606 GN=PNP PE=1 SV=2	HRPQVAIIC(IPM[C])GSGLGGLTDK IIC(IPM[C])GSGLGGLTDK|HRPQVAIIC(IPM[C])GSGLGGLTDK IIC(IPM[C])GSGLGGLTDK|HRPQVAIIC(IPM[C])GSGLGGLTDK IIC(IPM[C])GSGLGGLTDK	7|11|14	1.13|1.0|1.17	0.10653|0.13327|0.26468	1.1	0.08888	8.08	32	3
Q9UMS0	213	Q9UMS0_213	NFU1	NFU1_HUMAN NFU1 iron-sulfur cluster scaffold homolog, mitochondrial OS=Homo sapiens OX=9606 GN=NFU1 PE=1 SV=2	LQGSCTSC(IPM[C])PSSIITLK|LQGSCTSC(IPM[C])PSSIITLK|LQGSCTSC(IPM[C])PSSIITLK	3|3|3	1.17|1.09|1.04	0.09238|0.19035|0.07	1.1	0.06557	5.96091	9	3
Q9UGP4	431	Q9UGP4_431	LIMD1	LIMD1_HUMAN LIM domain-containing protein 1 OS=Homo sapiens OX=9606 GN=LIMD1 PE=1 SV=1	LPC(IPM[C])QPLVPGPELR|LPC(IPM[C])QPLVPGPELRPSAAELK LPC(IPM[C])QPLVPGPELR|LPC(IPM[C])QPLVPGPELR	1|3|1	1.01|1.19|1.1	NA|0.1097|NA	1.1	0.09	8.18182	5	3
Q63HN8	614	Q63HN8_614	RNF213	RN213_HUMAN E3 ubiquitin-protein ligase RNF213 OS=Homo sapiens OX=9606 GN=RNF213 PE=1 SV=3	STDFLPVDC(IPM[C])PVR|STDFLPVDC(IPM[C])PVR|STDFLPVDC(IPM[C])PVR	3|6|5	1.02|1.12|1.16	0.09292|0.05636|0.40327	1.1	0.07211	6.55545	14	3
Q13404	144	Q13404_144	UBE2V1	UB2V1_HUMAN Ubiquitin-conjugating enzyme E2 variant 1 OS=Homo sapiens OX=9606 GN=UBE2V1 PE=1 SV=2	|LPQPPEGQC(IPM[C])YSN|LPQPPEGQC(IPM[C])YSN	|1|1	|1.05|1.15	|NA|NA	1.1	0.07071	6.42818	2	2
Q8NF91	3677	Q8NF91_3677	SYNE1	SYNE1_HUMAN Nesprin-1 OS=Homo sapiens OX=9606 GN=SYNE1 PE=1 SV=4	MGC(IPM[C])QATQLTSR|MGC(IPM[C])QATQLTSR|MGC(IPM[C])QATQLTSR	4|2|2	1.01|1.315|0.98	0.11871|0.23335|0.0	1.10167	0.18536	16.8254	8	3
Q9H3U1	663	Q9H3U1_663	UNC45A	UN45A_HUMAN Protein unc-45 homolog A OS=Homo sapiens OX=9606 GN=UNC45A PE=1 SV=1	TESPVLTSSC(IPM[C])R|TESPVLTSSC(IPM[C])R|TESPVLTSSC(IPM[C])R	4|3|3	1.165|0.97|1.17	0.2722|0.14572|0.1701	1.10167	0.11405	10.3525	10	3
Q16555	504	Q16555_504	DPYSL2	DPYL2_HUMAN Dihydropyrimidinase-related protein 2 OS=Homo sapiens OX=9606 GN=DPYSL2 PE=1 SV=1	GLYDGPVC(IPM[C])EVSVTPK|GLYDGPVC(IPM[C])EVSVTPK|GLYDGPVC(IPM[C])EVSVTPK	3|5|6	1.14|1.08|1.085	0.11846|0.18226|0.05089	1.10167	0.03329	3.02178	14	3
P58107	1888	P58107_1888	EPPK1	EPIPL_HUMAN Epiplakin OS=Homo sapiens OX=9606 GN=EPPK1 PE=1 SV=3	TGGQALSTLEC(IPM[C])VKPYLEGSGCIAGVTVPSTR|TGGQALSTLEC(IPM[C])VKPYLEGSGCIAGVTVPSTR|TGGQALSTLEC(IPM[C])VKPYLEGSGCIAGVTVPSTR	4|6|4	1.23|1.07|1.005	0.32985|0.13924|0.14663	1.10167	0.11579	10.5104	14	3
P04049	27	P04049_27	RAF1	RAF1_HUMAN RAF proto-oncogene serine/threonine-protein kinase OS=Homo sapiens OX=9606 GN=RAF1 PE=1 SV=1	|DAVFDGSSC(IPM[C])ISPTIVQQFGYQR|DAVFDGSSC(IPM[C])ISPTIVQQFGYQR	|2|2	|1.145|1.06	|0.43134|0.12728	1.1025	0.0601	5.45125	4	2
Q6P996	200	Q6P996_200	PDXDC1	PDXD1_HUMAN Pyridoxal-dependent decarboxylase domain-containing protein 1 OS=Homo sapiens OX=9606 GN=PDXDC1 PE=1 SV=2	|PGLGQYLCNQLGLPFPC(IPM[C])LCR|PGLGQYLCNQLGLPFPC(IPM[C])LCR	|2|1	|1.115|1.09	|0.07778|NA	1.1025	0.01768	1.60363	3	2
Q6NUQ4	377	Q6NUQ4_377	TMEM214	TM214_HUMAN Transmembrane protein 214 OS=Homo sapiens OX=9606 GN=TMEM214 PE=1 SV=2	ATPSC(IPM[C])PPEMK|ATPSC(IPM[C])PPEMK|ATPSC(IPM[C])PPEMK	3|2|3	1.06|1.06|1.19	0.306|0.11314|0.24007	1.10333	0.07506	6.80304	8	3
Q13283	73	Q13283_73	G3BP1	G3BP1_HUMAN Ras GTPase-activating protein-binding protein 1 OS=Homo sapiens OX=9606 GN=G3BP1 PE=1 SV=1	VMSQNFTNC(IPM[C])HTK|VMSQNFTNC(IPM[C])HTK|VMSQNFTNC(IPM[C])HTK	1|1|1	1.07|0.98|1.26	NA|NA|NA	1.10333	0.14295	12.9562	3	3
O75369	1326	O75369_1326	FLNB	FLNB_HUMAN Filamin-B OS=Homo sapiens OX=9606 GN=FLNB PE=1 SV=2	VAVTEGC(IPM[C])QPSR|VAVTEGC(IPM[C])QPSR|VAVTEGC(IPM[C])QPSR	2|3|3	1.19|1.11|1.01	0.0|0.13|0.13868	1.10333	0.09018	8.17344	8	3
P51610	1139	P51610_1139	HCFC1	HCFC1_HUMAN Host cell factor 1 OS=Homo sapiens OX=9606 GN=HCFC1 PE=1 SV=2	AC(IPM[C])AAGTPAVIR|AC(IPM[C])AAGTPAVIR|AC(IPM[C])AAGTPAVIR	4|2|2	1.02|1.185|1.105	0.05909|0.00707|0.0495	1.10333	0.08251	7.47827	8	3
Q7Z6Z7	1832	Q7Z6Z7_1832	HUWE1	HUWE1_HUMAN E3 ubiquitin-protein ligase HUWE1 OS=Homo sapiens OX=9606 GN=HUWE1 PE=1 SV=3	HIIEDPC(IPM[C])TLR|HIIEDPC(IPM[C])TLR|HIIEDPC(IPM[C])TLR	4|5|4	1.08|1.13|1.1	0.09183|0.0728|0.07572	1.10333	0.02517	2.28128	13	3
Q9HAV4	765	Q9HAV4_765	XPO5	XPO5_HUMAN Exportin-5 OS=Homo sapiens OX=9606 GN=XPO5 PE=1 SV=1	NPC(IPM[C])TEQILK|NPC(IPM[C])TEQILK|NPC(IPM[C])TEQILK	5|4|7	1.15|1.04|1.12	0.05586|0.02708|0.1137	1.10333	0.05686	5.15349	16	3
Q9HC98	64	Q9HC98_64	NEK6	NEK6_HUMAN Serine/threonine-protein kinase Nek6 OS=Homo sapiens OX=9606 GN=NEK6 PE=1 SV=2	ATC(IPM[C])LLDR|ATC(IPM[C])LLDR|ATC(IPM[C])LLDR	1|2|1	1.23|0.96|1.12	NA|0.02828|NA	1.10333	0.13577	12.3055	4	3
Q92974	478	Q92974_478	ARHGEF2	ARHG2_HUMAN Rho guanine nucleotide exchange factor 2 OS=Homo sapiens OX=9606 GN=ARHGEF2 PE=1 SV=4	LIHDGC(IPM[C])LLWK|LIHDGC(IPM[C])LLWK|LIHDGC(IPM[C])LLWK	3|3|3	1.11|1.03|1.17	0.08544|0.17898|0.02887	1.10333	0.07024	6.36618	9	3
Q9H3U1	853	Q9H3U1_853	UNC45A	UN45A_HUMAN Protein unc-45 homolog A OS=Homo sapiens OX=9606 GN=UNC45A PE=1 SV=1	PTLC(IPM[C])SR|PTLC(IPM[C])SR|PTLC(IPM[C])SR	9|4|5	1.09|1.095|1.13	0.06353|0.1258|0.01871	1.105	0.02179	1.97195	18	3
O94776	209	O94776_209	MTA2	MTA2_HUMAN Metastasis-associated protein MTA2 OS=Homo sapiens OX=9606 GN=MTA2 PE=1 SV=1	ALDC(IPM[C])SSSIR|ALDC(IPM[C])SSSIR|	1|1|	1.1|1.11|	NA|NA|	1.105	0.00707	0.639819	2	2
Q9UBU6	38	Q9UBU6_38	FAM8A1	FA8A1_HUMAN Protein FAM8A1 OS=Homo sapiens OX=9606 GN=FAM8A1 PE=1 SV=1	GPPTTAVPC(IPM[C])PR|GPPTTAVPC(IPM[C])PR|GPPTTAVPC(IPM[C])PR	3|3|4	1.02|1.12|1.175	0.23288|0.24249|0.19449	1.105	0.07858	7.11131	10	3
Q16658	19	Q16658_19	FSCN1	FSCN1_HUMAN Fascin OS=Homo sapiens OX=9606 GN=FSCN1 PE=1 SV=3	GLINC(IPM[C])GNK||GLINC(IPM[C])GNK	1||3	1.21||1.0	NA||0.15588	1.105	0.14849	13.438	4	2
Q9BRA2	43	Q9BRA2_43	TXNDC17	TXD17_HUMAN Thioredoxin domain-containing protein 17 OS=Homo sapiens OX=9606 GN=TXNDC17 PE=1 SV=1	C(IPM[C])PDCVQAEPVVR WC(IPM[C])PDCVQAEPVVR SWC(IPM[C])PDCVQAEPVVR|C(IPM[C])PDCVQAEPVVR WC(IPM[C])PDCVQAEPVVR SWC(IPM[C])PDCVQAEPVVR|C(IPM[C])PDCVQAEPVVR WC(IPM[C])PDCVQAEPVVR SWC(IPM[C])PDCVQAEPVVR	27|31|30	1.1|1.09|1.125	0.16251|0.10871|0.17136	1.105	0.01803	1.63167	88	3
P35250	255	P35250_255	RFC2	RFC2_HUMAN Replication factor C subunit 2 OS=Homo sapiens OX=9606 GN=RFC2 PE=1 SV=3	VC(IPM[C])DEPHPLLVK|VC(IPM[C])DEPHPLLVK|VC(IPM[C])DEPHPLLVK	2|2|2	1.155|1.16|1.0	0.16263|0.16971|0.14142	1.105	0.09097	8.23258	6	3
Q9BXJ9	721	Q9BXJ9_721	NAA15	NAA15_HUMAN N-alpha-acetyltransferase 15, NatA auxiliary subunit OS=Homo sapiens OX=9606 GN=NAA15 PE=1 SV=1	LFNTAVC(IPM[C])ESK|LFNTAVC(IPM[C])ESK|LFNTAVC(IPM[C])ESK	7|10|5	1.04|1.115|1.16	0.10438|0.14461|0.04743	1.105	0.06062	5.48597	22	3
Q63HN8	4258	Q63HN8_4258	RNF213	RN213_HUMAN E3 ubiquitin-protein ligase RNF213 OS=Homo sapiens OX=9606 GN=RNF213 PE=1 SV=3	QC(IPM[C])YLQQVK||QC(IPM[C])YLQQVK	1||1	1.16||1.05	NA||NA	1.105	0.07778	7.03891	2	2
P27708	1889	P27708_1889	CAD	PYR1_HUMAN CAD protein OS=Homo sapiens OX=9606 GN=CAD PE=1 SV=3	VAEPELMGTPDGTC(IPM[C])YPPPPVPR|VAEPELMGTPDGTC(IPM[C])YPPPPVPR|VAEPELMGTPDGTC(IPM[C])YPPPPVPR	5|3|6	1.16|1.05|1.105	0.12381|0.12166|0.16702	1.105	0.055	4.97738	14	3
Q8N3C0	1535	Q8N3C0_1535	ASCC3	ASCC3_HUMAN Activating signal cointegrator 1 complex subunit 3 OS=Homo sapiens OX=9606 GN=ASCC3 PE=1 SV=3	PVPLEVHIQGFPGQHYC(IPM[C])PR|PVPLEVHIQGFPGQHYC(IPM[C])PR|PVPLEVHIQGFPGQHYC(IPM[C])PR	3|4|3	1.04|1.055|1.22	0.08083|0.07506|0.26502	1.105	0.09987	9.03801	10	3
Q7Z3U7	363	Q7Z3U7_363	MON2	MON2_HUMAN Protein MON2 homolog OS=Homo sapiens OX=9606 GN=MON2 PE=1 SV=3	FC(IPM[C])VQPQLLR|FC(IPM[C])VQPQLLR|	1|1|	1.04|1.17|	NA|NA|	1.105	0.09192	8.31855	2	2
Q4J6C6	160	Q4J6C6_160	PREPL	PPCEL_HUMAN Prolyl endopeptidase-like OS=Homo sapiens OX=9606 GN=PREPL PE=1 SV=1	LDQPFIDC(IPM[C])IR|LDQPFIDC(IPM[C])IR|LDQPFIDC(IPM[C])IR	5|4|5	1.33|0.975|1.01	0.20623|0.08342|0.10407	1.105	0.19564	17.705	14	3
Q27J81	38	Q27J81_38	INF2	INF2_HUMAN Inverted formin-2 OS=Homo sapiens OX=9606 GN=INF2 PE=1 SV=2	LGPQDSDPTEANLESADPELC(IPM[C])IR|LGPQDSDPTEANLESADPELC(IPM[C])IR|LGPQDSDPTEANLESADPELC(IPM[C])IR	2|1|1	1.085|0.93|1.3	0.03536|NA|NA	1.105	0.18581	16.8154	4	3
Q15005	17	Q15005_17	SPCS2	SPCS2_HUMAN Signal peptidase complex subunit 2 OS=Homo sapiens OX=9606 GN=SPCS2 PE=1 SV=3	|SGGSGGC(IPM[C])SGAGGASNCGTGSGR|SGGSGGC(IPM[C])SGAGGASNCGTGSGR	|1|2	|1.12|1.09	|NA|0.0	1.105	0.02121	1.91946	3	2
Q9BYX2	419	Q9BYX2_419	TBC1D2	TBD2A_HUMAN TBC1 domain family member 2A OS=Homo sapiens OX=9606 GN=TBC1D2 PE=1 SV=3	|QQVIC(IPM[C])K|QQVIC(IPM[C])K	|1|1	|1.03|1.18	|NA|NA	1.105	0.10607	9.5991	2	2
Q9P206	321	Q9P206_321	KIAA1522	K1522_HUMAN Uncharacterized protein KIAA1522 OS=Homo sapiens OX=9606 GN=KIAA1522 PE=1 SV=2	|C(IPM[C])SLHSASPASVR|C(IPM[C])SLHSASPASVR	|1|2	|1.22|0.99	|NA|0.3677	1.105	0.16263	14.7176	3	2
Q9BSJ8	370	Q9BSJ8_370	ESYT1	ESYT1_HUMAN Extended synaptotagmin-1 OS=Homo sapiens OX=9606 GN=ESYT1 PE=1 SV=1	|LGTQTFC(IPM[C])SR|LGTQTFC(IPM[C])SR	|1|1	|1.05|1.16	|NA|NA	1.105	0.07778	7.03891	2	2
Q5UIP0	2169	Q5UIP0_2169	RIF1	RIF1_HUMAN Telomere-associated protein RIF1 OS=Homo sapiens OX=9606 GN=RIF1 PE=1 SV=2	|C(IPM[C])VWSPLASPSTSILK|C(IPM[C])VWSPLASPSTSILK	|2|1	|1.03|1.18	|0.14142|NA	1.105	0.10607	9.5991	3	2
Q6P996	361	Q6P996_361	PDXDC1	PDXD1_HUMAN Pyridoxal-dependent decarboxylase domain-containing protein 1 OS=Homo sapiens OX=9606 GN=PDXDC1 PE=1 SV=2	HAC(IPM[C])QLSQR|HAC(IPM[C])QLSQR|HAC(IPM[C])QLSQR	1|1|3	1.02|1.21|1.09	NA|NA|0.11719	1.10667	0.09609	8.68281	5	3
Q4G0F5	334	Q4G0F5_334	VPS26B	VP26B_HUMAN Vacuolar protein sorting-associated protein 26B OS=Homo sapiens OX=9606 GN=VPS26B PE=1 SV=2	TPSQLSDNNC(IPM[C])R|TPSQLSDNNC(IPM[C])R|TPSQLSDNNC(IPM[C])R	1|1|1	1.06|1.03|1.23	NA|NA|NA	1.10667	0.10786	9.74636	3	3
Q9NQC3	1101	Q9NQC3_1101	RTN4	RTN4_HUMAN Reticulon-4 OS=Homo sapiens OX=9606 GN=RTN4 PE=1 SV=2	VNC(IPM[C])TIK YSNSALGHVNC(IPM[C])TIK|VNC(IPM[C])TIK YSNSALGHVNC(IPM[C])TIK|VNC(IPM[C])TIK YSNSALGHVNC(IPM[C])TIK	18|18|17	1.055|1.175|1.09	0.33431|0.17547|0.20489	1.10667	0.06171	5.57619	53	3
P85037	665	P85037_665	FOXK1	FOXK1_HUMAN Forkhead box protein K1 OS=Homo sapiens OX=9606 GN=FOXK1 PE=1 SV=1	VC(IPM[C])EVGPK|VC(IPM[C])EVGPK|VC(IPM[C])EVGPK	4|3|2	1.23|1.0|1.09	0.11662|0.09074|0.0	1.10667	0.1159	10.4729	9	3
Q9P2Y5	239	Q9P2Y5_239	UVRAG	UVRAG_HUMAN UV radiation resistance-associated gene protein OS=Homo sapiens OX=9606 GN=UVRAG PE=1 SV=1	KSEC(IPM[C])LQLK SEC(IPM[C])LQLK|SEC(IPM[C])LQLK|SEC(IPM[C])LQLK	3|3|1	1.13|1.08|1.11	0.14107|0.05686|NA	1.10667	0.02517	2.27439	7	3
Q29RF7	532	Q29RF7_532	PDS5A	PDS5A_HUMAN Sister chromatid cohesion protein PDS5 homolog A OS=Homo sapiens OX=9606 GN=PDS5A PE=1 SV=1	QPTSEANC(IPM[C])SAMFGK|QPTSEANC(IPM[C])SAMFGK|QPTSEANC(IPM[C])SAMFGK	2|2|1	1.28|1.09|0.95	0.12728|0.09899|NA	1.10667	0.16563	14.9665	5	3
Q8TDD1	586	Q8TDD1_586	DDX54	DDX54_HUMAN ATP-dependent RNA helicase DDX54 OS=Homo sapiens OX=9606 GN=DDX54 PE=1 SV=2	DLC(IPM[C])SQVMR|DLC(IPM[C])SQVMR|DLC(IPM[C])SQVMR	3|5|5	1.29|1.0|1.03	0.08737|0.16547|0.02	1.10667	0.15948	14.4108	13	3
P55060	842	P55060_842	CSE1L	XPO2_HUMAN Exportin-2 OS=Homo sapiens OX=9606 GN=CSE1L PE=1 SV=3	IC(IPM[C])AVGITK|IC(IPM[C])AVGITK|KIC(IPM[C])AVGITK IC(IPM[C])AVGITK	12|9|13	1.13|1.1|1.09	0.14841|0.05069|0.33527	1.10667	0.02082	1.88132	34	3
P78347	215	P78347_215	GTF2I	GTF2I_HUMAN General transcription factor II-I OS=Homo sapiens OX=9606 GN=GTF2I PE=1 SV=2	SILSPGGSC(IPM[C])GPIK|SILSPGGSC(IPM[C])GPIK|SILSPGGSC(IPM[C])GPIK	5|3|4	1.15|1.1|1.07	0.11563|0.02646|0.00816	1.10667	0.04041	3.6515	12	3
P46087	463	P46087_463	NOP2	NOP2_HUMAN Probable 28S rRNA (cytosine(4447)-C(5))-methyltransferase OS=Homo sapiens OX=9606 GN=NOP2 PE=1 SV=2	VLLDAPC(IPM[C])SGTGVISK|VLLDAPC(IPM[C])SGTGVISK|VLLDAPC(IPM[C])SGTGVISK	2|3|4	1.2|1.09|1.03	0.08485|0.26153|0.04243	1.10667	0.08622	7.79094	9	3
O60664	39	O60664_39	PLIN3	PLIN3_HUMAN Perilipin-3 OS=Homo sapiens OX=9606 GN=PLIN3 PE=1 SV=3	VASMPLISSTC(IPM[C])DMVSAAYASTK|VASMPLISSTC(IPM[C])DMVSAAYASTK|MPLISSTC(IPM[C])DMVSAAYASTK VASMPLISSTC(IPM[C])DMVSAAYASTK	14|16|19	1.115|1.105|1.1	0.18554|0.23922|0.18768	1.10667	0.00764	0.690359	49	3
Q9Y2H5	996	Q9Y2H5_996	PLEKHA6	PKHA6_HUMAN Pleckstrin homology domain-containing family A member 6 OS=Homo sapiens OX=9606 GN=PLEKHA6 PE=1 SV=4	IEISC(IPM[C])ALATEASR|IEISC(IPM[C])ALATEASR|IEISC(IPM[C])ALATEASR	2|3|2	1.17|1.15|1.0	0.01414|0.10263|0.0	1.10667	0.09292	8.39636	7	3
P46940	781	P46940_781	IQGAP1	IQGA1_HUMAN Ras GTPase-activating-like protein IQGAP1 OS=Homo sapiens OX=9606 GN=IQGAP1 PE=1 SV=1	QIPAITC(IPM[C])IQSQWR|QIPAITC(IPM[C])IQSQWR|QIPAITC(IPM[C])IQSQWR	24|26|25	1.13|1.11|1.08	0.13319|0.13003|0.10568	1.10667	0.02517	2.27439	75	3
Q00610	736	Q00610_736	CLTC	CLH1_HUMAN Clathrin heavy chain 1 OS=Homo sapiens OX=9606 GN=CLTC PE=1 SV=5	YIQAAC(IPM[C])K||YIQAAC(IPM[C])K	1||2	1.06||1.155	NA||0.14849	1.1075	0.06718	6.06591	3	2
Q9UP83	366	Q9UP83_366	COG5	COG5_HUMAN Conserved oligomeric Golgi complex subunit 5 OS=Homo sapiens OX=9606 GN=COG5 PE=1 SV=3	DPVSHIC(IPM[C])FIEEIVK|DPVSHIC(IPM[C])FIEEIVK|	2|3|	0.915|1.3|	0.27577|0.1562|	1.1075	0.27224	24.5815	5	2
P63241	73	P63241_73	EIF5A	IF5A1_HUMAN Eukaryotic translation initiation factor 5A-1 OS=Homo sapiens OX=9606 GN=EIF5A PE=1 SV=2	|YEDIC(IPM[C])PSTHNMDVPNIK|YEDIC(IPM[C])PSTHNMDVPNIK	|1|2	|1.15|1.065	|NA|0.03536	1.1075	0.0601	5.42664	3	2
Q12830	1357	Q12830_1357	BPTF	BPTF_HUMAN Nucleosome-remodeling factor subunit BPTF OS=Homo sapiens OX=9606 GN=BPTF PE=1 SV=3	|LASADDIGTLIC(IPM[C])K|LASADDIGTLIC(IPM[C])K	|4|2	|1.06|1.155	|0.1201|0.02121	1.1075	0.06718	6.06591	6	2
Q13144	618	Q13144_618	EIF2B5	EI2BE_HUMAN Translation initiation factor eIF-2B subunit epsilon OS=Homo sapiens OX=9606 GN=EIF2B5 PE=1 SV=3	|YC(IPM[C])ALLLPLLK|YC(IPM[C])ALLLPLLK	|2|2	|1.22|0.995	|0.15556|0.00707	1.1075	0.1591	14.3657	4	2
P35914	323	P35914_323	HMGCL	HMGCL_HUMAN Hydroxymethylglutaryl-CoA lyase, mitochondrial OS=Homo sapiens OX=9606 GN=HMGCL PE=1 SV=2	VAQATC(IPM[C])K|VAQATC(IPM[C])K|VAQATC(IPM[C])K	2|1|2	0.98|1.17|1.175	0.08485|NA|0.06364	1.10833	0.11117	10.0304	5	3
Q5VTL8	113	Q5VTL8_113	PRPF38B	PR38B_HUMAN Pre-mRNA-splicing factor 38B OS=Homo sapiens OX=9606 GN=PRPF38B PE=1 SV=1	TAGQTGMC(IPM[C])GGVR|TAGQTGMC(IPM[C])GGVR|TAGQTGMC(IPM[C])GGVR	1|2|2	0.91|1.5|0.915	NA|0.0|0.06364	1.10833	0.3392	30.6046	5	3
O00534	163	O00534_163	VWA5A	VMA5A_HUMAN von Willebrand factor A domain-containing protein 5A OS=Homo sapiens OX=9606 GN=VWA5A PE=1 SV=2	DSC(IPM[C])LNVK|DSC(IPM[C])LNVK|DSC(IPM[C])LNVK	1|2|1	1.24|1.055|1.03	NA|0.07778|NA	1.10833	0.11471	10.3498	4	3
O43823	173	O43823_173	AKAP8	AKAP8_HUMAN A-kinase anchor protein 8 OS=Homo sapiens OX=9606 GN=AKAP8 PE=1 SV=1	NGSFGGQYSEC(IPM[C])R|NGSFGGQYSEC(IPM[C])R|NGSFGGQYSEC(IPM[C])R	2|2|3	1.135|1.11|1.08	0.03536|0.12728|0.08327	1.10833	0.02754	2.48482	7	3
Q9NUP9	47	Q9NUP9_47	LIN7C	LIN7C_HUMAN Protein lin-7 homolog C OS=Homo sapiens OX=9606 GN=LIN7C PE=1 SV=1	LQSEFC(IPM[C])NAVR|LQSEFC(IPM[C])NAVR VLQSEFC(IPM[C])NAVR|LQSEFC(IPM[C])NAVR VLQSEFC(IPM[C])NAVR	1|2|3	1.14|1.015|1.17	NA|0.23335|0.31134	1.10833	0.08221	7.41747	6	3
O94906	913	O94906_913	PRPF6	PRP6_HUMAN Pre-mRNA-processing factor 6 OS=Homo sapiens OX=9606 GN=PRPF6 PE=1 SV=1	HGELWC(IPM[C])AVSK|HGELWC(IPM[C])AVSK|HGELWC(IPM[C])AVSK	4|5|5	1.105|1.25|0.97	0.04787|0.14025|0.26058	1.10833	0.14003	12.6343	14	3
P63208	120	P63208_120	SKP1	SKP1_HUMAN S-phase kinase-associated protein 1 OS=Homo sapiens OX=9606 GN=SKP1 PE=1 SV=2	GLLDVTC(IPM[C])K|GLLDVTC(IPM[C])K|GLLDVTC(IPM[C])K	2|10|5	1.0|1.135|1.19	0.11314|0.32555|0.07259	1.10833	0.09777	8.82138	17	3
Q8TEX9	797	Q8TEX9_797	IPO4	IPO4_HUMAN Importin-4 OS=Homo sapiens OX=9606 GN=IPO4 PE=1 SV=2	LAELC(IPM[C])GVLK|LAELC(IPM[C])GVLK|LAELC(IPM[C])GVLK	5|6|2	1.22|1.08|1.025	0.05505|0.08198|0.10607	1.10833	0.10054	9.07131	13	3
Q8NFJ5	284	Q8NFJ5_284	GPRC5A	RAI3_HUMAN Retinoic acid-induced protein 3 OS=Homo sapiens OX=9606 GN=GPRC5A PE=1 SV=2	NPMDYPVEDAFC(IPM[C])KPQLVK|NPMDYPVEDAFC(IPM[C])KPQLVK|NPMDYPVEDAFC(IPM[C])KPQLVK	13|14|9	1.12|1.055|1.15	0.21905|0.07018|0.11864	1.10833	0.04856	4.38137	36	3
P52701	1075	P52701_1075	MSH6	MSH6_HUMAN DNA mismatch repair protein Msh6 OS=Homo sapiens OX=9606 GN=MSH6 PE=1 SV=2	GGDGPMC(IPM[C])R|GGDGPMC(IPM[C])R|GGDGPMC(IPM[C])R	1|3|3	1.1|1.15|1.08	NA|0.15588|0.04041	1.11	0.03606	3.24865	7	3
Q8N0U8	58	Q8N0U8_58	VKORC1L1	VKORL_HUMAN Vitamin K epoxide reductase complex subunit 1-like protein 1 OS=Homo sapiens OX=9606 GN=VKORC1L1 PE=1 SV=2	C(IPM[C])SAALASR|C(IPM[C])SAALASR|C(IPM[C])SAALASR	4|3|3	1.03|1.12|1.18	0.04203|0.1893|0.1159	1.11	0.0755	6.8018	10	3
O95785	1279	O95785_1279	WIZ	WIZ_HUMAN Protein Wiz OS=Homo sapiens OX=9606 GN=WIZ PE=1 SV=2	SKPC(IPM[C])LIK|SKPC(IPM[C])LIK|	1|1|	1.2|1.02|	NA|NA|	1.11	0.12728	11.4667	2	2
P49368	398	P49368_398	CCT3	TCPG_HUMAN T-complex protein 1 subunit gamma OS=Homo sapiens OX=9606 GN=CCT3 PE=1 SV=4	NLQDAMQVC(IPM[C])R|NLQDAMQVC(IPM[C])R|	1|1|	1.08|1.14|	NA|NA|	1.11	0.04243	3.82252	2	2
Q00610	1528	Q00610_1528	CLTC	CLH1_HUMAN Clathrin heavy chain 1 OS=Homo sapiens OX=9606 GN=CLTC PE=1 SV=5	QSVELC(IPM[C])K||QSVELC(IPM[C])K	2||4	1.12||1.1	0.01414||0.01155	1.11	0.01414	1.27387	6	2
Q9NVV5	6	Q9NVV5_6	AIG1	AIG1_HUMAN Androgen-induced gene 1 protein OS=Homo sapiens OX=9606 GN=AIG1 PE=1 SV=3	VPC(IPM[C])QVLR LVPC(IPM[C])QVLR ALVPC(IPM[C])QVLR|VPC(IPM[C])QVLR LVPC(IPM[C])QVLR|VPC(IPM[C])QVLR LVPC(IPM[C])QVLR ALVPC(IPM[C])QVLR	5|2|6	1.15|1.115|1.065	0.14029|0.13435|0.3787	1.11	0.04272	3.84865	13	3
Q8TCT8	276	Q8TCT8_276	SPPL2A	SPP2A_HUMAN Signal peptide peptidase-like 2A OS=Homo sapiens OX=9606 GN=SPPL2A PE=1 SV=2	IPYGQC(IPM[C])TIACR|IPYGQC(IPM[C])TIACR|	2|1|	1.09|1.13|	0.08485|NA|	1.11	0.02828	2.54775	3	2
O60504	482	O60504_482	SORBS3	VINEX_HUMAN Vinexin OS=Homo sapiens OX=9606 GN=SORBS3 PE=1 SV=2	GEHIC(IPM[C])LIR|GEHIC(IPM[C])LIR|KGEHIC(IPM[C])LIR GEHIC(IPM[C])LIR	1|1|2	1.18|0.92|1.23	NA|NA|0.09899	1.11	0.16643	14.9937	4	3
Q8N201	1534	Q8N201_1534	INTS1	INT1_HUMAN Integrator complex subunit 1 OS=Homo sapiens OX=9606 GN=INTS1 PE=1 SV=2	SGEQC(IPM[C])SVEPDLISK|SGEQC(IPM[C])SVEPDLISK|SGEQC(IPM[C])SVEPDLISK	4|3|4	1.14|1.29|0.9	0.10646|0.18583|0.1919	1.11	0.19672	17.7225	11	3
Q8IVF2	5425	Q8IVF2_5425	AHNAK2	AHNK2_HUMAN Protein AHNAK2 OS=Homo sapiens OX=9606 GN=AHNAK2 PE=1 SV=2	EVQCPEANIDTALC(IPM[C])K|EVQCPEANIDTALC(IPM[C])K|	1|2|	0.84|1.38|	NA|0.0|	1.11	0.38184	34.4	3	2
P16455	145	P16455_145	MGMT	MGMT_HUMAN Methylated-DNA--protein-cysteine methyltransferase OS=Homo sapiens OX=9606 GN=MGMT PE=1 SV=1	GNPVPILIPC(IPM[C])HR|GNPVPILIPC(IPM[C])HR|GNPVPILIPC(IPM[C])HR	13|10|9	1.07|1.12|1.14	0.0431|0.14507|0.21505	1.11	0.03606	3.24865	32	3
Q14790	360	Q14790_360	CASP8	CASP8_HUMAN Caspase-8 OS=Homo sapiens OX=9606 GN=CASP8 PE=1 SV=1	VFFIQAC(IPM[C])QGDNYQK||VFFIQAC(IPM[C])QGDNYQK	3||3	1.2||1.02	0.01155||0.33292	1.11	0.12728	11.4667	6	2
Q9BYG3	237	Q9BYG3_237	NIFK	MK67I_HUMAN MKI67 FHA domain-interacting nucleolar phosphoprotein OS=Homo sapiens OX=9606 GN=NIFK PE=1 SV=1	TVDSQGPTPVC(IPM[C])TPTFLER|TVDSQGPTPVC(IPM[C])TPTFLER|TVDSQGPTPVC(IPM[C])TPTFLER	5|7|5	1.22|1.04|1.07	0.21833|0.08829|0.13084	1.11	0.09644	8.68829	17	3
Q92616	1535	Q92616_1535	GCN1	GCN1_HUMAN eIF-2-alpha kinase activator GCN1 OS=Homo sapiens OX=9606 GN=GCN1 PE=1 SV=6	QLSSC(IPM[C])LPNIVPK|QLSSC(IPM[C])LPNIVPK|QLSSC(IPM[C])LPNIVPK	4|6|5	1.045|1.105|1.18	0.04359|0.14442|0.08295	1.11	0.06764	6.09369	15	3
Q9UDY8	441	Q9UDY8_441	MALT1	MALT1_HUMAN Mucosa-associated lymphoid tissue lymphoma translocation protein 1 OS=Homo sapiens OX=9606 GN=MALT1 PE=1 SV=1	SENCLC(IPM[C])VQNILK|SENCLC(IPM[C])VQNILK|SENCLC(IPM[C])VQNILK	2|1|2	1.055|1.0|1.275	0.06364|NA|0.24749	1.11	0.14552	13.1099	5	3
Q15386	140	Q15386_140	UBE3C	UBE3C_HUMAN Ubiquitin-protein ligase E3C OS=Homo sapiens OX=9606 GN=UBE3C PE=1 SV=3	LTC(IPM[C])LFQIK|LTC(IPM[C])LFQIK|LTC(IPM[C])LFQIK	8|8|3	1.07|1.13|1.13	0.08943|0.04549|0.07506	1.11	0.03464	3.12072	19	3
P31949	13	P31949_13	S100A11	S10AB_HUMAN Protein S100-A11 OS=Homo sapiens OX=9606 GN=S100A11 PE=1 SV=2	C(IPM[C])IESLIAVFQK|C(IPM[C])IESLIAVFQK|C(IPM[C])IESLIAVFQK	3|5|4	1.17|1.03|1.13	0.1701|0.22376|0.09	1.11	0.07211	6.4964	12	3
Q6P996	191	Q6P996_191	PDXDC1	PDXD1_HUMAN Pyridoxal-dependent decarboxylase domain-containing protein 1 OS=Homo sapiens OX=9606 GN=PDXDC1 PE=1 SV=2	PGLGQYLC(IPM[C])NQLGLPFPCLCR|PGLGQYLC(IPM[C])NQLGLPFPCLCR|PGLGQYLC(IPM[C])NQLGLPFPCLCR	1|1|1	1.17|1.15|1.01	NA|NA|NA	1.11	0.08718	7.85405	3	3
Q9NR45	287	Q9NR45_287	NANS	SIAS_HUMAN Sialic acid synthase OS=Homo sapiens OX=9606 GN=NANS PE=1 SV=2	|QLLPCEMAC(IPM[C])NEK|QLLPCEMAC(IPM[C])NEK	|1|1	|1.13|1.09	|NA|NA	1.11	0.02828	2.54775	2	2
Q86YN1	86	Q86YN1_86	DOLPP1	DOPP1_HUMAN Dolichyldiphosphatase 1 OS=Homo sapiens OX=9606 GN=DOLPP1 PE=2 SV=1	PC(IPM[C])GGPHTAVGTK|PC(IPM[C])GGPHTAVGTK|PC(IPM[C])GGPHTAVGTK	2|2|1	1.13|1.235|0.97	0.01414|0.09192|NA	1.11167	0.13345	12.0045	5	3
Q00325	237	Q00325_237	SLC25A3	MPCP_HUMAN Phosphate carrier protein, mitochondrial OS=Homo sapiens OX=9606 GN=SLC25A3 PE=1 SV=2	FAC(IPM[C])FER|FAC(IPM[C])FER|FAC(IPM[C])FER	11|10|11	1.15|1.085|1.1	0.3021|0.08039|0.10384	1.11167	0.03403	3.06116	32	3
O43772	58	O43772_58	SLC25A20	MCAT_HUMAN Mitochondrial carnitine/acylcarnitine carrier protein OS=Homo sapiens OX=9606 GN=SLC25A20 PE=1 SV=1	LQTQPPSLPGQPPMYSGTFDC(IPM[C])FR|LQTQPPSLPGQPPMYSGTFDC(IPM[C])FR|LQTQPPSLPGQPPMYSGTFDC(IPM[C])FR	5|6|4	1.18|1.03|1.125	0.12033|0.03817|0.10472	1.11167	0.07588	6.82577	15	3
Q5VYK3	1638	Q5VYK3_1638	ECPAS	ECM29_HUMAN Proteasome adapter and scaffold protein ECM29 OS=Homo sapiens OX=9606 GN=ECPAS PE=1 SV=2	IVAISC(IPM[C])AADILK|IVAISC(IPM[C])AADILK|IVAISC(IPM[C])AADILK	2|1|2	0.95|1.09|1.295	0.05657|NA|0.14849	1.11167	0.17352	15.6089	5	3
Q8TEX9	400	Q8TEX9_400	IPO4	IPO4_HUMAN Importin-4 OS=Homo sapiens OX=9606 GN=IPO4 PE=1 SV=2	LLPPLLQIVC(IPM[C])K|LLPPLLQIVC(IPM[C])K|LLPPLLQIVC(IPM[C])K	1|2|1	0.95|1.275|1.11	NA|0.13435|NA	1.11167	0.16251	14.6185	4	3
P52948	1312	P52948_1312	NUP98	NUP98_HUMAN Nuclear pore complex protein Nup98-Nup96 OS=Homo sapiens OX=9606 GN=NUP98 PE=1 SV=4	|WLSC(IPM[C])TATPQIEEEVSLTQK|WLSC(IPM[C])TATPQIEEEVSLTQK	|2|2	|1.05|1.175	|0.2687|0.13435	1.1125	0.08839	7.94517	4	2
Q9Y3T9	567	Q9Y3T9_567	NOC2L	NOC2L_HUMAN Nucleolar complex protein 2 homolog OS=Homo sapiens OX=9606 GN=NOC2L PE=1 SV=4	VANYC(IPM[C])R|VANYC(IPM[C])R|VANYC(IPM[C])R	4|1|1	1.07|1.1|1.17	0.10893|NA|NA	1.11333	0.05132	4.60959	6	3
O95817	179	O95817_179	BAG3	BAG3_HUMAN BAG family molecular chaperone regulator 3 OS=Homo sapiens OX=9606 GN=BAG3 PE=1 SV=3	SQSPAASDC(IPM[C])SSSSSSASLPSSGR|SQSPAASDC(IPM[C])SSSSSSASLPSSGR|SQSPAASDC(IPM[C])SSSSSSASLPSSGR	1|2|5	0.97|1.28|1.09	NA|0.9051|0.13939	1.11333	0.15631	14.0399	8	3
Q13485	391	Q13485_391	SMAD4	SMAD4_HUMAN Mothers against decapentaplegic homolog 4 OS=Homo sapiens OX=9606 GN=SMAD4 PE=1 SV=1	GVQLEC(IPM[C])K|GVQLEC(IPM[C])K|GVQLEC(IPM[C])K	2|3|1	1.04|1.23|1.07	0.18385|0.04359|NA	1.11333	0.10214	9.17428	6	3
Q14974	543	Q14974_543	KPNB1	IMB1_HUMAN Importin subunit beta-1 OS=Homo sapiens OX=9606 GN=KPNB1 PE=1 SV=2	DC(IPM[C])YPAVQK|DC(IPM[C])YPAVQK|DC(IPM[C])YPAVQK	5|9|7	1.1|1.14|1.1	0.07155|0.11421|0.22948	1.11333	0.02309	2.07396	21	3
P50749	251	P50749_251	RASSF2	RASF2_HUMAN Ras association domain-containing protein 2 OS=Homo sapiens OX=9606 GN=RASSF2 PE=1 SV=1	ILQGPC(IPM[C])EQISK|ILQGPC(IPM[C])EQISK|ILQGPC(IPM[C])EQISK	4|4|5	1.07|1.2|1.07	0.33|0.07371|0.33774	1.11333	0.07506	6.74194	13	3
Q9UBX3	240	Q9UBX3_240	SLC25A10	DIC_HUMAN Mitochondrial dicarboxylate carrier OS=Homo sapiens OX=9606 GN=SLC25A10 PE=1 SV=2	GEYQGVFHC(IPM[C])AVETAK|GEYQGVFHC(IPM[C])AVETAK|GEYQGVFHC(IPM[C])AVETAK	1|2|1	1.35|0.99|1.0	NA|0.25456|NA	1.11333	0.20502	18.415	4	3
Q8WUY1	29	Q8WUY1_29	THEM6	THEM6_HUMAN Protein THEM6 OS=Homo sapiens OX=9606 GN=THEM6 PE=1 SV=2	LPC(IPM[C])AVLR|LPC(IPM[C])AVLR|LPC(IPM[C])AVLR	5|4|5	1.12|1.12|1.1	0.25685|0.04425|0.03033	1.11333	0.01155	1.03743	14	3
P51649	340	P51649_340	ALDH5A1	SSDH_HUMAN Succinate-semialdehyde dehydrogenase, mitochondrial OS=Homo sapiens OX=9606 GN=ALDH5A1 PE=1 SV=2	NTGQTC(IPM[C])VCSNQFLVQR|NTGQTC(IPM[C])VCSNQFLVQR|NTGQTC(IPM[C])VCSNQFLVQR	3|4|7	1.01|1.17|1.16	0.08505|0.09849|0.13699	1.11333	0.08963	8.05062	14	3
Q7Z460	453	Q7Z460_453	CLASP1	CLAP1_HUMAN CLIP-associating protein 1 OS=Homo sapiens OX=9606 GN=CLASP1 PE=1 SV=1	LIPVITSNC(IPM[C])TSK|LIPVITSNC(IPM[C])TSK|LIPVITSNC(IPM[C])TSK	2|4|3	0.995|1.155|1.19	0.00707|0.1927|0.13051	1.11333	0.10396	9.33775	9	3
Q14181	198	Q14181_198	POLA2	DPOA2_HUMAN DNA polymerase alpha subunit B OS=Homo sapiens OX=9606 GN=POLA2 PE=1 SV=2	VLGC(IPM[C])PEALTGSYK|VLGC(IPM[C])PEALTGSYK|VLGC(IPM[C])PEALTGSYK	2|1|1	1.21|0.81|1.32	0.0|NA|NA	1.11333	0.26839	24.107	4	3
Q69YL0	63	Q69YL0_63	NCBP2AS2	NCAS2_HUMAN Protein NCBP2AS2 OS=Homo sapiens OX=9606 GN=NCBP2AS2 PE=1 SV=1	LQDLAAGPVGSLC(IPM[C])R|LQDLAAGPVGSLC(IPM[C])R|LQDLAAGPVGSLC(IPM[C])R	3|1|1	1.14|0.85|1.35	0.03464|NA|NA	1.11333	0.25106	22.5504	5	3
Q29RF7	327	Q29RF7_327	PDS5A	PDS5A_HUMAN Sister chromatid cohesion protein PDS5 homolog A OS=Homo sapiens OX=9606 GN=PDS5A PE=1 SV=1	PLWQC(IPM[C])FLGR|DSDLATQNRPLWQC(IPM[C])FLGR PLWQC(IPM[C])FLGR|DSDLATQNRPLWQC(IPM[C])FLGR PLWQC(IPM[C])FLGR	3|3|3	0.97|1.24|1.13	0.0|0.18682|0.23671	1.11333	0.13577	12.1949	9	3
O60488	420	O60488_420	ACSL4	ACSL4_HUMAN Long-chain-fatty-acid--CoA ligase 4 OS=Homo sapiens OX=9606 GN=ACSL4 PE=1 SV=2	GYDAPLC(IPM[C])NLLLFK|GYDAPLC(IPM[C])NLLLFK|GYDAPLC(IPM[C])NLLLFK	1|1|2	1.14|1.11|1.09	NA|NA|0.0	1.11333	0.02517	2.26079	4	3
O14795	1352	O14795_1352	UNC13B	UN13B_HUMAN Protein unc-13 homolog B OS=Homo sapiens OX=9606 GN=UNC13B PE=1 SV=2	QC(IPM[C])AVLDLALDTIK|QC(IPM[C])AVLDLALDTIK|QC(IPM[C])AVLDLALDTIK	4|1|3	0.88|1.36|1.1	0.0|NA|0.21362	1.11333	0.24028	21.5821	8	3
Q5GLZ8	392	Q5GLZ8_392	HERC4	HERC4_HUMAN Probable E3 ubiquitin-protein ligase HERC4 OS=Homo sapiens OX=9606 GN=HERC4 PE=1 SV=1	C(IPM[C])PNPTK|C(IPM[C])PNPTK|C(IPM[C])PNPTK	3|2|3	0.99|1.225|1.13	0.19399|0.13435|0.13528	1.115	0.11822	10.6027	8	3
Q8TDN6	52	Q8TDN6_52	BRIX1	BRX1_HUMAN Ribosome biogenesis protein BRX1 homolog OS=Homo sapiens OX=9606 GN=BRIX1 PE=1 SV=2	PGPVC(IPM[C])K DRIPGPVC(IPM[C])K IPGPVC(IPM[C])K|PGPVC(IPM[C])K DRIPGPVC(IPM[C])K IPGPVC(IPM[C])K|PGPVC(IPM[C])K DRIPGPVC(IPM[C])K IPGPVC(IPM[C])K	23|23|22	1.11|1.13|1.105	0.13243|0.10029|0.12419	1.115	0.01323	1.18655	68	3
Q5H9R7	844	Q5H9R7_844	PPP6R3	PP6R3_HUMAN Serine/threonine-protein phosphatase 6 regulatory subunit 3 OS=Homo sapiens OX=9606 GN=PPP6R3 PE=1 SV=2	C(IPM[C])AAPRPPSSSPEQR||C(IPM[C])AAPRPPSSSPEQR	1||2	1.22||1.01	NA||0.19799	1.115	0.14849	13.3175	3	2
Q86VQ1	151	Q86VQ1_151	GLCCI1	GLCI1_HUMAN Glucocorticoid-induced transcript 1 protein OS=Homo sapiens OX=9606 GN=GLCCI1 PE=1 SV=1	SPGSPVC(IPM[C])R|SPGSPVC(IPM[C])R|SPGSPVC(IPM[C])R	2|3|2	0.855|1.23|1.26	0.19092|0.01732|0.05657	1.115	0.22567	20.2395	7	3
Q9GZT9	127	Q9GZT9_127	EGLN1	EGLN1_HUMAN Egl nine homolog 1 OS=Homo sapiens OX=9606 GN=EGLN1 PE=1 SV=1	AKPPADPAAAASPC(IPM[C])R|AKPPADPAAAASPC(IPM[C])R|AKPPADPAAAASPC(IPM[C])R	6|3|5	1.135|1.05|1.16	0.18563|0.07638|0.1033	1.115	0.05766	5.1713	14	3
Q9NZB2	919	Q9NZB2_919	FAM120A	F120A_HUMAN Constitutive coactivator of PPAR-gamma-like protein 1 OS=Homo sapiens OX=9606 GN=FAM120A PE=1 SV=2	VAAASGHC(IPM[C])GAFSGSDSSR|VAAASGHC(IPM[C])GAFSGSDSSR|	2|1|	1.23|1.0|	0.08485|NA|	1.115	0.16263	14.5857	3	2
Q8N8U2	288	Q8N8U2_288	CDYL2	CDYL2_HUMAN Chromodomain Y-like protein 2 OS=Homo sapiens OX=9606 GN=CDYL2 PE=1 SV=2	ALC(IPM[C])NAATDDSK|ALC(IPM[C])NAATDDSK|	3|1|	1.35|0.88|	0.08386|NA|	1.115	0.33234	29.8063	4	2
P53701	46	P53701_46	HCCS	CCHL_HUMAN Cytochrome c-type heme lyase OS=Homo sapiens OX=9606 GN=HCCS PE=1 SV=1	GCPVNTEPSGPTC(IPM[C])EK|GCPVNTEPSGPTC(IPM[C])EK|GCPVNTEPSGPTC(IPM[C])EK	2|1|1	1.265|1.05|1.03	0.33234|NA|NA	1.115	0.13029	11.6852	4	3
P21333	1165	P21333_1165	FLNA	FLNA_HUMAN Filamin-A OS=Homo sapiens OX=9606 GN=FLNA PE=1 SV=4	C(IPM[C])SGPGLER|C(IPM[C])SGPGLER|C(IPM[C])SGPGLER	3|2|2	1.06|1.2|1.085	0.04583|0.01414|0.0495	1.115	0.07467	6.69686	7	3
Q96E39	338	Q96E39_338	RBMXL1	RMXL1_HUMAN RNA binding motif protein, X-linked-like-1 OS=Homo sapiens OX=9606 GN=RBMXL1 PE=1 SV=1	SDLYSSC(IPM[C])DR||SDLYSSC(IPM[C])DR	1||1	1.27||0.96	NA||NA	1.115	0.2192	19.6592	2	2
A5YKK6	2359	A5YKK6_2359	CNOT1	CNOT1_HUMAN CCR4-NOT transcription complex subunit 1 OS=Homo sapiens OX=9606 GN=CNOT1 PE=1 SV=2	LFQSVAQC(IPM[C])CMGQK||LFQSVAQC(IPM[C])CMGQK	1||1	1.42||0.81	NA||NA	1.115	0.43134	38.6852	2	2
P07814	1487	P07814_1487	EPRS1	SYEP_HUMAN Bifunctional glutamate/proline--tRNA ligase OS=Homo sapiens OX=9606 GN=EPRS1 PE=1 SV=5	PLC(IPM[C])ELQPGAK SLCIPFKPLC(IPM[C])ELQPGAK|PLC(IPM[C])ELQPGAK SLCIPFKPLC(IPM[C])ELQPGAK|PLC(IPM[C])ELQPGAK SLCIPFKPLC(IPM[C])ELQPGAK	2|7|5	1.165|1.1|1.08	0.12021|0.07755|0.21529	1.115	0.04444	3.98565	14	3
Q9H0C8	301	Q9H0C8_301	ILKAP	ILKAP_HUMAN Integrin-linked kinase-associated serine/threonine phosphatase 2C OS=Homo sapiens OX=9606 GN=ILKAP PE=1 SV=1	C(IPM[C])GVTSVPDIR|C(IPM[C])GVTSVPDIR|C(IPM[C])GVTSVPDIR	7|7|6	1.04|1.17|1.135	0.18291|0.0644|0.11572	1.115	0.06727	6.03318	20	3
Q9UK32	440	Q9UK32_440	RPS6KA6	KS6A6_HUMAN Ribosomal protein S6 kinase alpha-6 OS=Homo sapiens OX=9606 GN=RPS6KA6 PE=1 SV=1	EDIGVGSYSVC(IPM[C])K||EDIGVGSYSVC(IPM[C])K	4||2	1.06||1.17	0.02||0.05657	1.115	0.07778	6.97578	6	2
Q15181	274	Q15181_274	PPA1	IPYR_HUMAN Inorganic pyrophosphatase OS=Homo sapiens OX=9606 GN=PPA1 PE=1 SV=2	AIVDALPPPCESAC(IPM[C])TVPTDVDK|AIVDALPPPCESAC(IPM[C])TVPTDVDK|AIVDALPPPCESAC(IPM[C])TVPTDVDK	17|11|18	1.07|1.13|1.145	0.12527|0.12555|0.10024	1.115	0.03969	3.55964	46	3
O95295	66	O95295_66	SNAPIN	SNAPN_HUMAN SNARE-associated protein Snapin OS=Homo sapiens OX=9606 GN=SNAPIN PE=1 SV=1	EQIDNLATELC(IPM[C])R||QIDNLATELC(IPM[C])R	2||1	1.26||0.97	0.04243||NA	1.115	0.20506	18.391	3	2
Q8IZL8	71	Q8IZL8_71	PELP1	PELP1_HUMAN Proline-, glutamic acid- and leucine-rich protein 1 OS=Homo sapiens OX=9606 GN=PELP1 PE=1 SV=2	SAPHLPGLMC(IPM[C])LLR|SAPHLPGLMC(IPM[C])LLR|SAPHLPGLMC(IPM[C])LLR	2|2|2	1.115|1.36|0.87	0.37477|0.22627|0.3677	1.115	0.245	21.9731	6	3
O43592	877	O43592_877	XPOT	XPOT_HUMAN Exportin-T OS=Homo sapiens OX=9606 GN=XPOT PE=1 SV=2	HIVPAC(IPM[C])FLAPLK|HIVPAC(IPM[C])FLAPLK|HIVPAC(IPM[C])FLAPLK	10|4|4	1.05|1.225|1.07	0.11047|0.22015|0.09394	1.115	0.09579	8.59103	18	3
Q9UKX7	181	Q9UKX7_181	NUP50	NUP50_HUMAN Nuclear pore complex protein Nup50 OS=Homo sapiens OX=9606 GN=NUP50 PE=1 SV=2	HVNTNPLC(IPM[C])DLTPIFK|HVNTNPLC(IPM[C])DLTPIFK|HVNTNPLC(IPM[C])DLTPIFK	2|3|1	1.485|0.97|0.89	0.44548|0.02887|NA	1.115	0.32292	28.9614	6	3
Q96R06	544	Q96R06_544	SPAG5	SPAG5_HUMAN Sperm-associated antigen 5 OS=Homo sapiens OX=9606 GN=SPAG5 PE=1 SV=2	AETLVC(IPM[C])CCFDLLK||AETLVC(IPM[C])CCFDLLK	1||1	1.22||1.01	NA||NA	1.115	0.14849	13.3175	2	2
Q17RY6	54	Q17RY6_54	LY6K	LY6K_HUMAN Lymphocyte antigen 6K OS=Homo sapiens OX=9606 GN=LY6K PE=1 SV=2	|ENTFEC(IPM[C])QNPR|ENTFEC(IPM[C])QNPR	|2|1	|0.94|1.29	|0.0|NA	1.115	0.24749	22.1964	3	2
O75179	644	O75179_644	ANKRD17	ANR17_HUMAN Ankyrin repeat domain-containing protein 17 OS=Homo sapiens OX=9606 GN=ANKRD17 PE=1 SV=3	|AGHVC(IPM[C])TVQFLISK|AGHVC(IPM[C])TVQFLISK	|1|3	|1.22|1.01	|NA|0.08021	1.115	0.14849	13.3175	4	2
Q8TBC3	550	Q8TBC3_550	SHKBP1	SHKB1_HUMAN SH3KBP1-binding protein 1 OS=Homo sapiens OX=9606 GN=SHKBP1 PE=1 SV=2	|SVDGSPTTAFTVLEC(IPM[C])EGSR|SVDGSPTTAFTVLEC(IPM[C])EGSR	|1|2	|0.97|1.26	|NA|0.12728	1.115	0.20506	18.391	3	2
O43663	531	O43663_531	PRC1	PRC1_HUMAN Protein regulator of cytokinesis 1 OS=Homo sapiens OX=9606 GN=PRC1 PE=1 SV=2	PVAASTC(IPM[C])SGK LPPSGSKPVAASTC(IPM[C])SGK|PVAASTC(IPM[C])SGK LPPSGSKPVAASTC(IPM[C])SGK|PVAASTC(IPM[C])SGK LPPSGSKPVAASTC(IPM[C])SGK	8|6|7	1.085|1.165|1.1	0.20135|0.18727|0.3412	1.11667	0.04252	3.80775	21	3
Q8NCG7	86	Q8NCG7_86	DAGLB	DGLB_HUMAN Diacylglycerol lipase-beta OS=Homo sapiens OX=9606 GN=DAGLB PE=1 SV=2	GTIC(IPM[C])NPGPR|GTIC(IPM[C])NPGPR|GTIC(IPM[C])NPGPR	5|3|3	1.03|0.98|1.34	0.06066|0.00577|0.18475	1.11667	0.19502	17.4644	11	3
Q9Y6E2	270	Q9Y6E2_270	BZW2	BZW2_HUMAN Basic leucine zipper and W2 domain-containing protein 2 OS=Homo sapiens OX=9606 GN=BZW2 PE=1 SV=1	LSQEC(IPM[C])PIK|LSQEC(IPM[C])PIK|LSQEC(IPM[C])PIK	13|11|9	1.15|1.11|1.09	0.18348|0.09913|0.12252	1.11667	0.03055	2.73581	33	3
P02545	588	P02545_588	LMNA	LMNA_HUMAN Prelamin-A/C OS=Homo sapiens OX=9606 GN=LMNA PE=1 SV=1	TVLC(IPM[C])GTCGQPADK|TVLC(IPM[C])GTCGQPADK|TVLC(IPM[C])GTCGQPADK	5|4|4	1.08|1.145|1.125	0.0507|0.07042|0.01414	1.11667	0.03329	2.98119	13	3
Q02241	412	Q02241_412	KIF23	KIF23_HUMAN Kinesin-like protein KIF23 OS=Homo sapiens OX=9606 GN=KIF23 PE=1 SV=3	MIVC(IPM[C])VNPK|MIVC(IPM[C])VNPK|MIVC(IPM[C])VNPK	4|3|3	0.99|1.46|0.9	0.03317|0.16442|0.09539	1.11667	0.30072	26.9301	10	3
P46013	1007	P46013_1007	MKI67	KI67_HUMAN Proliferation marker protein Ki-67 OS=Homo sapiens OX=9606 GN=MKI67 PE=1 SV=2	MPC(IPM[C])QSLQPEPINTPTHTK|MPC(IPM[C])QSLQPEPINTPTHTK|MPC(IPM[C])QSLQPEPINTPTHTK	4|2|3	1.22|1.06|1.07	0.05196|0.22627|0.0755	1.11667	0.08963	8.02654	9	3
Q9NU22	979	Q9NU22_979	MDN1	MDN1_HUMAN Midasin OS=Homo sapiens OX=9606 GN=MDN1 PE=1 SV=2	FAASNPC(IPM[C])GNIQR|FAASNPC(IPM[C])GNIQR|FAASNPC(IPM[C])GNIQR	1|1|3	1.24|1.29|0.82	NA|NA|0.33645	1.11667	0.25813	23.1161	5	3
Q96Q11	373	Q96Q11_373	TRNT1	TRNT1_HUMAN CCA tRNA nucleotidyltransferase 1, mitochondrial OS=Homo sapiens OX=9606 GN=TRNT1 PE=1 SV=2	YQGEHC(IPM[C])LLK|YQGEHC(IPM[C])LLK|YQGEHC(IPM[C])LLK	3|1|1	0.89|1.33|1.13	0.10392|NA|NA	1.11667	0.2203	19.7283	5	3
P21333	483	P21333_483	FLNA	FLNA_HUMAN Filamin-A OS=Homo sapiens OX=9606 GN=FLNA PE=1 SV=4	SPYTVTVGQACNPSAC(IPM[C])R|SPYTVTVGQACNPSAC(IPM[C])R|SPYTVTVGQACNPSAC(IPM[C])R	10|7|4	1.185|1.07|1.095	0.10304|0.07323|0.15078	1.11667	0.06048	5.4161	21	3
Q96ER3	248	Q96ER3_248	SAAL1	SAAL1_HUMAN Protein SAAL1 OS=Homo sapiens OX=9606 GN=SAAL1 PE=1 SV=2	LVPC(IPM[C])ILEAAK|LVPC(IPM[C])ILEAAK|LVPC(IPM[C])ILEAAK	1|5|4	1.14|1.08|1.13	NA|0.07155|0.0818	1.11667	0.03215	2.8791	10	3
Q99497	106	Q99497_106	PARK7	PARK7_HUMAN Parkinson disease protein 7 OS=Homo sapiens OX=9606 GN=PARK7 PE=1 SV=2	GLIAAIC(IPM[C])AGPTALLAHEIGFGSK|GLIAAIC(IPM[C])AGPTALLAHEIGFGSK|GLIAAIC(IPM[C])AGPTALLAHEIGFGSK	6|11|12	1.09|1.15|1.11	0.09745|0.07147|0.10417	1.11667	0.03055	2.73581	29	3
O75410	514	O75410_514	TACC1	TACC1_HUMAN Transforming acidic coiled-coil-containing protein 1 OS=Homo sapiens OX=9606 GN=TACC1 PE=1 SV=2	LASTSC(IPM[C])GQK|LASTSC(IPM[C])GQK|LASTSC(IPM[C])GQK	4|2|2	1.005|1.35|1.0	0.12842|0.48083|0.02828	1.11833	0.20064	17.941	8	3
Q5JTH9	31	Q5JTH9_31	RRP12	RRP12_HUMAN RRP12-like protein OS=Homo sapiens OX=9606 GN=RRP12 PE=1 SV=2	GHSSDSNPAIC(IPM[C])R HSSDSNPAIC(IPM[C])R|GHSSDSNPAIC(IPM[C])R HSSDSNPAIC(IPM[C])R SSDSNPAIC(IPM[C])R|GHSSDSNPAIC(IPM[C])R HSSDSNPAIC(IPM[C])R	5|9|4	1.1|1.22|1.035	0.16331|0.19097|0.08261	1.11833	0.09385	8.39198	18	3
O95817	151	O95817_151	BAG3	BAG3_HUMAN BAG family molecular chaperone regulator 3 OS=Homo sapiens OX=9606 GN=BAG3 PE=1 SV=3	QC(IPM[C])GQVAAAAAAQPPASHGPER|QC(IPM[C])GQVAAAAAAQPPASHGPER|QC(IPM[C])GQVAAAAAAQPPASHGPER	5|2|3	1.18|1.125|1.05	0.12116|0.03536|0.47374	1.11833	0.06526	5.83549	10	3
Q9UBM7	380	Q9UBM7_380	DHCR7	DHCR7_HUMAN 7-dehydrocholesterol reductase OS=Homo sapiens OX=9606 GN=DHCR7 PE=1 SV=1	VIEC(IPM[C])SYTSADGQR|VIEC(IPM[C])SYTSADGQR|VIEC(IPM[C])SYTSADGQR	5|1|2	0.99|1.26|1.105	0.22457|NA|0.16263	1.11833	0.13549	12.1154	8	3
Q9Y6E2	97	Q9Y6E2_97	BZW2	BZW2_HUMAN Basic leucine zipper and W2 domain-containing protein 2 OS=Homo sapiens OX=9606 GN=BZW2 PE=1 SV=1	MTNHC(IPM[C])VFSANEDHETIR|MTNHC(IPM[C])VFSANEDHETIR|MTNHC(IPM[C])VFSANEDHETIR	1|1|4	1.16|0.8|1.395	NA|NA|0.1097	1.11833	0.29968	26.7971	6	3
O60763	678	O60763_678	USO1	USO1_HUMAN General vesicular transport factor p115 OS=Homo sapiens OX=9606 GN=USO1 PE=1 SV=2	C(IPM[C])QNEQLQTAVTQQVSQIQQHK|C(IPM[C])QNEQLQTAVTQQVSQIQQHK|C(IPM[C])QNEQLQTAVTQQVSQIQQHK	3|3|2	1.12|1.1|1.135	0.14572|0.25403|0.14849	1.11833	0.01756	1.5702	8	3
O60841	635	O60841_635	EIF5B	IF2P_HUMAN Eukaryotic translation initiation factor 5B OS=Homo sapiens OX=9606 GN=EIF5B PE=1 SV=4	APIIC(IPM[C])VLGHVDTGK|APIIC(IPM[C])VLGHVDTGK|APIIC(IPM[C])VLGHVDTGK	1|4|4	1.02|1.02|1.315	NA|0.55704|0.2037	1.11833	0.17032	15.2299	9	3
Q5VYK3	1257	Q5VYK3_1257	ECPAS	ECM29_HUMAN Proteasome adapter and scaffold protein ECM29 OS=Homo sapiens OX=9606 GN=ECPAS PE=1 SV=2	TIAALLPC(IPM[C])LLDK|TIAALLPC(IPM[C])LLDK|TIAALLPC(IPM[C])LLDK	7|9|4	1.18|1.09|1.085	0.05715|0.0687|0.08261	1.11833	0.05346	4.78034	20	3
Q6PKG0	1054	Q6PKG0_1054	LARP1	LARP1_HUMAN La-related protein 1 OS=Homo sapiens OX=9606 GN=LARP1 PE=1 SV=2	C(IPM[C])PSQSSSR|C(IPM[C])PSQSSSR|C(IPM[C])PSQSSSR	5|7|4	1.06|1.15|1.15	0.15928|0.08552|0.03317	1.12	0.05196	4.63929	16	3
Q9UHR6	57	Q9UHR6_57	ZNHIT2	ZNHI2_HUMAN Zinc finger HIT domain-containing protein 2 OS=Homo sapiens OX=9606 GN=ZNHIT2 PE=1 SV=1	GC(IPM[C])SAPPSR|GC(IPM[C])SAPPSR|	1|2|	0.9|1.34|	NA|0.04243|	1.12	0.31113	27.7795	3	2
P48651	4	P48651_4	PTDSS1	PTSS1_HUMAN Phosphatidylserine synthase 1 OS=Homo sapiens OX=9606 GN=PTDSS1 PE=1 SV=1	ASC(IPM[C])VGSR MASC(IPM[C])VGSR|MASC(IPM[C])VGSR|MASC(IPM[C])VGSR	2|1|1	1.01|1.34|1.01	0.16971|NA|NA	1.12	0.19053	17.0116	4	3
Q16630	159	Q16630_159	CPSF6	CPSF6_HUMAN Cleavage and polyadenylation specificity factor subunit 6 OS=Homo sapiens OX=9606 GN=CPSF6 PE=1 SV=2	RELHGQNPVVTPC(IPM[C])NK ELHGQNPVVTPC(IPM[C])NK|RELHGQNPVVTPC(IPM[C])NK ELHGQNPVVTPC(IPM[C])NK|ELHGQNPVVTPC(IPM[C])NK	5|4|2	1.17|1.165|1.025	0.36912|0.13598|0.00707	1.12	0.08231	7.34911	11	3
O60927	62	O60927_62	PPP1R11	PP1RB_HUMAN E3 ubiquitin-protein ligase PPP1R11 OS=Homo sapiens OX=9606 GN=PPP1R11 PE=1 SV=1	CCC(IPM[C])IYEKPR||CCC(IPM[C])IYEKPR	1||1	1.11||1.13	NA||NA	1.12	0.01414	1.2625	2	2
Q14966	747	Q14966_747	ZNF638	ZN638_HUMAN Zinc finger protein 638 OS=Homo sapiens OX=9606 GN=ZNF638 PE=1 SV=2	IC(IPM[C])VPGK|IC(IPM[C])VPGK|IC(IPM[C])VPGK	6|4|3	0.99|1.16|1.21	0.08329|0.12793|0.07	1.12	0.11533	10.2973	13	3
P55265	499	P55265_499	ADAR	DSRAD_HUMAN Double-stranded RNA-specific adenosine deaminase OS=Homo sapiens OX=9606 GN=ADAR PE=1 SV=4	LTEC(IPM[C])QLK|LTEC(IPM[C])QLK|LTEC(IPM[C])QLK	2|1|1	1.28|1.11|0.97	0.05657|NA|NA	1.12	0.15524	13.8607	4	3
P07814	1377	P07814_1377	EPRS1	SYEP_HUMAN Bifunctional glutamate/proline--tRNA ligase OS=Homo sapiens OX=9606 GN=EPRS1 PE=1 SV=5	SC(IPM[C])QFVAVR|SC(IPM[C])QFVAVR|SC(IPM[C])QFVAVR	4|4|4	1.01|1.185|1.165	0.03697|0.07528|0.06292	1.12	0.09579	8.55268	12	3
Q27J81	394	Q27J81_394	INF2	INF2_HUMAN Inverted formin-2 OS=Homo sapiens OX=9606 GN=INF2 PE=1 SV=2	PSVEGQQPAAAAAC(IPM[C])EPVDHAQSESILK|PSVEGQQPAAAAAC(IPM[C])EPVDHAQSESILK|	3|3|	1.06|1.18|	0.30265|0.01155|	1.12	0.08485	7.57589	6	2
Q9BVQ7	509	Q9BVQ7_509	SPATA5L1	SPA5L_HUMAN Spermatogenesis-associated protein 5-like protein 1 OS=Homo sapiens OX=9606 GN=SPATA5L1 PE=1 SV=2	GVLLYGPPGC(IPM[C])AK|GVLLYGPPGC(IPM[C])AK|GVLLYGPPGC(IPM[C])AK	3|4|6	1.03|1.26|1.07	0.20232|0.12069|0.23307	1.12	0.12288	10.9714	13	3
Q8IYI6	428	Q8IYI6_428	EXOC8	EXOC8_HUMAN Exocyst complex component 8 OS=Homo sapiens OX=9606 GN=EXOC8 PE=1 SV=2	AC(IPM[C])ELFLR|AC(IPM[C])ELFLR|AC(IPM[C])ELFLR	2|1|2	0.72|1.28|1.36	0.0|NA|0.12728	1.12	0.34871	31.1348	5	3
Q9HAV4	1052	Q9HAV4_1052	XPO5	XPO5_HUMAN Exportin-5 OS=Homo sapiens OX=9606 GN=XPO5 PE=1 SV=1	TTSQLC(IPM[C])WPLLK|TTSQLC(IPM[C])WPLLK|TTSQLC(IPM[C])WPLLK	3|5|6	1.33|0.99|1.04	0.14189|0.13813|0.03189	1.12	0.18358	16.3911	14	3
Q9BW85	275	Q9BW85_275	YJU2	YJU2_HUMAN Splicing factor YJU2 OS=Homo sapiens OX=9606 GN=YJU2 PE=1 SV=1	|ADPDC(IPM[C])SNGQPQAAPTPGAPQNR|ADPDC(IPM[C])SNGQPQAAPTPGAPQNR	|1|1	|1.02|1.22	|NA|NA	1.12	0.14142	12.6268	2	2
P78527	3837	P78527_3837	PRKDC	PRKDC_HUMAN DNA-dependent protein kinase catalytic subunit OS=Homo sapiens OX=9606 GN=PRKDC PE=1 SV=3	|APPC(IPM[C])EYK|APPC(IPM[C])EYK	|2|2	|1.095|1.145	|0.06364|0.03536	1.12	0.03536	3.15714	4	2
P40337	77	P40337_77	VHL	VHL_HUMAN von Hippel-Lindau disease tumor suppressor OS=Homo sapiens OX=9606 GN=VHL PE=1 SV=2	|EPSQVIFC(IPM[C])NR|EPSQVIFC(IPM[C])NR	|1|4	|1.31|0.93	|NA|0.20759	1.12	0.2687	23.9911	5	2
Q92499	110	Q92499_110	DDX1	DDX1_HUMAN ATP-dependent RNA helicase DDX1 OS=Homo sapiens OX=9606 GN=DDX1 PE=1 SV=2	|GSAFAIGSDGLC(IPM[C])CQSR|GSAFAIGSDGLC(IPM[C])CQSR	|1|1	|1.42|0.82	|NA|NA	1.12	0.42426	37.8804	2	2
Q9NQS7	483	Q9NQS7_483	INCENP	INCE_HUMAN Inner centromere protein OS=Homo sapiens OX=9606 GN=INCENP PE=1 SV=3	TPSSPC(IPM[C])PASK|TPSSPC(IPM[C])PASK|TPSSPC(IPM[C])PASK	4|2|2	1.01|1.215|1.14	0.23128|0.07778|0.0	1.12167	0.10372	9.24693	8	3
P47736	83	P47736_83	RAP1GAP	RPGP1_HUMAN Rap1 GTPase-activating protein 1 OS=Homo sapiens OX=9606 GN=RAP1GAP PE=1 SV=2	LEC(IPM[C])NPTAR|LEC(IPM[C])NPTAR|LEC(IPM[C])NPTAR	6|4|3	1.09|1.115|1.16	0.05231|0.04967|0.17243	1.12167	0.03547	3.16225	13	3
Q7Z3U7	276	Q7Z3U7_276	MON2	MON2_HUMAN Protein MON2 homolog OS=Homo sapiens OX=9606 GN=MON2 PE=1 SV=3	C(IPM[C])PLVLK VC(IPM[C])PLVIK|C(IPM[C])PLVLK VC(IPM[C])PLVIK|C(IPM[C])PLVLK VC(IPM[C])PLVIK	3|7|6	1.03|1.21|1.125	0.2203|0.11408|0.08886	1.12167	0.09005	8.02821	16	3
P35998	236	P35998_236	PSMC2	PRS7_HUMAN 26S proteasome regulatory subunit 7 OS=Homo sapiens OX=9606 GN=PSMC2 PE=1 SV=3	TDAC(IPM[C])FIR|TDAC(IPM[C])FIR|TDAC(IPM[C])FIR	1|2|5	1.11|1.085|1.17	NA|0.03536|0.11054	1.12167	0.04368	3.89419	8	3
Q6NXT1	230	Q6NXT1_230	ANKRD54	ANR54_HUMAN Ankyrin repeat domain-containing protein 54 OS=Homo sapiens OX=9606 GN=ANKRD54 PE=1 SV=2	LNILQEGHAQC(IPM[C])LEAVR|LNILQEGHAQC(IPM[C])LEAVR|LNILQEGHAQC(IPM[C])LEAVR	2|2|2	1.225|1.04|1.1	0.09192|0.15556|0.11314	1.12167	0.09438	8.41424	6	3
Q9BY89	882	Q9BY89_882	KIAA1671	K1671_HUMAN Uncharacterized protein KIAA1671 OS=Homo sapiens OX=9606 GN=KIAA1671 PE=1 SV=2	GPPQGC(IPM[C])PLDPLSR|GPPQGC(IPM[C])PLDPLSR|GPPQGC(IPM[C])PLDPLSR	3|3|4	1.07|1.08|1.215	0.18877|0.21455|0.14844	1.12167	0.08098	7.21959	10	3
Q09666	1833	Q09666_1833	AHNAK	AHNK_HUMAN Neuroblast differentiation-associated protein AHNAK OS=Homo sapiens OX=9606 GN=AHNAK PE=1 SV=2	GPFVEAEVPDVDLEC(IPM[C])PDAK|GPFVEAEVPDVDLEC(IPM[C])PDAK|GPFVEAEVPDVDLEC(IPM[C])PDAK	5|5|4	1.07|1.09|1.205	0.09209|0.16932|0.10844	1.12167	0.07286	6.49567	14	3
Q12769	1124	Q12769_1124	NUP160	NU160_HUMAN Nuclear pore complex protein Nup160 OS=Homo sapiens OX=9606 GN=NUP160 PE=1 SV=3	QGNC(IPM[C])YLAALNCLR|QGNC(IPM[C])YLAALNCLR|QGNC(IPM[C])YLAALNCLR	3|5|2	1.1|1.0|1.265	0.0|0.11371|0.09192	1.12167	0.13382	11.9304	10	3
Q86U38	123	Q86U38_123	NOP9	NOP9_HUMAN Nucleolar protein 9 OS=Homo sapiens OX=9606 GN=NOP9 PE=1 SV=1	TGSEMLQELLGFSPLKPLC(IPM[C])R|TGSEMLQELLGFSPLKPLC(IPM[C])R|TGSEMLQELLGFSPLKPLC(IPM[C])R	2|4|3	1.06|1.045|1.26	0.0|0.11057|0.06928	1.12167	0.12003	10.701	9	3
P31749	296	P31749_296	AKT1	AKT1_HUMAN RAC-alpha serine/threonine-protein kinase OS=Homo sapiens OX=9606 GN=AKT1 PE=1 SV=2	|ITDFGLC(IPM[C])K|ITDFGLC(IPM[C])K	|8|6	|1.11|1.135	|0.06896|0.09182	1.1225	0.01768	1.57506	14	2
P24752	196	P24752_196	ACAT1	THIL_HUMAN Acetyl-CoA acetyltransferase, mitochondrial OS=Homo sapiens OX=9606 GN=ACAT1 PE=1 SV=1	IHMGSC(IPM[C])AENTAK|IHMGSC(IPM[C])AENTAK|IHMGSC(IPM[C])AENTAK	12|6|11	1.13|1.11|1.13	0.22093|0.03209|0.09623	1.12333	0.01155	1.02819	29	3
O60502	631	O60502_631	OGA	OGA_HUMAN Protein O-GlcNAcase OS=Homo sapiens OX=9606 GN=OGA PE=1 SV=2	LSNC(IPM[C])ANR|LSNC(IPM[C])ANR|LSNC(IPM[C])ANR	5|2|1	1.06|1.23|1.08	0.04159|0.02828|NA	1.12333	0.09292	8.27183	8	3
P46109	249	P46109_249	CRKL	CRKL_HUMAN Crk-like protein OS=Homo sapiens OX=9606 GN=CRKL PE=1 SV=1	RVPC(IPM[C])AYDK VPC(IPM[C])AYDK|RVPC(IPM[C])AYDK VPC(IPM[C])AYDK|RVPC(IPM[C])AYDK VPC(IPM[C])AYDK	5|6|5	1.08|1.18|1.11	0.13065|0.09859|0.16532	1.12333	0.05132	4.56856	16	3
O76021	47	O76021_47	RSL1D1	RL1D1_HUMAN Ribosomal L1 domain-containing protein 1 OS=Homo sapiens OX=9606 GN=RSL1D1 PE=1 SV=3	VDALLTHC(IPM[C])K AVDALLTHC(IPM[C])K|VDALLTHC(IPM[C])K AVDALLTHC(IPM[C])K|AVDALLTHC(IPM[C])K	6|10|2	0.95|1.065|1.355	0.1577|0.13685|0.02121	1.12333	0.20871	18.5796	18	3
O00541	272	O00541_272	PES1	PESC_HUMAN Pescadillo homolog OS=Homo sapiens OX=9606 GN=PES1 PE=1 SV=1	AGEGTYALDSESC(IPM[C])MEK|AGEGTYALDSESC(IPM[C])MEK|AGEGTYALDSESC(IPM[C])MEK	1|1|3	1.16|1.12|1.09	NA|NA|0.14572	1.12333	0.03512	3.12642	5	3
Q9Y613	502	Q9Y613_502	FHOD1	FHOD1_HUMAN FH1/FH2 domain-containing protein 1 OS=Homo sapiens OX=9606 GN=FHOD1 PE=1 SV=3	TPQSPAPC(IPM[C])VLLR|TPQSPAPC(IPM[C])VLLR|TPQSPAPC(IPM[C])VLLR	3|7|7	1.07|1.2|1.1	0.05196|0.11719|0.06477	1.12333	0.06807	6.05966	17	3
Q86XL3	254	Q86XL3_254	ANKLE2	ANKL2_HUMAN Ankyrin repeat and LEM domain-containing protein 2 OS=Homo sapiens OX=9606 GN=ANKLE2 PE=1 SV=4	GIC(IPM[C])DYFPSPSK|GIC(IPM[C])DYFPSPSK|GIC(IPM[C])DYFPSPSK	6|6|7	1.155|1.145|1.07	0.06775|0.11017|0.04536	1.12333	0.04646	4.13592	19	3
P58107	406	P58107_406	EPPK1	EPIPL_HUMAN Epiplakin OS=Homo sapiens OX=9606 GN=EPPK1 PE=1 SV=3	LLDAQLATGGLVC(IPM[C])PAR|LLDAQLATGGLVC(IPM[C])PAR|LLDAQLATGGLVC(IPM[C])PAR	5|7|9	1.17|1.12|1.08	0.10932|0.11615|0.1247	1.12333	0.04509	4.01396	21	3
Q15149	3336	Q15149_3336	PLEC	PLEC_HUMAN Plectin OS=Homo sapiens OX=9606 GN=PLEC PE=1 SV=3	C(IPM[C])RPDQLTGLSLLPLSEK|C(IPM[C])RPDQLTGLSLLPLSEK|C(IPM[C])RPDQLTGLSLLPLSEK	4|5|7	1.04|1.21|1.12	0.08485|0.26052|0.16021	1.12333	0.08505	7.57124	16	3
Q9NY27	22	Q9NY27_22	PPP4R2	PP4R2_HUMAN Serine/threonine-protein phosphatase 4 regulatory subunit 2 OS=Homo sapiens OX=9606 GN=PPP4R2 PE=1 SV=3	EVC(IPM[C])PVLDQFLCHVAK|C(IPM[C])PVLDQFLCHVAK VC(IPM[C])PVLDQFLCHVAK EVC(IPM[C])PVLDQFLCHVAK|C(IPM[C])PVLDQFLCHVAK VC(IPM[C])PVLDQFLCHVAK EVC(IPM[C])PVLDQFLCHVAK	1|8|7	1.31|1.01|1.05	NA|0.33066|0.15426	1.12333	0.16289	14.5006	16	3
Q5UIP0	312	Q5UIP0_312	RIF1	RIF1_HUMAN Telomere-associated protein RIF1 OS=Homo sapiens OX=9606 GN=RIF1 PE=1 SV=2	SLIDNFALNPDILC(IPM[C])SAK|SLIDNFALNPDILC(IPM[C])SAK|SLIDNFALNPDILC(IPM[C])SAK	2|3|4	1.24|1.07|1.06	0.08485|0.01732|0.03464	1.12333	0.10116	9.00537	9	3
Q96C86	37	Q96C86_37	DCPS	DCPS_HUMAN m7GpppX diphosphatase OS=Homo sapiens OX=9606 GN=DCPS PE=1 SV=2	EAGVGNGTC(IPM[C])APVR|GVGNGTC(IPM[C])APVR AGVGNGTC(IPM[C])APVR EAGVGNGTC(IPM[C])APVR|GVGNGTC(IPM[C])APVR AGVGNGTC(IPM[C])APVR EAGVGNGTC(IPM[C])APVR	2|5|6	1.09|1.09|1.195	0.04243|0.49616|0.78603	1.125	0.06062	5.38844	13	3
Q8IWY9	1213	Q8IWY9_1213	CDAN1	CDAN1_HUMAN Codanin-1 OS=Homo sapiens OX=9606 GN=CDAN1 PE=1 SV=4	AC(IPM[C])ELVQPNR||AC(IPM[C])ELVQPNR	1||1	0.95||1.3	NA||NA	1.125	0.24749	21.9991	2	2
O60716	618	O60716_618	CTNND1	CTND1_HUMAN Catenin delta-1 OS=Homo sapiens OX=9606 GN=CTNND1 PE=1 SV=1	YQEAAPNVANNTGPHAASC(IPM[C])FGAK|YQEAAPNVANNTGPHAASC(IPM[C])FGAK|YQEAAPNVANNTGPHAASC(IPM[C])FGAK	4|4|2	1.21|1.055|1.11	0.17156|0.06602|0.21213	1.125	0.07858	6.98489	10	3
Q9NTJ3	110	Q9NTJ3_110	SMC4	SMC4_HUMAN Structural maintenance of chromosomes protein 4 OS=Homo sapiens OX=9606 GN=SMC4 PE=1 SV=2	FSC(IPM[C])IIGPNGSGK||FSC(IPM[C])IIGPNGSGK	1||1	1.01||1.24	NA||NA	1.125	0.16263	14.456	2	2
Q99570	84	Q99570_84	PIK3R4	PI3R4_HUMAN Phosphoinositide 3-kinase regulatory subunit 4 OS=Homo sapiens OX=9606 GN=PIK3R4 PE=1 SV=3	LNSAQNC(IPM[C])LPFQK||LNSAQNC(IPM[C])LPFQK	1||1	1.03||1.22	NA||NA	1.125	0.13435	11.9422	2	2
P00352	133	P00352_133	ALDH1A1	AL1A1_HUMAN Retinal dehydrogenase 1 OS=Homo sapiens OX=9606 GN=ALDH1A1 PE=1 SV=2	|YC(IPM[C])AGWADK|YC(IPM[C])AGWADK	|2|1	|1.19|1.06	|0.19799|NA	1.125	0.09192	8.17067	3	2
P52564	38	P52564_38	MAP2K6	MP2K6_HUMAN Dual specificity mitogen-activated protein kinase kinase 6 OS=Homo sapiens OX=9606 GN=MAP2K6 PE=1 SV=1	|C(IPM[C])ISIGNQNFEVK|C(IPM[C])ISIGNQNFEVK	|1|1	|1.07|1.18	|NA|NA	1.125	0.07778	6.91378	2	2
Q8TB52	592	Q8TB52_592	FBXO30	FBX30_HUMAN F-box only protein 30 OS=Homo sapiens OX=9606 GN=FBXO30 PE=1 SV=3	|SFGVQPC(IPM[C])VSTVLVEPAR|SFGVQPC(IPM[C])VSTVLVEPAR	|3|2	|1.23|1.02	|0.04163|0.09899	1.125	0.14849	13.1991	5	2
Q8IX01	656	Q8IX01_656	SUGP2	SUGP2_HUMAN SURP and G-patch domain-containing protein 2 OS=Homo sapiens OX=9606 GN=SUGP2 PE=1 SV=2	GADQKPTSADC(IPM[C])AVR|GADQKPTSADC(IPM[C])AVR|GADQKPTSADC(IPM[C])AVR	1|3|5	0.9|1.27|1.21	NA|0.26083|0.10208	1.12667	0.19858	17.6254	9	3
Q92841	584	Q92841_584	DDX17	DDX17_HUMAN Probable ATP-dependent RNA helicase DDX17 OS=Homo sapiens OX=9606 GN=DDX17 PE=1 SV=2	TTSSANNPNLMYQDEC(IPM[C])DR|TTSSANNPNLMYQDEC(IPM[C])DR|TTSSANNPNLMYQDEC(IPM[C])DR	2|2|2	1.2|1.075|1.105	0.08485|0.06364|0.06364	1.12667	0.06526	5.79229	6	3
P00533	1058	P00533_1058	EGFR	EGFR_HUMAN Epidermal growth factor receptor OS=Homo sapiens OX=9606 GN=EGFR PE=1 SV=2	NGLQSC(IPM[C])PIK|NGLQSC(IPM[C])PIK|NGLQSC(IPM[C])PIK	5|6|5	1.07|1.13|1.18	0.23037|0.15489|0.19736	1.12667	0.05508	4.88874	16	3
P18583	92	P18583_92	SON	SON_HUMAN Protein SON OS=Homo sapiens OX=9606 GN=SON PE=1 SV=4	C(IPM[C])VSVQTDPTDEIPTKK C(IPM[C])VSVQTDPTDEIPTK|C(IPM[C])VSVQTDPTDEIPTKK C(IPM[C])VSVQTDPTDEIPTK|C(IPM[C])VSVQTDPTDEIPTKK C(IPM[C])VSVQTDPTDEIPTK	5|8|5	1.26|1.14|0.98	12.98662|11.29815|25.92116	1.12667	0.14048	12.4686	18	3
Q9BYX2	686	Q9BYX2_686	TBC1D2	TBD2A_HUMAN TBC1 domain family member 2A OS=Homo sapiens OX=9606 GN=TBC1D2 PE=1 SV=3	HFTC(IPM[C])PTSSFPDK|HFTC(IPM[C])PTSSFPDK|HFTC(IPM[C])PTSSFPDK	2|3|4	1.19|1.09|1.1	0.19799|0.05508|0.16919	1.12667	0.05508	4.88874	9	3
Q9HD45	428	Q9HD45_428	TM9SF3	TM9S3_HUMAN Transmembrane 9 superfamily member 3 OS=Homo sapiens OX=9606 GN=TM9SF3 PE=1 SV=2	NLSGQPNFPC(IPM[C])R|NLSGQPNFPC(IPM[C])R|NLSGQPNFPC(IPM[C])R	13|13|12	1.12|1.14|1.12	0.1279|0.06512|0.05712	1.12667	0.01155	1.02514	38	3
O95573	504	O95573_504	ACSL3	ACSL3_HUMAN Long-chain-fatty-acid--CoA ligase 3 OS=Homo sapiens OX=9606 GN=ACSL3 PE=1 SV=3	VGAPLVCC(IPM[C])EIK|VGAPLVCC(IPM[C])EIK|VGAPLVCC(IPM[C])EIK	3|3|3	1.12|1.28|0.98	0.13013|0.17349|0.0611	1.12667	0.15011	13.3233	9	3
Q09666	5502	Q09666_5502	AHNAK	AHNK_HUMAN Neuroblast differentiation-associated protein AHNAK OS=Homo sapiens OX=9606 GN=AHNAK PE=1 SV=2	SSGC(IPM[C])DVNLPGVNVK|SSGC(IPM[C])DVNLPGVNVK|SSGC(IPM[C])DVNLPGVNVK	4|3|5	1.13|1.09|1.16	0.17907|0.03786|0.37513	1.12667	0.03512	3.11715	12	3
Q8WXH0	2520	Q8WXH0_2520	SYNE2	SYNE2_HUMAN Nesprin-2 OS=Homo sapiens OX=9606 GN=SYNE2 PE=1 SV=3	|ESQYC(IPM[C])VLR|ESQYC(IPM[C])VLR	|2|2	|1.205|1.05	|0.0495|0.12728	1.1275	0.1096	9.72062	4	2
P27708	758	P27708_758	CAD	PYR1_HUMAN CAD protein OS=Homo sapiens OX=9606 GN=CAD PE=1 SV=3	IGSC(IPM[C])MK|IGSC(IPM[C])MK|IGSC(IPM[C])MK	6|7|4	1.125|1.13|1.13	0.04676|0.03162|0.03948	1.12833	0.00289	0.256131	17	3
P49841	14	P49841_14	GSK3B	GSK3B_HUMAN Glycogen synthase kinase-3 beta OS=Homo sapiens OX=9606 GN=GSK3B PE=1 SV=2	TTSFAESC(IPM[C])KPVQQPSAFGSMK|TTSFAESC(IPM[C])KPVQQPSAFGSMK|TTSFAESC(IPM[C])KPVQQPSAFGSMK	2|1|4	1.035|1.04|1.31	0.00707|NA|0.34259	1.12833	0.15735	13.9454	7	3
Q02241	447	Q02241_447	KIF23	KIF23_HUMAN Kinesin-like protein KIF23 OS=Homo sapiens OX=9606 GN=KIF23 PE=1 SV=3	AIC(IPM[C])GLTPGR|AIC(IPM[C])GLTPGR|AIC(IPM[C])GLTPGR	5|4|7	1.2|1.065|1.12	0.17796|0.03594|0.23892	1.12833	0.06788	6.01597	16	3
P22314	632	P22314_632	UBA1	UBA1_HUMAN Ubiquitin-like modifier-activating enzyme 1 OS=Homo sapiens OX=9606 GN=UBA1 PE=1 SV=3	SIPIC(IPM[C])TLK|SIPIC(IPM[C])TLK|SIPIC(IPM[C])TLK	4|4|2	1.145|1.11|1.13	0.03862|0.03|0.02828	1.12833	0.01756	1.55628	10	3
P78527	478	P78527_478	PRKDC	PRKDC_HUMAN DNA-dependent protein kinase catalytic subunit OS=Homo sapiens OX=9606 GN=PRKDC PE=1 SV=3	NC(IPM[C])ISTVVHQGLIR|NC(IPM[C])ISTVVHQGLIR|NC(IPM[C])ISTVVHQGLIR	2|2|1	1.225|1.05|1.11	0.27577|0.32527|NA	1.12833	0.08893	7.88156	5	3
A6NED2	139	A6NED2_139	RCCD1	RCCD1_HUMAN RCC1 domain-containing protein 1 OS=Homo sapiens OX=9606 GN=RCCD1 PE=1 SV=1	LPLLPC(IPM[C])AR|LPLLPC(IPM[C])AR|LPLLPC(IPM[C])AR	10|10|9	1.17|1.125|1.09	0.15215|0.07622|0.07265	1.12833	0.0401	3.55392	29	3
Q9ULA0	154	Q9ULA0_154	DNPEP	DNPEP_HUMAN Aspartyl aminopeptidase OS=Homo sapiens OX=9606 GN=DNPEP PE=1 SV=2	C(IPM[C])PTSGR|C(IPM[C])PTSGR|C(IPM[C])PTSGR	1|2|3	1.12|1.19|1.08	NA|0.08485|0.08505	1.13	0.05568	4.92743	6	3
Q9ULT8	254	Q9ULT8_254	HECTD1	HECD1_HUMAN E3 ubiquitin-protein ligase HECTD1 OS=Homo sapiens OX=9606 GN=HECTD1 PE=1 SV=3	MAAAGGTVSGPSSAC(IPM[C])KPGR|MAAAGGTVSGPSSAC(IPM[C])KPGR|MAAAGGTVSGPSSAC(IPM[C])KPGR	1|3|1	1.0|1.13|1.26	NA|0.13748|NA	1.13	0.13	11.5044	5	3
Q9Y6Y0	274	Q9Y6Y0_274	IVNS1ABP	NS1BP_HUMAN Influenza virus NS1A-binding protein OS=Homo sapiens OX=9606 GN=IVNS1ABP PE=1 SV=3	QISSSSTGC(IPM[C])LSSPNATVQSPK|QISSSSTGC(IPM[C])LSSPNATVQSPK|QISSSSTGC(IPM[C])LSSPNATVQSPK	1|1|1	1.19|1.38|0.82	NA|NA|NA	1.13	0.28478	25.2018	3	3
Q9UJS0	377	Q9UJS0_377	SLC25A13	CMC2_HUMAN Calcium-binding mitochondrial carrier protein Aralar2 OS=Homo sapiens OX=9606 GN=SLC25A13 PE=1 SV=2	NSFDC(IPM[C])FK|NSFDC(IPM[C])FK|NSFDC(IPM[C])FK	8|6|6	1.15|1.16|1.08	0.0614|0.03777|0.02563	1.13	0.04359	3.85752	20	3
Q13247	121	Q13247_121	SRSF6	SRSF6_HUMAN Serine/arginine-rich splicing factor 6 OS=Homo sapiens OX=9606 GN=SRSF6 PE=1 SV=2	C(IPM[C])SWQDLK|C(IPM[C])SWQDLK|	1|1|	1.04|1.22|	NA|NA|	1.13	0.12728	11.2637	2	2
P55265	392	P55265_392	ADAR	DSRAD_HUMAN Double-stranded RNA-specific adenosine deaminase OS=Homo sapiens OX=9606 GN=ADAR PE=1 SV=4	NAEFLTC(IPM[C])NIPTSNASNNMVTTEK|NAEFLTC(IPM[C])NIPTSNASNNMVTTEK|NAEFLTC(IPM[C])NIPTSNASNNMVTTEK	2|1|3	1.04|1.26|1.09	0.02828|NA|0.19035	1.13	0.11533	10.2062	6	3
Q15386	1018	Q15386_1018	UBE3C	UBE3C_HUMAN Ubiquitin-protein ligase E3C OS=Homo sapiens OX=9606 GN=UBE3C PE=1 SV=3	FVTSC(IPM[C])SRPPLLGFK|FVTSC(IPM[C])SRPPLLGFK|FVTSC(IPM[C])SRPPLLGFK	9|6|7	1.09|1.08|1.22	0.12119|0.22178|0.27279	1.13	0.0781	6.9115	22	3
Q9NU22	1332	Q9NU22_1332	MDN1	MDN1_HUMAN Midasin OS=Homo sapiens OX=9606 GN=MDN1 PE=1 SV=2	LC(IPM[C])PQSLFSK|LC(IPM[C])PQSLFSK|LC(IPM[C])PQSLFSK	1|2|1	1.13|1.0|1.26	NA|0.22627|NA	1.13	0.13	11.5044	4	3
Q15477	247	Q15477_247	SKIV2L	SKIV2_HUMAN Helicase SKI2W OS=Homo sapiens OX=9606 GN=SKIV2L PE=1 SV=3	GDTVSASPC(IPM[C])SAPLAR|GDTVSASPC(IPM[C])SAPLAR|GDTVSASPC(IPM[C])SAPLAR	3|2|2	1.19|1.18|1.025	0.02517|0.08485|0.06364	1.13167	0.09251	8.17464	7	3
Q8WW01	13	Q8WW01_13	TSEN15	SEN15_HUMAN tRNA-splicing endonuclease subunit Sen15 OS=Homo sapiens OX=9606 GN=TSEN15 PE=1 SV=1	GDSEPTPGC(IPM[C])SGLGPGGVR|GDSEPTPGC(IPM[C])SGLGPGGVR|GDSEPTPGC(IPM[C])SGLGPGGVR	3|2|4	1.07|1.115|1.21	0.07506|0.06364|0.16503	1.13167	0.07147	6.31545	9	3
Q8TC12	33	Q8TC12_33	RDH11	RDH11_HUMAN Retinol dehydrogenase 11 OS=Homo sapiens OX=9606 GN=RDH11 PE=1 SV=2	SSGVC(IPM[C])TSTVQLPGK LSSGVC(IPM[C])TSTVQLPGK MLSSGVC(IPM[C])TSTVQLPGK|SSGVC(IPM[C])TSTVQLPGK LSSGVC(IPM[C])TSTVQLPGK MLSSGVC(IPM[C])TSTVQLPGK|SSGVC(IPM[C])TSTVQLPGK LSSGVC(IPM[C])TSTVQLPGK MLSSGVC(IPM[C])TSTVQLPGK	10|9|10	1.185|1.03|1.18	0.1177|0.17389|0.18683	1.13167	0.08808	7.78319	29	3
Q8TDD1	73	Q8TDD1_73	DDX54	DDX54_HUMAN ATP-dependent RNA helicase DDX54 OS=Homo sapiens OX=9606 GN=DDX54 PE=1 SV=2	PLPTFPTSEC(IPM[C])TSDVEPDTR|PLPTFPTSEC(IPM[C])TSDVEPDTR|PLPTFPTSEC(IPM[C])TSDVEPDTR	2|1|1	0.975|1.15|1.27	0.00707|NA|NA	1.13167	0.14835	13.1089	4	3
P13797	33	P13797_33	PLS3	PLST_HUMAN Plastin-3 OS=Homo sapiens OX=9606 GN=PLS3 PE=1 SV=4	C(IPM[C])DYELHELFK NSNGFIC(IPM[C])DYELHELFK LNSNGFIC(IPM[C])DYELHELFK VDLNSNGFIC(IPM[C])DYELHELFK DLNSNGFIC(IPM[C])DYELHELFK|IC(IPM[C])DYELHELFK NSNGFIC(IPM[C])DYELHELFK SNGFIC(IPM[C])DYELHELFK LNSNGFIC(IPM[C])DYELHELFK VDLNSNGFIC(IPM[C])DYELHELFK DLNSNGFIC(IPM[C])DYELHELFK|C(IPM[C])DYELHELFK IC(IPM[C])DYELHELFK FIC(IPM[C])DYELHELFK NSNGFIC(IPM[C])DYELHELFK LNSNGFIC(IPM[C])DYELHELFK VDLNSNGFIC(IP…	21|20|20	1.11|1.12|1.165	0.15471|0.12442|0.23807	1.13167	0.0293	2.58909	61	3
Q9UEW8	450	Q9UEW8_450	STK39	STK39_HUMAN STE20/SPS1-related proline-alanine-rich protein kinase OS=Homo sapiens OX=9606 GN=STK39 PE=1 SV=3	EASSC(IPM[C])AVNLVLR|EASSC(IPM[C])AVNLVLR|EASSC(IPM[C])AVNLVLR	2|2|5	1.285|0.96|1.15	0.13435|0.05657|0.10521	1.13167	0.16327	14.4274	9	3
P04183	230	P04183_230	TK1	KITH_HUMAN Thymidine kinase, cytosolic OS=Homo sapiens OX=9606 GN=TK1 PE=1 SV=2	LFAPQQILQC(IPM[C])SPAN|LFAPQQILQC(IPM[C])SPAN|LFAPQQILQC(IPM[C])SPAN	2|2|5	1.275|1.05|1.07	0.03536|0.0|0.22895	1.13167	0.12453	11.0041	9	3
Q92621	141	Q92621_141	NUP205	NU205_HUMAN Nuclear pore complex protein Nup205 OS=Homo sapiens OX=9606 GN=NUP205 PE=1 SV=3	C(IPM[C])IANSLK|C(IPM[C])IANSLK|	2|1|	1.205|1.06|	0.16263|NA|	1.1325	0.10253	9.05342	3	2
Q15527	127	Q15527_127	SURF2	SURF2_HUMAN Surfeit locus protein 2 OS=Homo sapiens OX=9606 GN=SURF2 PE=1 SV=3	QGVEYVPAC(IPM[C])LVHR|QGVEYVPAC(IPM[C])LVHR|	1|2|	1.09|1.175|	NA|0.03536|	1.1325	0.0601	5.30684	3	2
Q6ZSZ5	918	Q6ZSZ5_918	ARHGEF18	ARHGI_HUMAN Rho guanine nucleotide exchange factor 18 OS=Homo sapiens OX=9606 GN=ARHGEF18 PE=1 SV=4	|AETFAGYDC(IPM[C])TNSPTK|AETFAGYDC(IPM[C])TNSPTK	|1|2	|1.25|1.015	|NA|0.00707	1.1325	0.16617	14.6728	3	2
Q13501	113	Q13501_113	SQSTM1	SQSTM_HUMAN Sequestosome-1 OS=Homo sapiens OX=9606 GN=SQSTM1 PE=1 SV=1	DHRPPC(IPM[C])AQEAPR|DHRPPC(IPM[C])AQEAPR|RDHRPPC(IPM[C])AQEAPR DHRPPC(IPM[C])AQEAPR	11|13|11	1.1|1.13|1.17	0.05002|0.09004|0.16063	1.13333	0.03512	3.09883	35	3
O60232	125	O60232_125	ZNRD2	ZNRD2_HUMAN Protein ZNRD2 OS=Homo sapiens OX=9606 GN=ZNRD2 PE=1 SV=1	PEHC(IPM[C])EGAAAGLK PAPQPPVPRPEHC(IPM[C])EGAAAGLK|PEHC(IPM[C])EGAAAGLK PAPQPPVPRPEHC(IPM[C])EGAAAGLK|PEHC(IPM[C])EGAAAGLK PAPQPPVPRPEHC(IPM[C])EGAAAGLK	6|4|3	1.175|1.105|1.12	0.16857|0.4117|0.01	1.13333	0.03686	3.25236	13	3
Q9UKJ3	639	Q9UKJ3_639	GPATCH8	GPTC8_HUMAN G patch domain-containing protein 8 OS=Homo sapiens OX=9606 GN=GPATCH8 PE=1 SV=2	MDAPASGSAC(IPM[C])SGLNK|MDAPASGSAC(IPM[C])SGLNK|MDAPASGSAC(IPM[C])SGLNK	1|1|2	1.09|1.22|1.09	NA|NA|0.12728	1.13333	0.07506	6.62296	4	3
Q92482	11	Q92482_11	AQP3	AQP3_HUMAN Aquaporin-3 OS=Homo sapiens OX=9606 GN=AQP3 PE=1 SV=2	C(IPM[C])GEMLHIR|C(IPM[C])GEMLHIR|C(IPM[C])GEMLHIR	9|11|8	1.08|1.19|1.13	0.10313|0.18778|0.15239	1.13333	0.05508	4.86001	28	3
Q9UHD1	86	Q9UHD1_86	CHORDC1	CHRD1_HUMAN Cysteine and histidine-rich domain-containing protein 1 OS=Homo sapiens OX=9606 GN=CHORDC1 PE=1 SV=2	ELC(IPM[C])ELKPK|ELC(IPM[C])ELKPK|ELC(IPM[C])ELKPK	6|5|5	1.15|1.11|1.14	0.15297|0.07778|0.02168	1.13333	0.02082	1.83706	16	3
P10599	32	P10599_32	TXN	THIO_HUMAN Thioredoxin OS=Homo sapiens OX=9606 GN=TXN PE=1 SV=3	ATWC(IPM[C])GPCK SATWC(IPM[C])GPCK FSATWC(IPM[C])GPCK DFSATWC(IPM[C])GPCK VDFSATWC(IPM[C])GPCK VVDFSATWC(IPM[C])GPCK VVVDFSATWC(IPM[C])GPCK LVVVDFSATWC(IPM[C])GPCK|ATWC(IPM[C])GPCK SATWC(IPM[C])GPCK FSATWC(IPM[C])GPCK DFSATWC(IPM[C])GPCK VDFSATWC(IPM[C])GPCK VVDFSATWC(IPM[C])GPCK VVVDFSATWC(IPM[C])GPCK LVVVDFSATWC(IPM[C])GPCK|ATWC(IPM[C])GPCK SATWC(IPM[C])GPCK FSATWC(IPM[C])GPCK DFSATWC(IPM[C])GP…	117|113|104	1.12|1.13|1.15	0.21692|0.15894|0.16216	1.13333	0.01528	1.34824	334	3
P30050	17	P30050_17	RPL12	RL12_HUMAN 60S ribosomal protein L12 OS=Homo sapiens OX=9606 GN=RPL12 PE=1 SV=1	C(IPM[C])TGGEVGATSALAPK|C(IPM[C])TGGEVGATSALAPK|C(IPM[C])TGGEVGATSALAPK	1|1|1	1.19|1.03|1.18	NA|NA|NA	1.13333	0.08963	7.90855	3	3
P31948	461	P31948_461	STIP1	STIP1_HUMAN Stress-induced-phosphoprotein 1 OS=Homo sapiens OX=9606 GN=STIP1 PE=1 SV=1	ALDLDSSC(IPM[C])K|ALDLDSSC(IPM[C])K|ALDLDSSC(IPM[C])K	3|2|4	1.14|1.2|1.06	0.14434|0.0|0.09452	1.13333	0.07024	6.19767	9	3
Q9H019	37	Q9H019_37	MTFR1L	MFR1L_HUMAN Mitochondrial fission regulator 1-like OS=Homo sapiens OX=9606 GN=MTFR1L PE=1 SV=2	IGTNLPLKPC(IPM[C])AR|IGTNLPLKPC(IPM[C])AR|IGTNLPLKPC(IPM[C])AR	5|4|6	1.01|1.23|1.16	0.03701|0.06633|0.16529	1.13333	0.1124	9.91768	15	3
Q9H6F5	127	Q9H6F5_127	CCDC86	CCD86_HUMAN Coiled-coil domain-containing protein 86 OS=Homo sapiens OX=9606 GN=CCDC86 PE=1 SV=1	C(IPM[C])SQDQGVLASELAQNK|C(IPM[C])SQDQGVLASELAQNK|C(IPM[C])SQDQGVLASELAQNK	4|5|5	1.12|1.07|1.21	0.10404|0.16|0.08408	1.13333	0.07095	6.26031	14	3
Q9Y277	65	Q9Y277_65	VDAC3	VDAC3_HUMAN Voltage-dependent anion-selective channel protein 3 OS=Homo sapiens OX=9606 GN=VDAC3 PE=1 SV=1	VC(IPM[C])NYGLTFTQK|VC(IPM[C])NYGLTFTQK|VC(IPM[C])NYGLTFTQK	10|15|11	1.11|1.1|1.19	0.12709|0.08314|0.13025	1.13333	0.04933	4.35266	36	3
Q13490	45	Q13490_45	BIRC2	BIRC2_HUMAN Baculoviral IAP repeat-containing protein 2 OS=Homo sapiens OX=9606 GN=BIRC2 PE=1 SV=2	YDFSC(IPM[C])ELYR|DFSC(IPM[C])ELYR YDFSC(IPM[C])ELYR|DFSC(IPM[C])ELYR YDFSC(IPM[C])ELYR	5|11|10	1.12|1.18|1.1	0.06099|0.09659|0.21369	1.13333	0.04163	3.67325	26	3
O14966	120	O14966_120	RAB29	RAB7L_HUMAN Ras-related protein Rab-7L1 OS=Homo sapiens OX=9606 GN=RAB29 PE=1 SV=1	LTLPNGEPVPC(IPM[C])LLLANK|LTLPNGEPVPC(IPM[C])LLLANK|LTLPNGEPVPC(IPM[C])LLLANK	5|5|6	1.06|1.09|1.25	0.17813|0.12798|0.1082	1.13333	0.10214	9.01238	16	3
Q92616	1362	Q92616_1362	GCN1	GCN1_HUMAN eIF-2-alpha kinase activator GCN1 OS=Homo sapiens OX=9606 GN=GCN1 PE=1 SV=6	LIAALSTPSQQVQESVASC(IPM[C])LPPLVPAIK|LIAALSTPSQQVQESVASC(IPM[C])LPPLVPAIK|LIAALSTPSQQVQESVASC(IPM[C])LPPLVPAIK	2|5|6	1.09|1.13|1.18	0.14142|0.05119|0.06853	1.13333	0.04509	3.97854	13	3
O00170	121	O00170_121	AIP	AIP_HUMAN AH receptor-interacting protein OS=Homo sapiens OX=9606 GN=AIP PE=1 SV=2	HC(IPM[C])CGVAQMR|HC(IPM[C])CGVAQMR|HC(IPM[C])CGVAQMR	2|3|4	1.01|1.17|1.225	0.0|0.03464|0.12936	1.135	0.11169	9.84053	9	3
Q00839	607	Q00839_607	HNRNPU	HNRPU_HUMAN Heterogeneous nuclear ribonucleoprotein U OS=Homo sapiens OX=9606 GN=HNRNPU PE=1 SV=6	KAVVVC(IPM[C])PK AVVVC(IPM[C])PK|KAVVVC(IPM[C])PK AVVVC(IPM[C])PK|KAVVVC(IPM[C])PK AVVVC(IPM[C])PK	21|23|20	1.08|1.14|1.185	0.07845|0.12375|0.15013	1.135	0.05268	4.64141	64	3
P46013	2464	P46013_2464	MKI67	KI67_HUMAN Proliferation marker protein Ki-67 OS=Homo sapiens OX=9606 GN=MKI67 PE=1 SV=2	ITEVSC(IPM[C])K|ITEVSC(IPM[C])K|ITEVSC(IPM[C])K	2|3|5	1.125|1.17|1.11	0.00707|0.08327|0.06099	1.135	0.03122	2.75066	10	3
P46013	1981	P46013_1981	MKI67	KI67_HUMAN Proliferation marker protein Ki-67 OS=Homo sapiens OX=9606 GN=MKI67 PE=1 SV=2	ITEVSC(IPM[C])K|ITEVSC(IPM[C])K|ITEVSC(IPM[C])K	2|3|5	1.125|1.17|1.11	0.00707|0.08327|0.06099	1.135	0.03122	2.75066	10	3
Q8NFW8	394	Q8NFW8_394	CMAS	NEUA_HUMAN N-acylneuraminate cytidylyltransferase OS=Homo sapiens OX=9606 GN=CMAS PE=1 SV=2	VGLSGAPADAC(IPM[C])STAQK|VGLSGAPADAC(IPM[C])STAQK|VGLSGAPADAC(IPM[C])STAQK	1|2|2	1.23|1.035|1.14	NA|0.02121|0.14142	1.135	0.0976	8.59912	5	3
P35250	171	P35250_171	RFC2	RFC2_HUMAN Replication factor C subunit 2 OS=Homo sapiens OX=9606 GN=RFC2 PE=1 SV=3	FALAC(IPM[C])NASDK|FALAC(IPM[C])NASDK|FALAC(IPM[C])NASDK	4|3|5	1.155|1.07|1.18	0.0911|0.06351|0.2447	1.135	0.05766	5.08018	12	3
Q9UQ35	872	Q9UQ35_872	SRRM2	SRRM2_HUMAN Serine/arginine repetitive matrix protein 2 OS=Homo sapiens OX=9606 GN=SRRM2 PE=1 SV=2	SC(IPM[C])FESSPDPELK|SC(IPM[C])FESSPDPELK|SC(IPM[C])FESSPDPELK	1|1|2	1.06|1.12|1.225	NA|NA|0.13435	1.135	0.08352	7.35859	4	3
P62753	12	P62753_12	RPS6	RS6_HUMAN 40S ribosomal protein S6 OS=Homo sapiens OX=9606 GN=RPS6 PE=1 SV=1	NISFPATGC(IPM[C])QK LNISFPATGC(IPM[C])QK|NISFPATGC(IPM[C])QK LNISFPATGC(IPM[C])QK|NISFPATGC(IPM[C])QK LNISFPATGC(IPM[C])QK	10|6|9	1.19|1.085|1.13	0.32197|0.19549|0.27032	1.135	0.05268	4.64141	25	3
Q29RF7	14	Q29RF7_14	PDS5A	PDS5A_HUMAN Sister chromatid cohesion protein PDS5 homolog A OS=Homo sapiens OX=9606 GN=PDS5A PE=1 SV=1	PATALC(IPM[C])GVVSADGK|PATALC(IPM[C])GVVSADGK|PATALC(IPM[C])GVVSADGK	2|3|4	1.11|1.18|1.115	0.0|0.04726|0.04041	1.135	0.03905	3.44053	9	3
Q9NP61	241	Q9NP61_241	ARFGAP3	ARFG3_HUMAN ADP-ribosylation factor GTPase-activating protein 3 OS=Homo sapiens OX=9606 GN=ARFGAP3 PE=1 SV=1	LANTC(IPM[C])FNEIEK|LANTC(IPM[C])FNEIEK|	3|2|	1.17|1.1|	0.08083|0.12728|	1.135	0.0495	4.36123	5	2
Q5SNT2	167	Q5SNT2_167	TMEM201	TM201_HUMAN Transmembrane protein 201 OS=Homo sapiens OX=9606 GN=TMEM201 PE=1 SV=1	PC(IPM[C])QAAVEYYIK||PC(IPM[C])QAAVEYYIK	1||1	1.29||0.98	NA||NA	1.135	0.2192	19.3128	2	2
O43264	588	O43264_588	ZW10	ZW10_HUMAN Centromere/kinetochore protein zw10 homolog OS=Homo sapiens OX=9606 GN=ZW10 PE=1 SV=3	LGTEC(IPM[C])FLAQMR|LGTEC(IPM[C])FLAQMR|LGTEC(IPM[C])FLAQMR	6|10|11	1.215|1.09|1.1	0.07026|0.14117|0.18327	1.135	0.06946	6.11982	27	3
Q9UNS1	96	Q9UNS1_96	TIMELESS	TIM_HUMAN Protein timeless homolog OS=Homo sapiens OX=9606 GN=TIMELESS PE=1 SV=2	LMVNLTQPALLC(IPM[C])FGNLPK||LMVNLTQPALLC(IPM[C])FGNLPK	2||1	0.99||1.28	0.0||NA	1.135	0.20506	18.067	3	2
Q9UQ35	891	Q9UQ35_891	SRRM2	SRRM2_HUMAN Serine/arginine repetitive matrix protein 2 OS=Homo sapiens OX=9606 GN=SRRM2 PE=1 SV=2	HSC(IPM[C])SGSSPPR|HSC(IPM[C])SGSSPPR|HSC(IPM[C])SGSSPPR	3|7|5	1.09|1.06|1.26	0.10017|0.06325|0.13428	1.13667	0.10786	9.48912	15	3
P62987	115	P62987_115	UBA52	RL40_HUMAN Ubiquitin-60S ribosomal protein L40 OS=Homo sapiens OX=9606 GN=UBA52 PE=1 SV=2	C(IPM[C])GHTNNLRPK|C(IPM[C])GHTNNLRPK|C(IPM[C])GHTNNLRPK	1|2|1	1.11|1.39|0.91	NA|0.0|NA	1.13667	0.24111	21.212	4	3
O00401	431	O00401_431	WASL	WASL_HUMAN Neural Wiskott-Aldrich syndrome protein OS=Homo sapiens OX=9606 GN=WASL PE=1 SV=2	PVSC(IPM[C])SGR|PVSC(IPM[C])SGR|PVSC(IPM[C])SGR	5|4|4	1.05|1.19|1.17	0.09685|0.04123|0.16248	1.13667	0.07572	6.66156	13	3
O75940	214	O75940_214	SMNDC1	SPF30_HUMAN Survival of motor neuron-related-splicing factor 30 OS=Homo sapiens OX=9606 GN=SMNDC1 PE=1 SV=1	VGVGTC(IPM[C])GIADKPMTQYQDTSK VGVGTC(IPM[C])GIADK|VGVGTC(IPM[C])GIADKPMTQYQDTSK VGVGTC(IPM[C])GIADK|VGVGTC(IPM[C])GIADKPMTQYQDTSK	7|5|7	1.28|0.9|1.23	0.16823|0.25927|0.23307	1.13667	0.20648	18.1653	19	3
Q93009	315	Q93009_315	USP7	UBP7_HUMAN Ubiquitin carboxyl-terminal hydrolase 7 OS=Homo sapiens OX=9606 GN=USP7 PE=1 SV=2	GTC(IPM[C])VEGTIPK|GTC(IPM[C])VEGTIPK|GTC(IPM[C])VEGTIPK	3|5|6	1.16|1.07|1.18	0.03464|0.03209|0.10907	1.13667	0.05859	5.15453	14	3
P20810	413	P20810_413	CAST	ICAL_HUMAN Calpastatin OS=Homo sapiens OX=9606 GN=CAST PE=1 SV=4	TSMC(IPM[C])SIQSAPPEPATLK|TSMC(IPM[C])SIQSAPPEPATLK|TSMC(IPM[C])SIQSAPPEPATLK	6|5|6	1.115|1.08|1.215	0.06928|0.18458|0.37839	1.13667	0.07006	6.16362	17	3
P48065	66	P48065_66	SLC6A12	S6A12_HUMAN Sodium- and chloride-dependent betaine transporter OS=Homo sapiens OX=9606 GN=SLC6A12 PE=1 SV=2	FPYLC(IPM[C])YK||FPYLC(IPM[C])YK	2||1	1.185||1.09	0.2192||NA	1.1375	0.06718	5.90593	3	2
Q13444	733	Q13444_733	ADAM15	ADA15_HUMAN Disintegrin and metalloproteinase domain-containing protein 15 OS=Homo sapiens OX=9606 GN=ADAM15 PE=1 SV=4	|GPTC(IPM[C])QYR|GPTC(IPM[C])QYR	|2|1	|1.025|1.25	|0.3182|NA	1.1375	0.1591	13.9868	3	2
O95602	613	O95602_613	POLR1A	RPA1_HUMAN DNA-directed RNA polymerase I subunit RPA1 OS=Homo sapiens OX=9606 GN=POLR1A PE=1 SV=2	|AEAYVLAC(IPM[C])TDQQYLVPK|AEAYVLAC(IPM[C])TDQQYLVPK	|2|1	|1.265|1.01	|0.60104|NA	1.1375	0.18031	15.8514	3	2
Q3KQU3	373	Q3KQU3_373	MAP7D1	MA7D1_HUMAN MAP7 domain-containing protein 1 OS=Homo sapiens OX=9606 GN=MAP7D1 PE=1 SV=1	SASASPLTPC(IPM[C])SVTR|SASASPLTPC(IPM[C])SVTR|SASASPLTPC(IPM[C])SVTR	5|4|3	1.0|1.115|1.3	0.18876|0.19551|0.17039	1.13833	0.15135	13.2958	12	3
O76021	211	O76021_211	RSL1D1	RL1D1_HUMAN Ribosomal L1 domain-containing protein 1 OS=Homo sapiens OX=9606 GN=RSL1D1 PE=1 SV=3	SGSC(IPM[C])SAIR|SGSC(IPM[C])SAIR|SGSC(IPM[C])SAIR	1|1|1	1.32|0.87|1.23	NA|NA|NA	1.14	0.23812	20.8877	3	3
P13639	41	P13639_41	EEF2	EF2_HUMAN Elongation factor 2 OS=Homo sapiens OX=9606 GN=EEF2 PE=1 SV=4	TDSLVC(IPM[C])K LTDSLVC(IPM[C])K TLTDSLVC(IPM[C])K STLTDSLVC(IPM[C])K|TDSLVC(IPM[C])K LTDSLVC(IPM[C])K TLTDSLVC(IPM[C])K STLTDSLVC(IPM[C])K|TDSLVC(IPM[C])K LTDSLVC(IPM[C])K TLTDSLVC(IPM[C])K STLTDSLVC(IPM[C])K	40|38|40	1.13|1.17|1.12	0.13726|0.14746|0.20005	1.14	0.02646	2.32105	118	3
P21333	2199	P21333_2199	FLNA	FLNA_HUMAN Filamin-A OS=Homo sapiens OX=9606 GN=FLNA PE=1 SV=4	THEAEIVEGENHTYC(IPM[C])IR|THEAEIVEGENHTYC(IPM[C])IR|THEAEIVEGENHTYC(IPM[C])IR	3|2|2	0.91|1.42|1.09	0.05774|0.28284|0.25456	1.14	0.25865	22.6886	7	3
Q92945	436	Q92945_436	KHSRP	FUBP2_HUMAN Far upstream element-binding protein 2 OS=Homo sapiens OX=9606 GN=KHSRP PE=1 SV=4	C(IPM[C])GLVIGR|C(IPM[C])GLVIGR|	5|1|	1.33|0.95|	0.13918|NA|	1.14	0.2687	23.5702	6	2
O60264	259	O60264_259	SMARCA5	SMCA5_HUMAN SWI/SNF-related matrix-associated actin-dependent regulator of chromatin subfamily A member 5 OS=Homo sapiens OX=9606 GN=SMARCA5 PE=1 SV=1	SVC(IPM[C])LIGDK|SVC(IPM[C])LIGDK|	1|1|	1.15|1.13|	NA|NA|	1.14	0.01414	1.24035	2	2
P78527	1499	P78527_1499	PRKDC	PRKDC_HUMAN DNA-dependent protein kinase catalytic subunit OS=Homo sapiens OX=9606 GN=PRKDC PE=1 SV=3	QC(IPM[C])LPSLDLSCK|QC(IPM[C])LPSLDLSCK|QC(IPM[C])LPSLDLSCK	6|3|3	1.07|1.3|1.05	0.05154|0.03512|0.01732	1.14	0.13892	12.186	12	3
Q15181	270	Q15181_270	PPA1	IPYR_HUMAN Inorganic pyrophosphatase OS=Homo sapiens OX=9606 GN=PPA1 PE=1 SV=2	AIVDALPPPC(IPM[C])ESACTVPTDVDK|AIVDALPPPC(IPM[C])ESACTVPTDVDK|AIVDALPPPC(IPM[C])ESACTVPTDVDK	14|20|13	1.125|1.185|1.11	0.08976|0.12266|0.15801	1.14	0.03969	3.48158	47	3
Q567V2	198	Q567V2_198	MPV17L2	M17L2_HUMAN Mpv17-like protein 2 OS=Homo sapiens OX=9606 GN=MPV17L2 PE=1 SV=2	SPVPLTPPGC(IPM[C])VALDTR|SPVPLTPPGC(IPM[C])VALDTR|	1|1|	1.01|1.27|	NA|NA|	1.14	0.18385	16.1272	2	2
Q9UI30	33	Q9UI30_33	TRMT112	TR112_HUMAN Multifunctional methyltransferase subunit TRM112-like protein OS=Homo sapiens OX=9606 GN=TRMT112 PE=1 SV=1	IC(IPM[C])PVEFNPNFVAR|IC(IPM[C])PVEFNPNFVAR|IC(IPM[C])PVEFNPNFVAR	2|1|1	1.11|1.18|1.13	0.0|NA|NA	1.14	0.03606	3.16316	4	3
Q5T1V6	453	Q5T1V6_453	DDX59	DDX59_HUMAN Probable ATP-dependent RNA helicase DDX59 OS=Homo sapiens OX=9606 GN=DDX59 PE=1 SV=1	LFKPPVLVFVDC(IPM[C])K|LFKPPVLVFVDC(IPM[C])K|LFKPPVLVFVDC(IPM[C])K	2|5|3	1.11|1.01|1.3	0.01414|0.15159|0.07767	1.14	0.14731	12.9219	10	3
Q99543	394	Q99543_394	DNAJC2	DNJC2_HUMAN DnaJ homolog subfamily C member 2 OS=Homo sapiens OX=9606 GN=DNAJC2 PE=1 SV=4	LELASLQC(IPM[C])LNETLTSCTK||LELASLQC(IPM[C])LNETLTSCTK	3||3	1.22||1.06	0.23671||0.27055	1.14	0.11314	9.92456	6	2
Q9ULW0	145	Q9ULW0_145	TPX2	TPX2_HUMAN Targeting protein for Xklp2 OS=Homo sapiens OX=9606 GN=TPX2 PE=1 SV=2	C(IPM[C])ATPVIIDEILPSK|C(IPM[C])ATPVIIDEILPSK|C(IPM[C])ATPVIIDEILPSK	1|1|2	1.18|1.15|1.09	NA|NA|0.0	1.14	0.04583	4.02018	4	3
P42345	1660	P42345_1660	MTOR	MTOR_HUMAN Serine/threonine-protein kinase mTOR OS=Homo sapiens OX=9606 GN=MTOR PE=1 SV=1	|YASLC(IPM[C])GK|YASLC(IPM[C])GK	|1|1	|1.05|1.23	|NA|NA	1.14	0.12728	11.1649	2	2
Q86VI3	1411	Q86VI3_1411	IQGAP3	IQGA3_HUMAN Ras GTPase-activating-like protein IQGAP3 OS=Homo sapiens OX=9606 GN=IQGAP3 PE=1 SV=2	|QAC(IPM[C])TAQTPEPLR|QAC(IPM[C])TAQTPEPLR	|1|1	|1.1|1.18	|NA|NA	1.14	0.05657	4.96228	2	2
O95081	39	O95081_39	AGFG2	AGFG2_HUMAN Arf-GAP domain and FG repeat-containing protein 2 OS=Homo sapiens OX=9606 GN=AGFG2 PE=1 SV=2	GGC(IPM[C])SQAGNR LGGC(IPM[C])SQAGNR ELGGC(IPM[C])SQAGNR|GGC(IPM[C])SQAGNR LGGC(IPM[C])SQAGNR ELGGC(IPM[C])SQAGNR|LGGC(IPM[C])SQAGNR ELGGC(IPM[C])SQAGNR	15|11|14	1.15|1.18|1.095	0.14121|0.24398|0.19131	1.14167	0.04311	3.77605	40	3
Q14980	2009	Q14980_2009	NUMA1	NUMA1_HUMAN Nuclear mitotic apparatus protein 1 OS=Homo sapiens OX=9606 GN=NUMA1 PE=1 SV=2	ATSC(IPM[C])FPR|ATSC(IPM[C])FPR|ATSC(IPM[C])FPR	8|12|8	1.15|1.19|1.085	0.10583|0.07763|0.18481	1.14167	0.05299	4.64145	28	3
Q27J81	1029	Q27J81_1029	INF2	INF2_HUMAN Inverted formin-2 OS=Homo sapiens OX=9606 GN=INF2 PE=1 SV=2	C(IPM[C])PASEPGLDATTASESR|C(IPM[C])PASEPGLDATTASESR|C(IPM[C])PASEPGLDATTASESR	1|2|2	1.01|1.215|1.2	NA|0.14849|0.0	1.14167	0.11427	10.009	5	3
Q8IWX8	69	Q8IWX8_69	CHERP	CHERP_HUMAN Calcium homeostasis endoplasmic reticulum protein OS=Homo sapiens OX=9606 GN=CHERP PE=1 SV=3	ALEQQQLIC(IPM[C])K LALEQQQLIC(IPM[C])K|ALEQQQLIC(IPM[C])K LALEQQQLIC(IPM[C])K|ALEQQQLIC(IPM[C])K LALEQQQLIC(IPM[C])K	9|8|7	1.19|1.145|1.09	0.24764|0.15297|0.11539	1.14167	0.05008	4.38656	24	3
Q9Y224	19	Q9Y224_19	RTRAF	RTRAF_HUMAN RNA transcription, translation and transport factor protein OS=Homo sapiens OX=9606 GN=RTRAF PE=1 SV=1	ALDYHNPAGFNC(IPM[C])K LTALDYHNPAGFNC(IPM[C])K|LDYHNPAGFNC(IPM[C])K ALDYHNPAGFNC(IPM[C])K LTALDYHNPAGFNC(IPM[C])K|LTALDYHNPAGFNC(IPM[C])K	9|8|4	1.14|1.065|1.22	0.12005|0.12397|0.20998	1.14167	0.07751	6.78918	21	3
Q02252	317	Q02252_317	ALDH6A1	MMSA_HUMAN Methylmalonate-semialdehyde dehydrogenase [acylating], mitochondrial OS=Homo sapiens OX=9606 GN=ALDH6A1 PE=1 SV=2	C(IPM[C])MALSTAVLVGEAK|C(IPM[C])MALSTAVLVGEAK|C(IPM[C])MALSTAVLVGEAK	3|8|2	1.17|1.225|1.03	0.02646|0.38311|0.12728	1.14167	0.10054	8.8064	13	3
Q9NUI1	22	Q9NUI1_22	DECR2	DECR2_HUMAN Peroxisomal 2,4-dienoyl-CoA reductase OS=Homo sapiens OX=9606 GN=DECR2 PE=1 SV=1	FC(IPM[C])PDLLR HLFC(IPM[C])PDLLR LFC(IPM[C])PDLLR|FC(IPM[C])PDLLR HLFC(IPM[C])PDLLR LFC(IPM[C])PDLLR|FC(IPM[C])PDLLR HLFC(IPM[C])PDLLR	11|10|5	1.2|1.145|1.08	0.20902|0.24573|0.10183	1.14167	0.06007	5.26159	26	3
P23396	97	P23396_97	RPS3	RS3_HUMAN 40S ribosomal protein S3 OS=Homo sapiens OX=9606 GN=RPS3 PE=1 SV=2	GLC(IPM[C])AIAQAESLR|GLC(IPM[C])AIAQAESLR|GLC(IPM[C])AIAQAESLR	13|14|17	1.18|1.115|1.13	0.05694|0.17569|0.07616	1.14167	0.03403	2.98072	44	3
Q8IZV5	272	Q8IZV5_272	RDH10	RDH10_HUMAN Retinol dehydrogenase 10 OS=Homo sapiens OX=9606 GN=RDH10 PE=1 SV=1	EIEPFLPPLKPDYC(IPM[C])VK|EIEPFLPPLKPDYC(IPM[C])VK|EIEPFLPPLKPDYC(IPM[C])VK	5|6|4	1.28|1.015|1.13	0.15742|0.04834|0.13574	1.14167	0.13288	11.6391	15	3
Q96KB5	22	Q96KB5_22	PBK	TOPK_HUMAN Lymphokine-activated killer T-cell-originated protein kinase OS=Homo sapiens OX=9606 GN=PBK PE=1 SV=3	SVLC(IPM[C])STPTINIPASPFMQK|SVLC(IPM[C])STPTINIPASPFMQK|VLC(IPM[C])STPTINIPASPFMQK SVLC(IPM[C])STPTINIPASPFMQK	4|3|10	1.315|1.07|1.04	0.21947|0.17521|0.40634	1.14167	0.15086	13.214	17	3
O94901	63	O94901_63	SUN1	SUN1_HUMAN SUN domain-containing protein 1 OS=Homo sapiens OX=9606 GN=SUN1 PE=1 SV=3	LATTAC(IPM[C])TLGDGEAVGADSGTSSAVSLK||LATTAC(IPM[C])TLGDGEAVGADSGTSSAVSLK	1||2	1.15||1.135	NA||0.06364	1.1425	0.01061	0.928665	3	2
Q9NQT4	26	Q9NQT4_26	EXOSC5	EXOS5_HUMAN Exosome complex component RRP46 OS=Homo sapiens OX=9606 GN=EXOSC5 PE=1 SV=1	PGC(IPM[C])SLR GPGC(IPM[C])SLR|GPGC(IPM[C])SLR|GPGC(IPM[C])SLR	7|10|7	1.14|1.13|1.16	0.17654|0.02413|0.02309	1.14333	0.01528	1.33645	24	3
O14545	482	O14545_482	TRAFD1	TRAD1_HUMAN TRAF-type zinc finger domain-containing protein 1 OS=Homo sapiens OX=9606 GN=TRAFD1 PE=1 SV=1	PGCQPSSPC(IPM[C])VPK|PGCQPSSPC(IPM[C])VPK|PGCQPSSPC(IPM[C])VPK	2|1|2	1.105|1.1|1.225	0.12021|NA|0.06364	1.14333	0.07077	6.18981	5	3
P35658	728	P35658_728	NUP214	NU214_HUMAN Nuclear pore complex protein Nup214 OS=Homo sapiens OX=9606 GN=NUP214 PE=1 SV=2	AC(IPM[C])FQVGTSEEMK|AC(IPM[C])FQVGTSEEMK|AC(IPM[C])FQVGTSEEMK	7|9|5	1.09|1.23|1.11	0.10542|0.2645|0.19501	1.14333	0.07572	6.62276	21	3
O15321	445	O15321_445	TM9SF1	TM9S1_HUMAN Transmembrane 9 superfamily member 1 OS=Homo sapiens OX=9606 GN=TM9SF1 PE=2 SV=2	NNASPFDAPC(IPM[C])R|NNASPFDAPC(IPM[C])R|NNASPFDAPC(IPM[C])R	7|5|3	1.29|1.06|1.08	0.05711|0.04147|0.0866	1.14333	0.12741	11.1438	15	3
Q14155	668	Q14155_668	ARHGEF7	ARHG7_HUMAN Rho guanine nucleotide exchange factor 7 OS=Homo sapiens OX=9606 GN=ARHGEF7 PE=1 SV=2	PAPPLRPSAALC(IPM[C])YK|PSAALC(IPM[C])YK PAPPLRPSAALC(IPM[C])YK|PAPPLRPSAALC(IPM[C])YK	3|4|2	1.05|1.14|1.24	0.48809|0.14142|0.07071	1.14333	0.09504	8.31256	9	3
P62333	170	P62333_170	PSMC6	PRS10_HUMAN 26S proteasome regulatory subunit 10B OS=Homo sapiens OX=9606 GN=PSMC6 PE=1 SV=1	GC(IPM[C])LLYGPPGTGK|GC(IPM[C])LLYGPPGTGK|GC(IPM[C])LLYGPPGTGK	9|6|9	1.2|1.03|1.2	0.15191|0.13977|0.09939	1.14333	0.09815	8.58457	24	3
Q14244	253	Q14244_253	MAP7	MAP7_HUMAN Ensconsin OS=Homo sapiens OX=9606 GN=MAP7 PE=1 SV=1	STAALSGEAASC(IPM[C])SPIIMPYK|STAALSGEAASC(IPM[C])SPIIMPYK|STAALSGEAASC(IPM[C])SPIIMPYK	5|3|4	1.08|1.06|1.29	0.1499|0.12166|0.22897	1.14333	0.12741	11.1438	12	3
Q8NAV1	158	Q8NAV1_158	PRPF38A	PR38A_HUMAN Pre-mRNA-splicing factor 38A OS=Homo sapiens OX=9606 GN=PRPF38A PE=1 SV=1	VC(IPM[C])DIILPR|VC(IPM[C])DIILPR|VC(IPM[C])DIILPR	4|1|1	1.35|1.06|1.02	0.30804|NA|NA	1.14333	0.18009	15.7514	6	3
Q9BUH6	180	Q9BUH6_180	PAXX	PAXX_HUMAN Protein PAXX OS=Homo sapiens OX=9606 GN=PAXX PE=1 SV=2	C(IPM[C])PGESLINPGFK|C(IPM[C])PGESLINPGFK|C(IPM[C])PGESLINPGFK	8|6|8	1.14|1.13|1.16	0.06198|0.12592|0.10833	1.14333	0.01528	1.33645	22	3
P54136	32	P54136_32	RARS1	SYRC_HUMAN Arginine--tRNA ligase, cytoplasmic OS=Homo sapiens OX=9606 GN=RARS1 PE=1 SV=2	NC(IPM[C])GCLGASPNLEQLQEENLK|NC(IPM[C])GCLGASPNLEQLQEENLK|NC(IPM[C])GCLGASPNLEQLQEENLK	9|5|7	1.13|1.07|1.23	0.0538|0.04207|0.1926	1.14333	0.08083	7.0697	21	3
P14923	511	P14923_511	JUP	PLAK_HUMAN Junction plakoglobin OS=Homo sapiens OX=9606 GN=JUP PE=1 SV=3	NLALC(IPM[C])PANHAPLQEAAVIPR|NLALC(IPM[C])PANHAPLQEAAVIPR|NLALC(IPM[C])PANHAPLQEAAVIPR	5|3|7	1.12|1.11|1.2	0.14741|0.12662|0.10335	1.14333	0.04933	4.31459	15	3
Q9NP61	137	Q9NP61_137	ARFGAP3	ARFG3_HUMAN ADP-ribosylation factor GTPase-activating protein 3 OS=Homo sapiens OX=9606 GN=ARFGAP3 PE=1 SV=1	HGTDLWLDSC(IPM[C])VVPPLSPPPK|HGTDLWLDSC(IPM[C])VVPPLSPPPK|HGTDLWLDSC(IPM[C])VVPPLSPPPK	2|1|1	1.17|1.31|0.95	0.0|NA|NA	1.14333	0.18148	15.8729	4	3
P62857	27	P62857_27	RPS28	RS28_HUMAN 40S ribosomal protein S28 OS=Homo sapiens OX=9606 GN=RPS28 PE=1 SV=1	TGSQGQC(IPM[C])TQVR|TGSQGQC(IPM[C])TQVR|TGSQGQC(IPM[C])TQVR	5|3|2	1.1|1.15|1.185	0.05413|0.20785|0.09192	1.145	0.04272	3.731	10	3
Q14204	633	Q14204_633	DYNC1H1	DYHC1_HUMAN Cytoplasmic dynein 1 heavy chain 1 OS=Homo sapiens OX=9606 GN=DYNC1H1 PE=1 SV=5	VQYPQSQAC(IPM[C])K|VQYPQSQAC(IPM[C])K|VQYPQSQAC(IPM[C])K	1|3|4	1.0|1.2|1.235	NA|0.05292|0.17212	1.145	0.12679	11.0734	8	3
O94906	522	O94906_522	PRPF6	PRP6_HUMAN Pre-mRNA-processing factor 6 OS=Homo sapiens OX=9606 GN=PRPF6 PE=1 SV=1	AGSVATC(IPM[C])QAVMR|AGSVATC(IPM[C])QAVMR|AGSVATC(IPM[C])QAVMR	2|2|1	1.28|1.025|1.13	0.19799|0.06364|NA	1.145	0.12816	11.193	5	3
Q9Y3T9	585	Q9Y3T9_585	NOC2L	NOC2L_HUMAN Nucleolar complex protein 2 homolog OS=Homo sapiens OX=9606 GN=NOC2L PE=1 SV=4	VQENSAYIC(IPM[C])SR|VQENSAYIC(IPM[C])SR|VQENSAYIC(IPM[C])SR	10|9|9	1.045|1.22|1.17	0.13548|3.11052|0.118	1.145	0.09014	7.87249	28	3
P22681	572	P22681_572	CBL	CBL_HUMAN E3 ubiquitin-protein ligase CBL OS=Homo sapiens OX=9606 GN=CBL PE=1 SV=2	PLPCTPGDC(IPM[C])PSR||PLPCTPGDC(IPM[C])PSR	1||2	1.12||1.17	NA||0.21213	1.145	0.03536	3.08821	3	2
P07814	337	P07814_337	EPRS1	SYEP_HUMAN Bifunctional glutamate/proline--tRNA ligase OS=Homo sapiens OX=9606 GN=EPRS1 PE=1 SV=5	GSQFGQSCC(IPM[C])LR|GSQFGQSCC(IPM[C])LR|GSQFGQSCC(IPM[C])LR	2|3|2	0.98|1.45|1.005	0.01414|0.23671|0.00707	1.145	0.26443	23.0943	7	3
Q01804	45	Q01804_45	OTUD4	OTUD4_HUMAN OTU domain-containing protein 4 OS=Homo sapiens OX=9606 GN=OTUD4 PE=1 SV=4	DGSC(IPM[C])LFR||DGSC(IPM[C])LFR	1||1	1.0||1.29	NA||NA	1.145	0.20506	17.9092	2	2
Q5VT66	273	Q5VT66_273	MTARC1	MARC1_HUMAN Mitochondrial amidoxime-reducing component 1 OS=Homo sapiens OX=9606 GN=MTARC1 PE=1 SV=1	C(IPM[C])ILTTVDPDTGVMSR|C(IPM[C])ILTTVDPDTGVMSR|C(IPM[C])ILTTVDPDTGVMSR	7|8|5	1.02|1.105|1.31	0.42919|0.24528|0.25589	1.145	0.14908	13.0201	20	3
P55060	344	P55060_344	CSE1L	XPO2_HUMAN Exportin-2 OS=Homo sapiens OX=9606 GN=CSE1L PE=1 SV=3	NLFEDQNTLTSIC(IPM[C])EK|NLFEDQNTLTSIC(IPM[C])EK|NLFEDQNTLTSIC(IPM[C])EK	4|6|4	1.19|1.0|1.245	0.08679|0.12687|0.0238	1.145	0.12855	11.2271	14	3
P78527	795	P78527_795	PRKDC	PRKDC_HUMAN DNA-dependent protein kinase catalytic subunit OS=Homo sapiens OX=9606 GN=PRKDC PE=1 SV=3	DILPC(IPM[C])LDGYLK||DILPC(IPM[C])LDGYLK	1||1	1.33||0.96	NA||NA	1.145	0.26163	22.8498	2	2
P42704	863	P42704_863	LRPPRC	LPPRC_HUMAN Leucine-rich PPR motif-containing protein, mitochondrial OS=Homo sapiens OX=9606 GN=LRPPRC PE=1 SV=3	|IHDVLC(IPM[C])K|IHDVLC(IPM[C])K	|1|3	|1.19|1.1	|NA|0.41968	1.145	0.06364	5.55808	4	2
P52597	267	P52597_267	HNRNPF	HNRPF_HUMAN Heterogeneous nuclear ribonucleoprotein F OS=Homo sapiens OX=9606 GN=HNRNPF PE=1 SV=3	|DLSYC(IPM[C])LSGMYDHR|DLSYC(IPM[C])LSGMYDHR	|3|2	|1.18|1.11	|0.10408|0.04243	1.145	0.0495	4.32314	5	2
O00571	341	O00571_341	DDX3X	DDX3X_HUMAN ATP-dependent RNA helicase DDX3X OS=Homo sapiens OX=9606 GN=DDX3X PE=1 SV=3	|IGLDFC(IPM[C])K|IGLDFC(IPM[C])K	|3|4	|1.26|1.03	|0.20841|0.11843	1.145	0.16263	14.2035	7	2
Q8N2G4	88	Q8N2G4_88	LYPD1	LYPD1_HUMAN Ly6/PLAUR domain-containing protein 1 OS=Homo sapiens OX=9606 GN=LYPD1 PE=1 SV=2	FC(IPM[C])SPGK|FC(IPM[C])SPGK|FC(IPM[C])SPGK	2|4|3	1.13|1.21|1.1	0.04243|0.09238|0.06658	1.14667	0.05686	4.95871	9	3
Q12789	286	Q12789_286	GTF3C1	TF3C1_HUMAN General transcription factor 3C polypeptide 1 OS=Homo sapiens OX=9606 GN=GTF3C1 PE=1 SV=4	LREELGLC(IPM[C])ER|LREELGLC(IPM[C])ER|LREELGLC(IPM[C])ER	5|3|7	1.16|1.19|1.09	0.05167|0.09292|0.13452	1.14667	0.05132	4.47557	15	3
Q99590	1020	Q99590_1020	SCAF11	SCAFB_HUMAN Protein SCAF11 OS=Homo sapiens OX=9606 GN=SCAF11 PE=1 SV=2	NDC(IPM[C])PNWITEK|NDC(IPM[C])PNWITEK|NDC(IPM[C])PNWITEK	2|1|2	0.945|1.13|1.365	0.06364|NA|0.02121	1.14667	0.2105	18.3575	5	3
P63244	138	P63244_138	RACK1	RACK1_HUMAN Receptor of activated protein C kinase 1 OS=Homo sapiens OX=9606 GN=RACK1 PE=1 SV=3	LWNTLGVC(IPM[C])K|LWNTLGVC(IPM[C])K|LWNTLGVC(IPM[C])K	1|1|1	1.06|1.01|1.37	NA|NA|NA	1.14667	0.19502	17.0075	3	3
Q13428	1012	Q13428_1012	TCOF1	TCOF_HUMAN Treacle protein OS=Homo sapiens OX=9606 GN=TCOF1 PE=1 SV=3	SSSSESEDEDVIPATQC(IPM[C])LTPGIR|SSSSESEDEDVIPATQC(IPM[C])LTPGIR|SSSSESEDEDVIPATQC(IPM[C])LTPGIR	2|2|1	1.175|1.095|1.17	0.07778|0.0495|NA	1.14667	0.04481	3.90784	5	3
Q7Z2W4	645	Q7Z2W4_645	ZC3HAV1	ZCCHV_HUMAN Zinc finger CCCH-type antiviral protein 1 OS=Homo sapiens OX=9606 GN=ZC3HAV1 PE=1 SV=3	NSNVDSSYLESLYQSC(IPM[C])PR|NSNVDSSYLESLYQSC(IPM[C])PR|NSNVDSSYLESLYQSC(IPM[C])PR	1|2|1	1.21|1.18|1.05	NA|0.18385|NA	1.14667	0.08505	7.41713	4	3
Q6PJG2	442	Q6PJG2_442	MIDEAS	MDEAS_HUMAN Mitotic deacetylase-associated SANT domain protein OS=Homo sapiens OX=9606 GN=MIDEAS PE=1 SV=2	AVSTGDC(IPM[C])GQVLR||AVSTGDC(IPM[C])GQVLR	1||2	1.06||1.235	NA||0.09192	1.1475	0.12374	10.7834	3	2
Q9H910	118	Q9H910_118	JPT2	JUPI2_HUMAN Jupiter microtubule associated homolog 2 OS=Homo sapiens OX=9606 GN=JPT2 PE=1 SV=1	DHVFLC(IPM[C])EGEEPK||DHVFLC(IPM[C])EGEEPK	2||3	1.235||1.06	0.07778||0.31005	1.1475	0.12374	10.7834	5	2
Q9Y5Q9	810	Q9Y5Q9_810	GTF3C3	TF3C3_HUMAN General transcription factor 3C polypeptide 3 OS=Homo sapiens OX=9606 GN=GTF3C3 PE=1 SV=1	GPC(IPM[C])QESFYNLGR||GPC(IPM[C])QESFYNLGR	2||1	1.155||1.14	0.10607||NA	1.1475	0.01061	0.924619	3	2
Q9NVI1	875	Q9NVI1_875	FANCI	FANCI_HUMAN Fanconi anemia group I protein OS=Homo sapiens OX=9606 GN=FANCI PE=1 SV=4	|IFQNLC(IPM[C])DITR|IFQNLC(IPM[C])DITR	|2|1	|1.105|1.19	|0.23335|NA	1.1475	0.0601	5.23747	3	2
Q15365	194	Q15365_194	PCBP1	PCBP1_HUMAN Poly(rC)-binding protein 1 OS=Homo sapiens OX=9606 GN=PCBP1 PE=1 SV=2	VMTIPYQPMPASSPVIC(IPM[C])AGGQDR|VMTIPYQPMPASSPVIC(IPM[C])AGGQDR|VMTIPYQPMPASSPVIC(IPM[C])AGGQDR	18|18|17	1.175|1.12|1.15	0.18438|0.16598|0.1589	1.14833	0.02754	2.39827	53	3
Q99873	119	Q99873_119	PRMT1	ANM1_HUMAN Protein arginine N-methyltransferase 1 OS=Homo sapiens OX=9606 GN=PRMT1 PE=1 SV=3	KVIGIEC(IPM[C])SSISDYAVK VIGIEC(IPM[C])SSISDYAVK|VIGIEC(IPM[C])SSISDYAVK|VIGIEC(IPM[C])SSISDYAVK	12|10|6	1.135|1.15|1.16	0.33383|0.19218|0.05538	1.14833	0.01258	1.0955	28	3
P52888	350	P52888_350	THOP1	THOP1_HUMAN Thimet oligopeptidase OS=Homo sapiens OX=9606 GN=THOP1 PE=1 SV=2	YC(IPM[C])VDQNLLK|YC(IPM[C])VDQNLLK|YC(IPM[C])VDQNLLK	2|2|2	1.14|1.2|1.105	0.0|0.02828|0.02121	1.14833	0.04805	4.18434	6	3
P37275	236	P37275_236	ZEB1	ZEB1_HUMAN Zinc finger E-box-binding homeobox 1 OS=Homo sapiens OX=9606 GN=ZEB1 PE=1 SV=2	HVTQSGC(IPM[C])NR|HVTQSGC(IPM[C])NR|	2|3|	1.18|1.12|	0.0|0.01732|	1.15	0.04243	3.68957	5	2
Q9NVR7	298	Q9NVR7_298	TBCCD1	TBCC1_HUMAN TBCC domain-containing protein 1 OS=Homo sapiens OX=9606 GN=TBCCD1 PE=1 SV=1	IAC(IPM[C])NTHVAPR|IAC(IPM[C])NTHVAPR|IAC(IPM[C])NTHVAPR	4|5|4	1.01|1.42|1.02	0.06|0.14977|0.07	1.15	0.23388	20.3374	13	3
P02545	591	P02545_591	LMNA	LMNA_HUMAN Prelamin-A/C OS=Homo sapiens OX=9606 GN=LMNA PE=1 SV=1	TVLCGTC(IPM[C])GQPADK|TVLCGTC(IPM[C])GQPADK|TVLCGTC(IPM[C])GQPADK	4|4|5	1.115|1.155|1.18	0.34209|0.22824|0.16316	1.15	0.03279	2.8513	13	3
Q96C36	225	Q96C36_225	PYCR2	P5CR2_HUMAN Pyrroline-5-carboxylate reductase 2 OS=Homo sapiens OX=9606 GN=PYCR2 PE=1 SV=1	MLLDSEQHPC(IPM[C])QLK|MLLDSEQHPC(IPM[C])QLK|MLLDSEQHPC(IPM[C])QLK	1|2|3	1.34|0.88|1.23	NA|0.22627|0.09644	1.15	0.24021	20.8878	6	3
Q9NPI1	338	Q9NPI1_338	BRD7	BRD7_HUMAN Bromodomain-containing protein 7 OS=Homo sapiens OX=9606 GN=BRD7 PE=1 SV=1	LVNSQC(IPM[C])EFER||LVNSQC(IPM[C])EFER	1||1	1.1||1.2	NA||NA	1.15	0.07071	6.1487	2	2
Q9UMR2	393	Q9UMR2_393	DDX19B	DD19B_HUMAN ATP-dependent RNA helicase DDX19B OS=Homo sapiens OX=9606 GN=DDX19B PE=1 SV=1	VLVTTNVC(IPM[C])AR|VLVTTNVC(IPM[C])AR|VLVTTNVC(IPM[C])AR	8|10|11	1.21|1.2|1.04	0.15434|0.07892|0.11969	1.15	0.09539	8.29478	29	3
Q9HBL8	217	Q9HBL8_217	NMRAL1	NMRL1_HUMAN NmrA-like family domain-containing protein 1 OS=Homo sapiens OX=9606 GN=NMRAL1 PE=1 SV=1	YVGQNIGLSTC(IPM[C])R|YVGQNIGLSTC(IPM[C])R|YVGQNIGLSTC(IPM[C])R	1|3|3	1.2|1.23|1.02	NA|0.26102|0.03215	1.15	0.11358	9.87652	7	3
Q9C0C2	1443	Q9C0C2_1443	TNKS1BP1	TB182_HUMAN 182 kDa tankyrase-1-binding protein OS=Homo sapiens OX=9606 GN=TNKS1BP1 PE=1 SV=4	C(IPM[C])PARPPPSGSQGLLEEMLAASSSK|C(IPM[C])PARPPPSGSQGLLEEMLAASSSK|C(IPM[C])PARPPPSGSQGLLEEMLAASSSK	2|4|6	1.065|1.245|1.14	0.24749|0.09323|0.30215	1.15	0.09042	7.86261	12	3
Q15365	109	Q15365_109	PCBP1	PCBP1_HUMAN Poly(rC)-binding protein 1 OS=Homo sapiens OX=9606 GN=PCBP1 PE=1 SV=2	LVVPATQC(IPM[C])GSLIGK|LVVPATQC(IPM[C])GSLIGK|LVVPATQC(IPM[C])GSLIGK	12|12|11	1.12|1.22|1.11	0.08072|0.26408|0.11198	1.15	0.06083	5.28957	35	3
P38606	138	P38606_138	ATP6V1A	VATA_HUMAN V-type proton ATPase catalytic subunit A OS=Homo sapiens OX=9606 GN=ATP6V1A PE=1 SV=2	WDFTPC(IPM[C])K|WDFTPC(IPM[C])K|WDFTPC(IPM[C])K	10|8|9	1.14|1.15|1.16	0.06001|0.05357|0.10223	1.15	0.01	0.869565	27	3
Q9NS87	576	Q9NS87_576	KIF15	KIF15_HUMAN Kinesin-like protein KIF15 OS=Homo sapiens OX=9606 GN=KIF15 PE=1 SV=1	EPC(IPM[C])LFANTEK|EPC(IPM[C])LFANTEK|EPC(IPM[C])LFANTEK	5|3|4	1.09|1.1|1.26	0.05612|0.10536|0.17359	1.15	0.09539	8.29478	12	3
Q14137	404	Q14137_404	BOP1	BOP1_HUMAN Ribosome biogenesis protein BOP1 OS=Homo sapiens OX=9606 GN=BOP1 PE=1 SV=2	DLQPFPTC(IPM[C])QALVYR|DLQPFPTC(IPM[C])QALVYR|DLQPFPTC(IPM[C])QALVYR	5|6|9	1.07|1.17|1.21	0.0249|0.05865|0.11819	1.15	0.07211	6.27043	20	3
Q8NF37	216	Q8NF37_216	LPCAT1	PCAT1_HUMAN Lysophosphatidylcholine acyltransferase 1 OS=Homo sapiens OX=9606 GN=LPCAT1 PE=1 SV=2	TC(IPM[C])LITFKPGAFIPGAPVQPVVLR|TC(IPM[C])LITFKPGAFIPGAPVQPVVLR|TC(IPM[C])LITFKPGAFIPGAPVQPVVLR	1|1|1	1.12|1.17|1.16	NA|NA|NA	1.15	0.02646	2.30087	3	3
O94874	708	O94874_708	UFL1	UFL1_HUMAN E3 UFM1-protein ligase 1 OS=Homo sapiens OX=9606 GN=UFL1 PE=1 SV=2	C(IPM[C])VPQIIAFLNSK|C(IPM[C])VPQIIAFLNSK|C(IPM[C])VPQIIAFLNSK	1|1|1	0.91|1.07|1.47	NA|NA|NA	1.15	0.28844	25.0817	3	3
P05455	245	P05455_245	SSB	LA_HUMAN Lupus La protein OS=Homo sapiens OX=9606 GN=SSB PE=1 SV=2	|FSGDLDDQTC(IPM[C])R|FSGDLDDQTC(IPM[C])R	|4|2	|1.01|1.29	|0.01633|0.0	1.15	0.19799	17.2165	6	2
O75128	1164	O75128_1164	COBL	COBL_HUMAN Protein cordon-bleu OS=Homo sapiens OX=9606 GN=COBL PE=1 SV=2	GHSGTC(IPM[C])SLR||GHSGTC(IPM[C])SLR	2||1	1.245||1.06	0.27577||NA	1.1525	0.13081	11.3501	3	2
Q6NUQ4	529	Q6NUQ4_529	TMEM214	TM214_HUMAN Transmembrane protein 214 OS=Homo sapiens OX=9606 GN=TMEM214 PE=1 SV=2	SSGFLPASQQAC(IPM[C])AK|SSGFLPASQQAC(IPM[C])AK|SSGFLPASQQAC(IPM[C])AK	1|3|3	1.18|1.13|1.15	NA|0.02887|0.06028	1.15333	0.02517	2.18238	7	3
Q9NYV4	862	Q9NYV4_862	CDK12	CDK12_HUMAN Cyclin-dependent kinase 12 OS=Homo sapiens OX=9606 GN=CDK12 PE=1 SV=2	C(IPM[C])SNILLNNSGQIK|C(IPM[C])SNILLNNSGQIK|C(IPM[C])SNILLNNSGQIK	2|1|2	1.085|1.28|1.095	0.16263|NA|0.12021	1.15333	0.10981	9.52113	5	3
Q8NBU5	137	Q8NBU5_137	ATAD1	ATAD1_HUMAN ATPase family AAA domain-containing protein 1 OS=Homo sapiens OX=9606 GN=ATAD1 PE=1 SV=1	GVLLYGPPGC(IPM[C])GK|GVLLYGPPGC(IPM[C])GK|GVLLYGPPGC(IPM[C])GK	1|1|3	1.12|1.1|1.24	NA|NA|0.0	1.15333	0.07572	6.56534	5	3
Q14204	1999	Q14204_1999	DYNC1H1	DYHC1_HUMAN Cytoplasmic dynein 1 heavy chain 1 OS=Homo sapiens OX=9606 GN=DYNC1H1 PE=1 SV=5	TSAPITC(IPM[C])ELLNK|TSAPITC(IPM[C])ELLNK|TSAPITC(IPM[C])ELLNK	2|2|3	1.065|1.175|1.22	0.00707|0.06364|0.09452	1.15333	0.07974	6.91389	7	3
Q14934	688	Q14934_688	NFATC4	NFAC4_HUMAN Nuclear factor of activated T-cells, cytoplasmic 4 OS=Homo sapiens OX=9606 GN=NFATC4 PE=1 SV=2	FLPVIC(IPM[C])K|FLPVIC(IPM[C])K|FLPVIC(IPM[C])K	1|2|1	0.97|1.49|1.0	NA|0.39598|NA	1.15333	0.29195	25.3137	4	3
P45880	210	P45880_210	VDAC2	VDAC2_HUMAN Voltage-dependent anion-selective channel protein 2 OS=Homo sapiens OX=9606 GN=VDAC2 PE=1 SV=2	VC(IPM[C])EDLDTSVNLAWTSGTNCTR|VC(IPM[C])EDLDTSVNLAWTSGTNCTR|VC(IPM[C])EDLDTSVNLAWTSGTNCTR	31|34|36	1.11|1.2|1.15	0.15822|0.2211|0.17344	1.15333	0.04509	3.90955	101	3
Q13459	1169	Q13459_1169	MYO9B	MYO9B_HUMAN Unconventional myosin-IXb OS=Homo sapiens OX=9606 GN=MYO9B PE=1 SV=3	HIQSC(IPM[C])K||HIQSC(IPM[C])K	2||1	0.91||1.4	0.0||NA	1.155	0.34648	29.9983	3	2
Q99439	215	Q99439_215	CNN2	CNN2_HUMAN Calponin-2 OS=Homo sapiens OX=9606 GN=CNN2 PE=1 SV=4	C(IPM[C])ASQVGMTAPGTR|C(IPM[C])ASQVGMTAPGTR|C(IPM[C])ASQVGMTAPGTR	6|5|8	1.055|1.26|1.15	0.21584|0.11054|0.11892	1.155	0.10259	8.88225	19	3
P62333	193	P62333_193	PSMC6	PRS10_HUMAN 26S proteasome regulatory subunit 10B OS=Homo sapiens OX=9606 GN=PSMC6 PE=1 SV=1	AVASQLDC(IPM[C])NFLK|AVASQLDC(IPM[C])NFLK|AVASQLDC(IPM[C])NFLK	2|2|2	1.19|1.05|1.225	0.22627|0.11314|0.02121	1.155	0.0926	8.01732	6	3
P35250	88	P35250_88	RFC2	RFC2_HUMAN Replication factor C subunit 2 OS=Homo sapiens OX=9606 GN=RFC2 PE=1 SV=3	TTSILC(IPM[C])LAR|TTSILC(IPM[C])LAR|TTSILC(IPM[C])LAR	7|7|8	1.13|1.21|1.125	0.03464|0.06866|0.12045	1.155	0.0477	4.12987	22	3
O75794	212	O75794_212	CDC123	CD123_HUMAN Cell division cycle protein 123 homolog OS=Homo sapiens OX=9606 GN=CDC123 PE=1 SV=1	C(IPM[C])IQDFFK|C(IPM[C])IQDFFK|C(IPM[C])IQDFFK	1|2|2	1.4|1.28|0.785	NA|0.15556|0.24749	1.155	0.326	28.2251	5	3
P08238	589	P08238_589	HSP90AB1	HS90B_HUMAN Heat shock protein HSP 90-beta OS=Homo sapiens OX=9606 GN=HSP90AB1 PE=1 SV=4	LVSSPC(IPM[C])CIVTSTYGWTANMER|LVSSPC(IPM[C])CIVTSTYGWTANMER|LVSSPC(IPM[C])CIVTSTYGWTANMER	2|2|3	1.015|1.28|1.17	0.26163|0.32527|0.18556	1.155	0.13314	11.5273	7	3
Q99081	129	Q99081_129	TCF12	HTF4_HUMAN Transcription factor 12 OS=Homo sapiens OX=9606 GN=TCF12 PE=1 SV=1	|DTGLPGC(IPM[C])QSSLLR|DTGLPGC(IPM[C])QSSLLR	|1|1	|1.17|1.14	|NA|NA	1.155	0.02121	1.83636	2	2
Q13148	50	Q13148_50	TARDBP	TADBP_HUMAN TAR DNA-binding protein 43 OS=Homo sapiens OX=9606 GN=TARDBP PE=1 SV=1	PVSQC(IPM[C])MR NPVSQC(IPM[C])MR|PVSQC(IPM[C])MR RNPVSQC(IPM[C])MR NPVSQC(IPM[C])MR|PVSQC(IPM[C])MR RNPVSQC(IPM[C])MR NPVSQC(IPM[C])MR	12|18|17	1.125|1.175|1.17	0.13344|0.14356|0.14829	1.15667	0.02754	2.38097	47	3
P25205	148	P25205_148	MCM3	MCM3_HUMAN DNA replication licensing factor MCM3 OS=Homo sapiens OX=9606 GN=MCM3 PE=1 SV=3	SVHYC(IPM[C])PATK|SVHYC(IPM[C])PATK|SVHYC(IPM[C])PATK	4|5|3	1.15|1.21|1.11	0.07228|0.05079|0.01155	1.15667	0.05033	4.35128	12	3
Q9HBM1	27	Q9HBM1_27	SPC25	SPC25_HUMAN Kinetochore protein Spc25 OS=Homo sapiens OX=9606 GN=SPC25 PE=1 SV=1	STDTSC(IPM[C])QMAGLR|STDTSC(IPM[C])QMAGLR TDTSC(IPM[C])QMAGLR|STDTSC(IPM[C])QMAGLR	1|3|1	1.25|0.9|1.32	NA|0.18556|NA	1.15667	0.22502	19.4541	5	3
Q9NZM1	409	Q9NZM1_409	MYOF	MYOF_HUMAN Myoferlin OS=Homo sapiens OX=9606 GN=MYOF PE=1 SV=1	VC(IPM[C])TNIIEK|VC(IPM[C])TNIIEK|VC(IPM[C])TNIIEK	2|1|4	1.03|1.52|0.92	0.0|NA|0.14773	1.15667	0.31943	27.6163	7	3
Q01082	604	Q01082_604	SPTBN1	SPTB2_HUMAN Spectrin beta chain, non-erythrocytic 1 OS=Homo sapiens OX=9606 GN=SPTBN1 PE=1 SV=2	FATDGEGYKPC(IPM[C])DPQVIR|FATDGEGYKPC(IPM[C])DPQVIR|FATDGEGYKPC(IPM[C])DPQVIR	2|2|4	0.93|0.955|1.585	0.02828|0.10607|0.432	1.15667	0.37116	32.0887	8	3
P30041	47	P30041_47	PRDX6	PRDX6_HUMAN Peroxiredoxin-6 OS=Homo sapiens OX=9606 GN=PRDX6 PE=1 SV=3	FTPVC(IPM[C])TTELGR DFTPVC(IPM[C])TTELGR|TPVC(IPM[C])TTELGR FTPVC(IPM[C])TTELGR DFTPVC(IPM[C])TTELGR|FTPVC(IPM[C])TTELGR DFTPVC(IPM[C])TTELGR	9|7|12	1.16|1.13|1.18	0.15224|0.11195|0.1138	1.15667	0.02517	2.17607	28	3
P00533	775	P00533_775	EGFR	EGFR_HUMAN Epidermal growth factor receptor OS=Homo sapiens OX=9606 GN=EGFR PE=1 SV=2	EILDEAYVMASVDNPHVC(IPM[C])R|EILDEAYVMASVDNPHVC(IPM[C])R|EILDEAYVMASVDNPHVC(IPM[C])R	1|3|1	1.28|0.91|1.28	NA|0.08963|NA	1.15667	0.21362	18.4685	5	3
P55072	522	P55072_522	VCP	TERA_HUMAN Transitional endoplasmic reticulum ATPase OS=Homo sapiens OX=9606 GN=VCP PE=1 SV=4	GVLFYGPPGC(IPM[C])GK|GVLFYGPPGC(IPM[C])GK|GVLFYGPPGC(IPM[C])GK	3|5|4	1.15|1.04|1.28	0.17673|0.04764|0.11284	1.15667	0.12014	10.3867	12	3
Q9NXH8	21	Q9NXH8_21	TOR4A	TOR4A_HUMAN Torsin-4A OS=Homo sapiens OX=9606 GN=TOR4A PE=1 SV=2	C(IPM[C])VIAPVR|C(IPM[C])VIAPVR|C(IPM[C])VIAPVR	4|5|3	1.145|1.19|1.14	0.04349|0.09236|0.05132	1.15833	0.02754	2.37756	12	3
Q9Y678	169	Q9Y678_169	COPG1	COPG1_HUMAN Coatomer subunit gamma-1 OS=Homo sapiens OX=9606 GN=COPG1 PE=1 SV=1	C(IPM[C])SFDVVK|C(IPM[C])SFDVVK|C(IPM[C])SFDVVK	3|3|4	1.17|1.12|1.185	0.13|0.16523|0.05354	1.15833	0.03403	2.93785	10	3
Q6QNY0	168	Q6QNY0_168	BLOC1S3	BL1S3_HUMAN Biogenesis of lysosome-related organelles complex 1 subunit 3 OS=Homo sapiens OX=9606 GN=BLOC1S3 PE=1 SV=1	GDLC(IPM[C])ALAER|GDLC(IPM[C])ALAER|GDLC(IPM[C])ALAER	5|2|2	1.09|1.235|1.15	0.28307|0.28991|0.22627	1.15833	0.07286	6.29009	9	3
Q92888	537	Q92888_537	ARHGEF1	ARHG1_HUMAN Rho guanine nucleotide exchange factor 1 OS=Homo sapiens OX=9606 GN=ARHGEF1 PE=1 SV=2	FC(IPM[C])AFVQEAESRPR FC(IPM[C])AFVQEAESR|FC(IPM[C])AFVQEAESRPR FC(IPM[C])AFVQEAESR|FC(IPM[C])AFVQEAESR	4|3|2	1.11|1.15|1.215	0.33838|0.36865|0.00707	1.15833	0.05299	4.57469	9	3
P15924	768	P15924_768	DSP	DESP_HUMAN Desmoplakin OS=Homo sapiens OX=9606 GN=DSP PE=1 SV=3	LENINGVTDGYLNSLC(IPM[C])TVR|LENINGVTDGYLNSLC(IPM[C])TVR|LENINGVTDGYLNSLC(IPM[C])TVR	4|5|2	1.255|1.11|1.11	0.09811|0.07106|0.25456	1.15833	0.08372	7.22765	11	3
Q96J02	57	Q96J02_57	ITCH	ITCH_HUMAN E3 ubiquitin-protein ligase Itchy homolog OS=Homo sapiens OX=9606 GN=ITCH PE=1 SV=2	C(IPM[C])NNTNSPK||C(IPM[C])NNTNSPK	1||1	1.29||1.03	NA||NA	1.16	0.18385	15.8491	2	2
Q14247	112	Q14247_112	CTTN	SRC8_HUMAN Src substrate cortactin OS=Homo sapiens OX=9606 GN=CTTN PE=1 SV=2	HC(IPM[C])SQVDSVR|HC(IPM[C])SQVDSVR|HC(IPM[C])SQVDSVR	7|4|7	1.15|1.19|1.14	0.12136|0.03|0.04933	1.16	0.02646	2.28103	18	3
Q5QJE6	618	Q5QJE6_618	DNTTIP2	TDIF2_HUMAN Deoxynucleotidyltransferase terminal-interacting protein 2 OS=Homo sapiens OX=9606 GN=DNTTIP2 PE=1 SV=2	NHC(IPM[C])VPPYSESK|NHC(IPM[C])VPPYSESK|NHC(IPM[C])VPPYSESK	2|3|2	1.09|1.36|1.03	0.12728|0.34312|0.0	1.16	0.17578	15.1534	7	3
P84022	64	P84022_64	SMAD3	SMAD3_HUMAN Mothers against decapentaplegic homolog 3 OS=Homo sapiens OX=9606 GN=SMAD3 PE=1 SV=1	C(IPM[C])ITIPR|C(IPM[C])ITIPR|C(IPM[C])ITIPR	5|2|1	1.27|1.18|1.03	0.1362|0.07071|NA	1.16	0.12124	10.4517	8	3
Q08211	1029	Q08211_1029	DHX9	DHX9_HUMAN ATP-dependent RNA helicase A OS=Homo sapiens OX=9606 GN=DHX9 PE=1 SV=4	SSVNC(IPM[C])PFSSQDMK|SSVNC(IPM[C])PFSSQDMK|SSVNC(IPM[C])PFSSQDMK	2|1|3	0.96|1.29|1.23	0.0|NA|0.13856	1.16	0.17578	15.1534	6	3
Q92598	658	Q92598_658	HSPH1	HS105_HUMAN Heat shock protein 105 kDa OS=Homo sapiens OX=9606 GN=HSPH1 PE=1 SV=1	FIC(IPM[C])EQDHQNFLR|FIC(IPM[C])EQDHQNFLR|	1|3|	1.13|1.19|	NA|0.13051|	1.16	0.04243	3.65776	4	2
P11216	326	P11216_326	PYGB	PYGB_HUMAN Glycogen phosphorylase, brain form OS=Homo sapiens OX=9606 GN=PYGB PE=1 SV=5	TC(IPM[C])FETFPDK|TC(IPM[C])FETFPDK|TC(IPM[C])FETFPDK	5|3|4	1.36|1.08|1.04	0.08877|0.07211|0.25749	1.16	0.17436	15.031	12	3
Q9NRG9	235	Q9NRG9_235	AAAS	AAAS_HUMAN Aladin OS=Homo sapiens OX=9606 GN=AAAS PE=1 SV=1	PSSGC(IPM[C])AQVLSHPGHTPVTSLAWAPSGGR|PSSGC(IPM[C])AQVLSHPGHTPVTSLAWAPSGGR|PSSGC(IPM[C])AQVLSHPGHTPVTSLAWAPSGGR	3|1|4	1.38|1.12|0.98	0.25541|NA|0.045	1.16	0.20298	17.4983	8	3
P42167	363	P42167_363	TMPO	LAP2B_HUMAN Lamina-associated polypeptide 2, isoforms beta/gamma OS=Homo sapiens OX=9606 GN=TMPO PE=1 SV=2	EMFPYEASTPTGISASC(IPM[C])R|EMFPYEASTPTGISASC(IPM[C])R|EMFPYEASTPTGISASC(IPM[C])R	3|3|3	1.09|1.36|1.03	0.14572|0.07506|0.30265	1.16	0.17578	15.1534	9	3
Q13085	813	Q13085_813	ACACA	ACACA_HUMAN Acetyl-CoA carboxylase 1 OS=Homo sapiens OX=9606 GN=ACACA PE=1 SV=2	PGAALDPGC(IPM[C])VLAK|PGAALDPGC(IPM[C])VLAK|PGAALDPGC(IPM[C])VLAK	3|3|1	1.24|1.13|1.11	0.10504|0.04163|NA	1.16	0.07	6.03448	7	3
Q96BD0	60	Q96BD0_60	SLCO4A1	SO4A1_HUMAN Solute carrier organic anion transporter family member 4A1 OS=Homo sapiens OX=9606 GN=SLCO4A1 PE=1 SV=2	PLC(IPM[C])QLWAEK|PLC(IPM[C])QLWAEK|LC(IPM[C])QLWAEK PLC(IPM[C])QLWAEK	5|6|4	1.14|1.255|1.085	0.08325|0.07985|0.075	1.16	0.08675	7.47845	15	3
Q99832	450	Q99832_450	CCT7	TCPH_HUMAN T-complex protein 1 subunit eta OS=Homo sapiens OX=9606 GN=CCT7 PE=1 SV=2	QLC(IPM[C])DNAGFDATNILNK|QLC(IPM[C])DNAGFDATNILNK|QLC(IPM[C])DNAGFDATNILNK	4|5|3	1.05|1.22|1.21	0.08869|0.38318|0.05859	1.16	0.09539	8.22328	12	3
P24752	119	P24752_119	ACAT1	THIL_HUMAN Acetyl-CoA acetyltransferase, mitochondrial OS=Homo sapiens OX=9606 GN=ACAT1 PE=1 SV=1	QAVLGAGLPISTPC(IPM[C])TTINK|QAVLGAGLPISTPC(IPM[C])TTINK|QAVLGAGLPISTPC(IPM[C])TTINK	10|9|5	1.19|1.15|1.14	0.10465|0.12313|0.05128	1.16	0.02646	2.28103	24	3
Q99714	214	Q99714_214	HSD17B10	HCD2_HUMAN 3-hydroxyacyl-CoA dehydrogenase type-2 OS=Homo sapiens OX=9606 GN=HSD17B10 PE=1 SV=3	VC(IPM[C])NFLASQVPFPSR|VC(IPM[C])NFLASQVPFPSR|VC(IPM[C])NFLASQVPFPSR	11|13|11	1.14|1.17|1.17	0.0939|0.1131|0.10152	1.16	0.01732	1.4931	35	3
P38646	317	P38646_317	HSPA9	GRP75_HUMAN Stress-70 protein, mitochondrial OS=Homo sapiens OX=9606 GN=HSPA9 PE=1 SV=2	C(IPM[C])ELSSSVQTDINLPYLTMDSSGPK|C(IPM[C])ELSSSVQTDINLPYLTMDSSGPK|C(IPM[C])ELSSSVQTDINLPYLTMDSSGPK	4|6|5	1.165|1.085|1.23	0.06898|0.14716|0.16319	1.16	0.07263	6.26121	15	3
Q8N1G4	249	Q8N1G4_249	LRRC47	LRC47_HUMAN Leucine-rich repeat-containing protein 47 OS=Homo sapiens OX=9606 GN=LRRC47 PE=1 SV=1	|MVSGC(IPM[C])QTR|MVSGC(IPM[C])QTR	|1|1	|0.92|1.4	|NA|NA	1.16	0.33941	29.2595	2	2
Q9Y3C1	36	Q9Y3C1_36	NOP16	NOP16_HUMAN Nucleolar protein 16 OS=Homo sapiens OX=9606 GN=NOP16 PE=1 SV=2	IEC(IPM[C])SHIR|IEC(IPM[C])SHIR|IEC(IPM[C])SHIR	2|2|4	1.13|1.065|1.29	0.0|0.12021|0.20581	1.16167	0.11579	9.96755	8	3
Q9UGP4	305	Q9UGP4_305	LIMD1	LIMD1_HUMAN LIM domain-containing protein 1 OS=Homo sapiens OX=9606 GN=LIMD1 PE=1 SV=1	TPSVSAPLALSC(IPM[C])PR|TPSVSAPLALSC(IPM[C])PR|TPSVSAPLALSC(IPM[C])PR	3|5|2	1.16|1.31|1.015	0.12055|0.07176|0.02121	1.16167	0.14751	12.6981	10	3
Q6AI08	1065	Q6AI08_1065	HEATR6	HEAT6_HUMAN HEAT repeat-containing protein 6 OS=Homo sapiens OX=9606 GN=HEATR6 PE=1 SV=1	YC(IPM[C])VSLR||YC(IPM[C])VSLR	2||1	1.365||0.96	0.14849||NA	1.1625	0.28638	24.6348	3	2
Q96S59	527	Q96S59_527	RANBP9	RANB9_HUMAN Ran-binding protein 9 OS=Homo sapiens OX=9606 GN=RANBP9 PE=1 SV=1	AHQSYC(IPM[C])HSNK|AHQSYC(IPM[C])HSNK|AHQSYC(IPM[C])HSNK	1|1|1	1.38|1.28|0.83	NA|NA|NA	1.16333	0.29297	25.1837	3	3
P53396	20	P53396_20	ACLY	ACLY_HUMAN ATP-citrate synthase OS=Homo sapiens OX=9606 GN=ACLY PE=1 SV=3	C(IPM[C])TTSAIQNR IC(IPM[C])TTSAIQNR FIC(IPM[C])TTSAIQNR|C(IPM[C])TTSAIQNR IC(IPM[C])TTSAIQNR FIC(IPM[C])TTSAIQNR|C(IPM[C])TTSAIQNR IC(IPM[C])TTSAIQNR FIC(IPM[C])TTSAIQNR	26|27|29	1.16|1.17|1.16	0.23783|0.12186|0.08912	1.16333	0.00577	0.49599	82	3
P78527	111	P78527_111	PRKDC	PRKDC_HUMAN DNA-dependent protein kinase catalytic subunit OS=Homo sapiens OX=9606 GN=PRKDC PE=1 SV=3	NTC(IPM[C])TSVYTK|NTC(IPM[C])TSVYTK|NTC(IPM[C])TSVYTK	3|3|5	1.12|1.23|1.14	0.17673|0.03512|0.04817	1.16333	0.05859	5.0364	11	3
Q96KB5	70	Q96KB5_70	PBK	TOPK_HUMAN Lymphokine-activated killer T-cell-originated protein kinase OS=Homo sapiens OX=9606 GN=PBK PE=1 SV=3	INPIC(IPM[C])NDHYR|INPIC(IPM[C])NDHYR|INPIC(IPM[C])NDHYR	6|8|9	1.14|1.17|1.18	0.0367|0.14626|0.15169	1.16333	0.02082	1.78969	23	3
Q14980	961	Q14980_961	NUMA1	NUMA1_HUMAN Nuclear mitotic apparatus protein 1 OS=Homo sapiens OX=9606 GN=NUMA1 PE=1 SV=2	QFC(IPM[C])STQAALQAMER|QFC(IPM[C])STQAALQAMER|QFC(IPM[C])STQAALQAMER	11|7|10	1.13|1.21|1.15	0.1343|0.12313|0.09393	1.16333	0.04163	3.57852	28	3
P13797	104	P13797_104	PLS3	PLST_HUMAN Plastin-3 OS=Homo sapiens OX=9606 GN=PLS3 PE=1 SV=4	EGIC(IPM[C])ALGGTSELSSEGTQHSYSEEEK|KEGIC(IPM[C])ALGGTSELSSEGTQHSYSEEEK EGIC(IPM[C])ALGGTSELSSEGTQHSYSEEEK|EGIC(IPM[C])ALGGTSELSSEGTQHSYSEEEK	4|5|2	1.165|1.21|1.115	0.07528|0.1004|0.0495	1.16333	0.04752	4.08483	11	3
Q9H0A0	254	Q9H0A0_254	NAT10	NAT10_HUMAN RNA cytidine acetyltransferase OS=Homo sapiens OX=9606 GN=NAT10 PE=1 SV=2	ESLQDTQPVGVLVDC(IPM[C])CK|ESLQDTQPVGVLVDC(IPM[C])CK|ESLQDTQPVGVLVDC(IPM[C])CK	2|1|1	1.14|1.33|1.02	0.3677|NA|NA	1.16333	0.15631	13.4364	4	3
O43663	14	O43663_14	PRC1	PRC1_HUMAN Protein regulator of cytokinesis 1 OS=Homo sapiens OX=9606 GN=PRC1 PE=1 SV=2	SEVLAEESIVC(IPM[C])LQK|SEVLAEESIVC(IPM[C])LQK|VLAEESIVC(IPM[C])LQK	1|1|1	1.18|1.2|1.11	NA|NA|NA	1.16333	0.04726	4.06248	3	3
P58107	1898	P58107_1898	EPPK1	EPIPL_HUMAN Epiplakin OS=Homo sapiens OX=9606 GN=EPPK1 PE=1 SV=3	TGGQALSTLECVKPYLEGSGC(IPM[C])IAGVTVPSTR|TGGQALSTLECVKPYLEGSGC(IPM[C])IAGVTVPSTR|TGGQALSTLECVKPYLEGSGC(IPM[C])IAGVTVPSTR	1|3|3	1.16|1.28|1.05	NA|0.15503|0.29138	1.16333	0.11504	9.88885	7	3
P04843	477	P04843_477	RPN1	RPN1_HUMAN Dolichyl-diphosphooligosaccharide--protein glycosyltransferase subunit 1 OS=Homo sapiens OX=9606 GN=RPN1 PE=1 SV=1	VAC(IPM[C])ITEQVLTLVNKR VAC(IPM[C])ITEQVLTLVNK|VAC(IPM[C])ITEQVLTLVNKR VAC(IPM[C])ITEQVLTLVNK|VAC(IPM[C])ITEQVLTLVNKR VAC(IPM[C])ITEQVLTLVNK	11|4|3	1.13|1.26|1.1	0.31106|0.37242|0.80829	1.16333	0.08505	7.31091	18	3
Q9BWU0	730	Q9BWU0_730	SLC4A1AP	NADAP_HUMAN Kanadaptin OS=Homo sapiens OX=9606 GN=SLC4A1AP PE=1 SV=1	TTSLC(IPM[C])AGPSASK||TTSLC(IPM[C])AGPSASK	4||2	1.26||1.07	0.2||0.08485	1.165	0.13435	11.5322	6	2
P61221	88	P61221_88	ABCE1	ABCE1_HUMAN ATP-binding cassette sub-family E member 1 OS=Homo sapiens OX=9606 GN=ABCE1 PE=1 SV=1	YC(IPM[C])ANAFK|YC(IPM[C])ANAFK|YC(IPM[C])ANAFK	3|3|2	1.27|1.23|0.995	0.02646|0.00577|0.26163	1.165	0.14858	12.7536	8	3
Q96QU8	886	Q96QU8_886	XPO6	XPO6_HUMAN Exportin-6 OS=Homo sapiens OX=9606 GN=XPO6 PE=1 SV=1	EQLAESILHEGSTGC(IPM[C])R|EQLAESILHEGSTGC(IPM[C])R|EQLAESILHEGSTGC(IPM[C])R	1|4|2	1.02|1.14|1.335	NA|0.10392|0.0495	1.165	0.15898	13.6464	7	3
P55265	622	P55265_622	ADAR	DSRAD_HUMAN Double-stranded RNA-specific adenosine deaminase OS=Homo sapiens OX=9606 GN=ADAR PE=1 SV=4	SPVTTLLEC(IPM[C])MHK|SPVTTLLEC(IPM[C])MHK|	2|1|	1.21|1.12|	0.0|NA|	1.165	0.06364	5.46266	3	2
Q9NQR4	153	Q9NQR4_153	NIT2	NIT2_HUMAN Omega-amidase NIT2 OS=Homo sapiens OX=9606 GN=NIT2 PE=1 SV=1	VGLGIC(IPM[C])YDMR|VGLGIC(IPM[C])YDMR|VGLGIC(IPM[C])YDMR	2|1|3	1.285|1.2|1.01	0.09192|NA|0.13856	1.165	0.1408	12.0858	6	3
Q96CP2	132	Q96CP2_132	FLYWCH2	FWCH2_HUMAN FLYWCH family member 2 OS=Homo sapiens OX=9606 GN=FLYWCH2 PE=1 SV=1	TEDSGLAAGPPEAAGENFAPC(IPM[C])SVAPGK|TEDSGLAAGPPEAAGENFAPC(IPM[C])SVAPGK|TEDSGLAAGPPEAAGENFAPC(IPM[C])SVAPGK	2|2|4	1.225|1.12|1.15	0.19092|0.04243|0.22091	1.165	0.05408	4.64206	8	3
Q15014	165	Q15014_165	MORF4L2	MO4L2_HUMAN Mortality factor 4-like protein 2 OS=Homo sapiens OX=9606 GN=MORF4L2 PE=1 SV=1	NVDAILEEYANC(IPM[C])K||NVDAILEEYANC(IPM[C])K	1||1	1.27||1.06	NA||NA	1.165	0.14849	12.7459	2	2
Q14657	23	Q14657_23	LAGE3	LAGE3_HUMAN EKC/KEOPS complex subunit LAGE3 OS=Homo sapiens OX=9606 GN=LAGE3 PE=1 SV=2	GGHSC(IPM[C])R|GGHSC(IPM[C])R|	2|1|	1.31|1.02|	0.0|NA|	1.165	0.20506	17.6017	3	2
Q9HCU4	2546	Q9HCU4_2546	CELSR2	CELR2_HUMAN Cadherin EGF LAG seven-pass G-type receptor 2 OS=Homo sapiens OX=9606 GN=CELSR2 PE=1 SV=1	|ASC(IPM[C])AAQR|ASC(IPM[C])AAQR	|1|1	|1.14|1.19	|NA|NA	1.165	0.03536	3.03519	2	2
Q6PKG0	60	Q6PKG0_60	LARP1	LARP1_HUMAN La-related protein 1 OS=Homo sapiens OX=9606 GN=LARP1 PE=1 SV=2	PRPPC(IPM[C])AK|PRPPC(IPM[C])AK|PRPPC(IPM[C])AK	1|2|4	1.14|1.165|1.195	NA|0.0495|0.155	1.16667	0.02754	2.36056	7	3
Q9NZJ0	141	Q9NZJ0_141	DTL	DTL_HUMAN Denticleless protein homolog OS=Homo sapiens OX=9606 GN=DTL PE=1 SV=3	GHQC(IPM[C])SLK|GHQC(IPM[C])SLK|GHQC(IPM[C])SLK	2|2|3	1.165|1.205|1.13	0.0495|0.03536|0.01155	1.16667	0.03753	3.21685	7	3
Q7Z3U7	679	Q7Z3U7_679	MON2	MON2_HUMAN Protein MON2 homolog OS=Homo sapiens OX=9606 GN=MON2 PE=1 SV=3	NIQC(IPM[C])MR|NIQC(IPM[C])MR|NIQC(IPM[C])MR	4|1|2	1.32|1.03|1.15	0.2735|NA|0.22627	1.16667	0.14572	12.4903	7	3
Q9H8V3	221	Q9H8V3_221	ECT2	ECT2_HUMAN Protein ECT2 OS=Homo sapiens OX=9606 GN=ECT2 PE=1 SV=4	VTHLVANC(IPM[C])TQGEK|VTHLVANC(IPM[C])TQGEK|VTHLVANC(IPM[C])TQGEK	3|4|4	1.2|1.085|1.215	0.12166|0.16553|0.08124	1.16667	0.07112	6.09598	11	3
O60830	9	O60830_9	TIMM17B	TI17B_HUMAN Mitochondrial import inner membrane translocase subunit Tim17-B OS=Homo sapiens OX=9606 GN=TIMM17B PE=1 SV=1	EPC(IPM[C])PWR|EPC(IPM[C])PWR|EPC(IPM[C])PWR	8|7|7	1.21|1.13|1.16	0.08401|0.06451|0.07277	1.16667	0.04041	3.4637	22	3
P31943	267	P31943_267	HNRNPH1	HNRH1_HUMAN Heterogeneous nuclear ribonucleoprotein H OS=Homo sapiens OX=9606 GN=HNRNPH1 PE=1 SV=4	DLNYC(IPM[C])FSGMSDHR|DLNYC(IPM[C])FSGMSDHR|DLNYC(IPM[C])FSGMSDHR	16|14|14	1.18|1.09|1.23	0.13386|0.23341|0.15549	1.16667	0.07095	6.08141	44	3
P14923	341	P14923_341	JUP	PLAK_HUMAN Junction plakoglobin OS=Homo sapiens OX=9606 GN=JUP PE=1 SV=3	VLSVC(IPM[C])PSNKPAIVEAGGMQALGK|VLSVC(IPM[C])PSNKPAIVEAGGMQALGK|VLSVC(IPM[C])PSNKPAIVEAGGMQALGK	1|1|1	1.01|1.35|1.14	NA|NA|NA	1.16667	0.17156	14.7051	3	3
Q13501	26	Q13501_26	SQSTM1	SQSTM_HUMAN Sequestosome-1 OS=Homo sapiens OX=9606 GN=SQSTM1 PE=1 SV=1	FSFC(IPM[C])CSPEPEAEAEAAAGPGPCER|FSFC(IPM[C])CSPEPEAEAEAAAGPGPCER|FSFC(IPM[C])CSPEPEAEAEAAAGPGPCER	5|3|4	1.03|1.42|1.05	0.32545|0.15875|0.03775	1.16667	0.21962	18.8245	12	3
Q9C0D5	800	Q9C0D5_800	TANC1	TANC1_HUMAN Protein TANC1 OS=Homo sapiens OX=9606 GN=TANC1 PE=1 SV=3	MDALSC(IPM[C])FLIK|MDALSC(IPM[C])FLIK|MDALSC(IPM[C])FLIK	3|5|6	0.9|1.51|1.09	0.08622|0.38403|0.31929	1.16667	0.31214	26.7548	14	3
P20810	241	P20810_241	CAST	ICAL_HUMAN Calpastatin OS=Homo sapiens OX=9606 GN=CAST PE=1 SV=4	EGITGPPADSSKPIGPDDAIDALSSDFTC(IPM[C])GSPTAAGK|EGITGPPADSSKPIGPDDAIDALSSDFTC(IPM[C])GSPTAAGK PIGPDDAIDALSSDFTC(IPM[C])GSPTAAGK|EGITGPPADSSKPIGPDDAIDALSSDFTC(IPM[C])GSPTAAGK PIGPDDAIDALSSDFTC(IPM[C])GSPTAAGK	1|5|4	1.31|1.03|1.16	NA|0.0503|0.26483	1.16667	0.14012	12.0103	10	3
Q9NQW6	61	Q9NQW6_61	ANLN	ANLN_HUMAN Anillin OS=Homo sapiens OX=9606 GN=ANLN PE=1 SV=2	|SC(IPM[C])TKPSPSK|SC(IPM[C])TKPSPSK	|2|5	|1.145|1.19	|0.09192|0.15255	1.1675	0.03182	2.72548	7	2
Q9BVP2	234	Q9BVP2_234	GNL3	GNL3_HUMAN Guanine nucleotide-binding protein-like 3 OS=Homo sapiens OX=9606 GN=GNL3 PE=1 SV=2	SEVC(IPM[C])FGK|SEVC(IPM[C])FGK|SEVC(IPM[C])FGK	4|2|5	1.15|1.195|1.16	0.07274|0.0495|0.08562	1.16833	0.02363	2.02255	11	3
Q9C0E2	54	Q9C0E2_54	XPO4	XPO4_HUMAN Exportin-4 OS=Homo sapiens OX=9606 GN=XPO4 PE=1 SV=2	SPFAVC(IPM[C])K|SPFAVC(IPM[C])K|SPFAVC(IPM[C])K	1|2|4	0.98|1.42|1.105	NA|0.09899|0.12038	1.16833	0.22673	19.4063	7	3
O95299	67	O95299_67	NDUFA10	NDUAA_HUMAN NADH dehydrogenase [ubiquinone] 1 alpha subcomplex subunit 10, mitochondrial OS=Homo sapiens OX=9606 GN=NDUFA10 PE=1 SV=1	VITVDGNIC(IPM[C])TGK|VITVDGNIC(IPM[C])TGK|ITVDGNIC(IPM[C])TGK VITVDGNIC(IPM[C])TGK	6|6|6	1.16|1.155|1.19	0.17875|0.09266|0.16738	1.16833	0.01893	1.62026	18	3
Q9C0C2	716	Q9C0C2_716	TNKS1BP1	TB182_HUMAN 182 kDa tankyrase-1-binding protein OS=Homo sapiens OX=9606 GN=TNKS1BP1 PE=1 SV=4	DTQSPSTC(IPM[C])SEGLLGWSQK|DTQSPSTC(IPM[C])SEGLLGWSQK|DTQSPSTC(IPM[C])SEGLLGWSQK	3|3|4	1.26|1.04|1.205	0.13279|0.05132|0.34419	1.16833	0.11449	9.79946	10	3
P49458	48	P49458_48	SRP9	SRP09_HUMAN Signal recognition particle 9 kDa protein OS=Homo sapiens OX=9606 GN=SRP9 PE=1 SV=2	TDDLVC(IPM[C])LVYK DDLVC(IPM[C])LVYK VTDDLVC(IPM[C])LVYK|TDDLVC(IPM[C])LVYK DDLVC(IPM[C])LVYK VTDDLVC(IPM[C])LVYK|TDDLVC(IPM[C])LVYK VTDDLVC(IPM[C])LVYK	17|19|14	1.15|1.18|1.175	0.13448|0.30017|0.08093	1.16833	0.01607	1.37547	50	3
Q9BZG1	40	Q9BZG1_40	RAB34	RAB34_HUMAN Ras-related protein Rab-34 OS=Homo sapiens OX=9606 GN=RAB34 PE=1 SV=1	VTCAC(IPM[C])QEHR|VTCAC(IPM[C])QEHR|VTCAC(IPM[C])QEHR	2|1|1	1.16|0.97|1.38	0.0|NA|NA	1.17	0.20518	17.5368	4	3
Q99829	53	Q99829_53	CPNE1	CPNE1_HUMAN Copine-1 OS=Homo sapiens OX=9606 GN=CPNE1 PE=1 SV=1	NC(IPM[C])SSPEFSK C(IPM[C])SSPEFSK|NC(IPM[C])SSPEFSK C(IPM[C])SSPEFSK|NC(IPM[C])SSPEFSK C(IPM[C])SSPEFSK	11|10|9	1.21|1.1|1.2	0.16386|0.10541|0.14901	1.17	0.06083	5.19915	30	3
P51878	315	P51878_315	CASP5	CASP5_HUMAN Caspase-5 OS=Homo sapiens OX=9606 GN=CASP5 PE=1 SV=3	VIIVQAC(IPM[C])R|VIIVQAC(IPM[C])R|	2|3|	1.16|1.18|	0.07071|0.12503|	1.17	0.01414	1.20855	5	2
Q6R327	1631	Q6R327_1631	RICTOR	RICTR_HUMAN Rapamycin-insensitive companion of mTOR OS=Homo sapiens OX=9606 GN=RICTOR PE=1 SV=1	C(IPM[C])HETGLLTIK|C(IPM[C])HETGLLTIK|C(IPM[C])HETGLLTIK	3|1|1	1.17|1.0|1.34	0.12503|NA|NA	1.17	0.17	14.5299	5	3
Q14684	583	Q14684_583	RRP1B	RRP1B_HUMAN Ribosomal RNA processing protein 1 homolog B OS=Homo sapiens OX=9606 GN=RRP1B PE=1 SV=3	AGPGSLELC(IPM[C])GLPSQK|AGPGSLELC(IPM[C])GLPSQK|AGPGSLELC(IPM[C])GLPSQK	3|3|5	1.14|1.16|1.21	0.07937|0.15044|0.1033	1.17	0.03606	3.08205	11	3
Q9Y446	569	Q9Y446_569	PKP3	PKP3_HUMAN Plakophilin-3 OS=Homo sapiens OX=9606 GN=PKP3 PE=1 SV=1	DLAGAPPGEVVGC(IPM[C])FTPQSR|DLAGAPPGEVVGC(IPM[C])FTPQSR|	1|1|	1.24|1.1|	NA|NA|	1.17	0.09899	8.46068	2	2
Q15723	470	Q15723_470	ELF2	ELF2_HUMAN ETS-related transcription factor Elf-2 OS=Homo sapiens OX=9606 GN=ELF2 PE=1 SV=2	IITIPATQLAQC(IPM[C])QLQTK||IITIPATQLAQC(IPM[C])QLQTK	1||3	1.3||1.04	NA||0.18193	1.17	0.18385	15.7137	4	2
P49454	2319	P49454_2319	CENPF	CENPF_HUMAN Centromere protein F OS=Homo sapiens OX=9606 GN=CENPF PE=1 SV=3	QLC(IPM[C])VLQQLK|QLC(IPM[C])VLQQLK|QLC(IPM[C])VLQQLK	2|2|1	1.16|1.1|1.25	0.05657|0.16971|NA	1.17	0.0755	6.45299	5	3
P53007	262	P53007_262	SLC25A1	TXTP_HUMAN Tricarboxylate transport protein, mitochondrial OS=Homo sapiens OX=9606 GN=SLC25A1 PE=1 SV=2	NTWDC(IPM[C])GLQILK|NTWDC(IPM[C])GLQILK|NTWDC(IPM[C])GLQILK	7|9|9	1.18|1.15|1.18	0.18091|0.06185|0.13205	1.17	0.01732	1.48034	25	3
Q7L2J0	244	Q7L2J0_244	MEPCE	MEPCE_HUMAN 7SK snRNA methylphosphate capping enzyme OS=Homo sapiens OX=9606 GN=MEPCE PE=1 SV=1	DITDPLSLNTC(IPM[C])TDEGHVVLASPLK|DITDPLSLNTC(IPM[C])TDEGHVVLASPLK|DITDPLSLNTC(IPM[C])TDEGHVVLASPLK	3|1|1	1.16|1.37|0.98	0.20785|NA|NA	1.17	0.19519	16.6829	5	3
P83436	419	P83436_419	COG7	COG7_HUMAN Conserved oligomeric Golgi complex subunit 7 OS=Homo sapiens OX=9606 GN=COG7 PE=1 SV=1	FTNGLGTC(IPM[C])GLLSALK|FTNGLGTC(IPM[C])GLLSALK|FTNGLGTC(IPM[C])GLLSALK	1|5|7	1.1|1.32|1.09	NA|0.0712|0.1194	1.17	0.13	11.1111	13	3
Q6KC79	1971	Q6KC79_1971	NIPBL	NIPBL_HUMAN Nipped-B-like protein OS=Homo sapiens OX=9606 GN=NIPBL PE=1 SV=2	AC(IPM[C])TQLVDNLVEHILK|AC(IPM[C])TQLVDNLVEHILK|	1|1|	1.12|1.22|	NA|NA|	1.17	0.07071	6.04359	2	2
Q15005	26	Q15005_26	SPCS2	SPCS2_HUMAN Signal peptidase complex subunit 2 OS=Homo sapiens OX=9606 GN=SPCS2 PE=1 SV=3	SGGSGGCSGAGGASNC(IPM[C])GTGSGR|SGGSGGCSGAGGASNC(IPM[C])GTGSGR|SGGSGGCSGAGGASNC(IPM[C])GTGSGR	1|1|4	1.02|1.3|1.195	NA|NA|0.3326	1.17167	0.14145	12.0725	6	3
P16615	560	P16615_560	ATP2A2	AT2A2_HUMAN Sarcoplasmic/endoplasmic reticulum calcium ATPase 2 OS=Homo sapiens OX=9606 GN=ATP2A2 PE=1 SV=1	C(IPM[C])LALATHDNPLR|C(IPM[C])LALATHDNPLR|C(IPM[C])LALATHDNPLR	1|4|4	1.26|1.195|1.06	NA|0.08421|0.11177	1.17167	0.10202	8.70723	9	3
Q9NZN5	784	Q9NZN5_784	ARHGEF12	ARHGC_HUMAN Rho guanine nucleotide exchange factor 12 OS=Homo sapiens OX=9606 GN=ARHGEF12 PE=1 SV=1	EVLLGLKPC(IPM[C])EIK|EVLLGLKPC(IPM[C])EIK|EVLLGLKPC(IPM[C])EIK	1|2|1	1.19|1.005|1.32	NA|0.28991|NA	1.17167	0.1583	13.5106	4	3
P54136	34	P54136_34	RARS1	SYRC_HUMAN Arginine--tRNA ligase, cytoplasmic OS=Homo sapiens OX=9606 GN=RARS1 PE=1 SV=2	NCGC(IPM[C])LGASPNLEQLQEENLK|NCGC(IPM[C])LGASPNLEQLQEENLK|NCGC(IPM[C])LGASPNLEQLQEENLK	4|3|4	1.205|1.15|1.16	0.22202|0.11015|0.09878	1.17167	0.0293	2.5007	11	3
Q9Y490	1353	Q9Y490_1353	TLN1	TLN1_HUMAN Talin-1 OS=Homo sapiens OX=9606 GN=TLN1 PE=1 SV=3	AVTDSINQLITMC(IPM[C])TQQAPGQK|AVTDSINQLITMC(IPM[C])TQQAPGQK|AVTDSINQLITMC(IPM[C])TQQAPGQK	4|3|6	1.045|1.37|1.1	0.33907|0.06083|0.15065	1.17167	0.17395	14.8463	13	3
O43175	369	O43175_369	PHGDH	SERA_HUMAN D-3-phosphoglycerate dehydrogenase OS=Homo sapiens OX=9606 GN=PHGDH PE=1 SV=4	NAGNC(IPM[C])LSPAVIVGLLK|NAGNC(IPM[C])LSPAVIVGLLK|NAGNC(IPM[C])LSPAVIVGLLK	6|6|9	1.185|1.18|1.15	0.03189|0.09304|0.13693	1.17167	0.01893	1.61564	21	3
Q8IXT5	919	Q8IXT5_919	RBM12B	RB12B_HUMAN RNA-binding protein 12B OS=Homo sapiens OX=9606 GN=RBM12B PE=1 SV=2	INC(IPM[C])GSGR|INC(IPM[C])GSGR|	2|1|	1.135|1.21|	0.0495|NA|	1.1725	0.05303	4.52281	3	2
P40818	748	P40818_748	USP8	UBP8_HUMAN Ubiquitin carboxyl-terminal hydrolase 8 OS=Homo sapiens OX=9606 GN=USP8 PE=1 SV=1	ENKPTC(IPM[C])YPK|ENKPTC(IPM[C])YPK|ENKPTC(IPM[C])YPK	1|1|1	1.16|1.33|1.03	NA|NA|NA	1.17333	0.15044	12.8216	3	3
P45880	47	P45880_47	VDAC2	VDAC2_HUMAN Voltage-dependent anion-selective channel protein 2 OS=Homo sapiens OX=9606 GN=VDAC2 PE=1 SV=2	SC(IPM[C])SGVEFSTSGSSNTDTGK C(IPM[C])SGVEFSTSGSSNTDTGK|SC(IPM[C])SGVEFSTSGSSNTDTGK C(IPM[C])SGVEFSTSGSSNTDTGK|SC(IPM[C])SGVEFSTSGSSNTDTGK C(IPM[C])SGVEFSTSGSSNTDTGK	41|34|41	1.18|1.15|1.19	0.26176|0.16389|0.20378	1.17333	0.02082	1.77444	116	3
P36956	656	P36956_656	SREBF1	SRBP1_HUMAN Sterol regulatory element-binding protein 1 OS=Homo sapiens OX=9606 GN=SREBF1 PE=1 SV=2	AGGLQQDC(IPM[C])ALR|AGGLQQDC(IPM[C])ALR|AGGLQQDC(IPM[C])ALR	3|2|1	1.32|1.12|1.08	0.42036|0.0|NA	1.17333	0.12858	10.9586	6	3
Q9BTE3	325	Q9BTE3_325	MCMBP	MCMBP_HUMAN Mini-chromosome maintenance complex-binding protein OS=Homo sapiens OX=9606 GN=MCMBP PE=1 SV=2	LQHINPLLPAC(IPM[C])LNK|LQHINPLLPAC(IPM[C])LNK|LQHINPLLPAC(IPM[C])LNK	15|17|11	1.19|1.15|1.18	0.0997|0.07758|0.14362	1.17333	0.02082	1.77444	43	3
O15541	15	O15541_15	RNF113A	R113A_HUMAN E3 ubiquitin-protein ligase RNF113A OS=Homo sapiens OX=9606 GN=RNF113A PE=1 SV=1	AVDQVC(IPM[C])TFLFK|AVDQVC(IPM[C])TFLFK|VDQVC(IPM[C])TFLFK AVDQVC(IPM[C])TFLFK	4|4|3	1.245|1.045|1.23	0.14361|0.115|0.25482	1.17333	0.11139	9.49349	11	3
P10321	25	P10321_25	HLA-C	HLAC_HUMAN HLA class I histocompatibility antigen, C alpha chain OS=Homo sapiens OX=9606 GN=HLA-C PE=1 SV=3	C(IPM[C])SHSMR|C(IPM[C])SHSMR|C(IPM[C])SHSMR	1|1|1	1.16|1.03|1.33	NA|NA|NA	1.17333	0.15044	12.8216	3	3
O60318	981	O60318_981	MCM3AP	GANP_HUMAN Germinal-center associated nuclear protein OS=Homo sapiens OX=9606 GN=MCM3AP PE=1 SV=2	HTPVC(IPM[C])SFNSQNK||HTPVC(IPM[C])SFNSQNK	1||1	1.41||0.94	NA||NA	1.175	0.33234	28.2843	2	2
O14980	164	O14980_164	XPO1	XPO1_HUMAN Exportin-1 OS=Homo sapiens OX=9606 GN=XPO1 PE=1 SV=1	TSESLC(IPM[C])QNNMVILK|TSESLC(IPM[C])QNNMVILK|TSESLC(IPM[C])QNNMVILK	9|7|10	1.15|1.14|1.235	0.14577|0.06626|0.25578	1.175	0.0522	4.44255	26	3
P15880	229	P15880_229	RPS2	RS2_HUMAN 40S ribosomal protein S2 OS=Homo sapiens OX=9606 GN=RPS2 PE=1 SV=2	GC(IPM[C])TATLGNFAK|GC(IPM[C])TATLGNFAK|GC(IPM[C])TATLGNFAK	3|6|2	1.14|1.24|1.145	0.02887|0.68041|0.0495	1.175	0.05635	4.79574	11	3
P49411	222	P49411_222	TUFM	EFTU_HUMAN Elongation factor Tu, mitochondrial OS=Homo sapiens OX=9606 GN=TUFM PE=1 SV=2	GEETPVIVGSALC(IPM[C])ALEGR|GEETPVIVGSALC(IPM[C])ALEGR|GEETPVIVGSALC(IPM[C])ALEGR	2|5|7	1.075|1.29|1.16	0.13435|0.32714|0.0508	1.175	0.10828	9.21532	14	3
P62979	149	P62979_149	RPS27A	RS27A_HUMAN Ubiquitin-40S ribosomal protein S27a OS=Homo sapiens OX=9606 GN=RPS27A PE=1 SV=2	|CCLTYC(IPM[C])FNKPEDK|CCLTYC(IPM[C])FNKPEDK	|1|1	|1.06|1.29	|NA|NA	1.175	0.16263	13.8409	2	2
Q9BTC0	1665	Q9BTC0_1665	DIDO1	DIDO1_HUMAN Death-inducer obliterator 1 OS=Homo sapiens OX=9606 GN=DIDO1 PE=1 SV=5	|VLLPTPPC(IPM[C])GALQPGFPLQHDGER|VLLPTPPC(IPM[C])GALQPGFPLQHDGER	|1|4	|1.26|1.09	|NA|0.05439	1.175	0.12021	10.2306	5	2
Q15527	93	Q15527_93	SURF2	SURF2_HUMAN Surfeit locus protein 2 OS=Homo sapiens OX=9606 GN=SURF2 PE=1 SV=3	C(IPM[C])PEHVLR|C(IPM[C])PEHVLR|C(IPM[C])PEHVLR	1|1|3	1.09|1.06|1.38	NA|NA|0.23643	1.17667	0.17673	15.0195	5	3
O00291	249	O00291_249	HIP1	HIP1_HUMAN Huntingtin-interacting protein 1 OS=Homo sapiens OX=9606 GN=HIP1 PE=1 SV=5	LHSC(IPM[C])LPADTLQGHR|LHSC(IPM[C])LPADTLQGHR|LHSC(IPM[C])LPADTLQGHR	5|3|4	1.15|1.15|1.23	0.1033|0.15588|0.06131	1.17667	0.04619	3.92548	12	3
Q96EB1	218	Q96EB1_218	ELP4	ELP4_HUMAN Elongator complex protein 4 OS=Homo sapiens OX=9606 GN=ELP4 PE=1 SV=2	VEPC(IPM[C])SLTPGYTK|VEPC(IPM[C])SLTPGYTK|VEPC(IPM[C])SLTPGYTK	4|6|6	1.195|1.17|1.165	0.01893|0.30865|0.16848	1.17667	0.01607	1.36572	16	3
Q14160	1612	Q14160_1612	SCRIB	SCRIB_HUMAN Protein scribble homolog OS=Homo sapiens OX=9606 GN=SCRIB PE=1 SV=4	PSPGAVGPEDVALC(IPM[C])SSR|PSPGAVGPEDVALC(IPM[C])SSR|PSPGAVGPEDVALC(IPM[C])SSR	1|5|5	1.12|1.12|1.29	NA|0.14446|0.16355	1.17667	0.09815	8.34134	11	3
Q9NX61	33	Q9NX61_33	TMEM161A	T161A_HUMAN Transmembrane protein 161A OS=Homo sapiens OX=9606 GN=TMEM161A PE=1 SV=1	LC(IPM[C])NGSLFR|LC(IPM[C])NGSLFR|LC(IPM[C])NGSLFR	1|1|1	0.94|1.04|1.55	NA|NA|NA	1.17667	0.32716	27.8039	3	3
Q9Y512	457	Q9Y512_457	SAMM50	SAM50_HUMAN Sorting and assembly machinery component 50 homolog OS=Homo sapiens OX=9606 GN=SAMM50 PE=1 SV=3	IC(IPM[C])DGVQFGAGIR|IC(IPM[C])DGVQFGAGIR|IC(IPM[C])DGVQFGAGIR	4|9|7	1.23|1.18|1.12	0.06076|0.06016|0.18133	1.17667	0.05508	4.68101	20	3
Q9BRU9	207	Q9BRU9_207	UTP23	UTP23_HUMAN rRNA-processing protein UTP23 homolog OS=Homo sapiens OX=9606 GN=UTP23 PE=1 SV=2	ISGPNPLSC(IPM[C])LK|ISGPNPLSC(IPM[C])LK|ISGPNPLSC(IPM[C])LK	3|5|3	1.09|1.13|1.31	0.22591|0.13664|0.08386	1.17667	0.11719	9.95946	11	3
Q08945	200	Q08945_200	SSRP1	SSRP1_HUMAN FACT complex subunit SSRP1 OS=Homo sapiens OX=9606 GN=SSRP1 PE=1 SV=1	ADVIQATGDAIC(IPM[C])IFR|ADVIQATGDAIC(IPM[C])IFR|ADVIQATGDAIC(IPM[C])IFR	1|1|1	1.03|1.1|1.4	NA|NA|NA	1.17667	0.19655	16.7039	3	3
P46013	3199	P46013_3199	MKI67	KI67_HUMAN Proliferation marker protein Ki-67 OS=Homo sapiens OX=9606 GN=MKI67 PE=1 SV=2	GEAGNSDSMC(IPM[C])LR|GEAGNSDSMC(IPM[C])LR|	2|1|	1.375|0.98|	0.23335|NA|	1.1775	0.27931	23.7206	3	2
Q9UI10	69	Q9UI10_69	EIF2B4	EI2BD_HUMAN Translation initiation factor eIF-2B subunit delta OS=Homo sapiens OX=9606 GN=EIF2B4 PE=1 SV=2	|GAEPETGSAVSAAQC(IPM[C])QVGPTR|GAEPETGSAVSAAQC(IPM[C])QVGPTR	|2|2	|1.225|1.13	|0.38891|0.38184	1.1775	0.06718	5.70531	4	2
P20290	22	P20290_22	BTF3	BTF3_HUMAN Transcription factor BTF3 OS=Homo sapiens OX=9606 GN=BTF3 PE=1 SV=1	GGC(IPM[C])PGGEATLSQPPPR|GGC(IPM[C])PGGEATLSQPPPR|GGC(IPM[C])PGGEATLSQPPPR	10|8|8	1.095|1.19|1.25	0.25627|0.09254|0.16122	1.17833	0.07816	6.63312	26	3
Q86Y79	20	Q86Y79_20	PTRH1	PTH_HUMAN Probable peptidyl-tRNA hydrolase OS=Homo sapiens OX=9606 GN=PTRH1 PE=1 SV=1	C(IPM[C])VLEPRPPGK|C(IPM[C])VLEPRPPGK|C(IPM[C])VLEPRPPGK	1|2|1	0.92|1.315|1.3	NA|0.38891|NA	1.17833	0.22385	18.9972	4	3
Q96HN2	353	Q96HN2_353	AHCYL2	SAHH3_HUMAN Adenosylhomocysteinase 3 OS=Homo sapiens OX=9606 GN=AHCYL2 PE=1 SV=1	LC(IPM[C])VPAMNVNDSVTK|LC(IPM[C])VPAMNVNDSVTK|LC(IPM[C])VPAMNVNDSVTK	3|4|5	1.12|1.375|1.04	0.21127|0.11676|0.15595	1.17833	0.17495	14.8473	12	3
P12268	140	P12268_140	IMPDH2	IMDH2_HUMAN Inosine-5'-monophosphate dehydrogenase 2 OS=Homo sapiens OX=9606 GN=IMPDH2 PE=1 SV=2	HGFC(IPM[C])GIPITDTGR|HGFC(IPM[C])GIPITDTGR|HGFC(IPM[C])GIPITDTGR	17|18|25	1.2|1.155|1.18	0.03707|0.10363|0.10071	1.17833	0.02255	1.91373	60	3
Q8N961	361	Q8N961_361	ABTB2	ABTB2_HUMAN Ankyrin repeat and BTB/POZ domain-containing protein 2 OS=Homo sapiens OX=9606 GN=ABTB2 PE=2 SV=2	HPLC(IPM[C])PGASPAR|HPLC(IPM[C])PGASPAR|HPLC(IPM[C])PGASPAR	5|8|6	1.12|1.14|1.28	0.12538|0.16651|0.12906	1.18	0.08718	7.38814	19	3
Q9UQ35	785	Q9UQ35_785	SRRM2	SRRM2_HUMAN Serine/arginine repetitive matrix protein 2 OS=Homo sapiens OX=9606 GN=SRRM2 PE=1 SV=2	SLSGSSPC(IPM[C])PK|SLSGSSPC(IPM[C])PK|SLSGSSPC(IPM[C])PK	8|6|5	1.21|1.16|1.17	0.40631|0.49278|0.0531	1.18	0.02646	2.24237	19	3
Q6NXR4	339	Q6NXR4_339	TTI2	TTI2_HUMAN TELO2-interacting protein 2 OS=Homo sapiens OX=9606 GN=TTI2 PE=1 SV=1	PTTHC(IPM[C])DEVLR|PTTHC(IPM[C])DEVLR|PTTHC(IPM[C])DEVLR	1|1|3	0.92|1.11|1.51	NA|NA|0.0	1.18	0.30116	25.522	5	3
P49458	39	P49458_39	SRP9	SRP09_HUMAN Signal recognition particle 9 kDa protein OS=Homo sapiens OX=9606 GN=SRP9 PE=1 SV=2	SDGNLC(IPM[C])VK||HSDGNLC(IPM[C])VK	1||1	1.28||1.08	NA||NA	1.18	0.14142	11.9847	2	2
P36969	93	P36969_93	GPX4	GPX4_HUMAN Phospholipid hydroperoxide glutathione peroxidase OS=Homo sapiens OX=9606 GN=GPX4 PE=1 SV=3	YAEC(IPM[C])GLR|YAEC(IPM[C])GLR|YAEC(IPM[C])GLR	3|4|2	1.34|1.085|1.115	0.14364|0.13379|0.00707	1.18	0.13937	11.811	9	3
Q07065	100	Q07065_100	CKAP4	CKAP4_HUMAN Cytoskeleton-associated protein 4 OS=Homo sapiens OX=9606 GN=CKAP4 PE=1 SV=2	SSSSSSASAAAAAAAASSSASC(IPM[C])SR|SSSSSSASAAAAAAAASSSASC(IPM[C])SR|SSSSSSASAAAAAAAASSSASC(IPM[C])SR	7|10|10	1.28|1.105|1.155	0.15847|0.14684|0.15917	1.18	0.09014	7.63898	27	3
Q9NRP0	14	Q9NRP0_14	OSTC	OSTC_HUMAN Oligosaccharyltransferase complex subunit OSTC OS=Homo sapiens OX=9606 GN=OSTC PE=1 SV=1	VLEC(IPM[C])PNLK LVLEC(IPM[C])PNLK FLVLEC(IPM[C])PNLK PFLVLEC(IPM[C])PNLK VPFLVLEC(IPM[C])PNLK|VLEC(IPM[C])PNLK LVLEC(IPM[C])PNLK FLVLEC(IPM[C])PNLK PFLVLEC(IPM[C])PNLK VPFLVLEC(IPM[C])PNLK|VLEC(IPM[C])PNLK LVLEC(IPM[C])PNLK FLVLEC(IPM[C])PNLK PFLVLEC(IPM[C])PNLK VPFLVLEC(IPM[C])PNLK	40|43|41	1.19|1.17|1.18	0.13606|0.12724|0.17268	1.18	0.01	0.847458	124	3
P21580	54	P21580_54	TNFAIP3	TNAP3_HUMAN Tumor necrosis factor alpha-induced protein 3 OS=Homo sapiens OX=9606 GN=TNFAIP3 PE=1 SV=1	C(IPM[C])QFCPQFR||TC(IPM[C])QFCPQFR	1||1	1.02||1.34	NA||NA	1.18	0.22627	19.1754	2	2
A4D2B8	129	A4D2B8_129	PMS2P1	PM2P1_HUMAN Putative postmeiotic segregation increased 2-like protein 1 OS=Homo sapiens OX=9606 GN=PMS2P1 PE=5 SV=1	C(IPM[C])ALIGPGSLTSR|C(IPM[C])ALIGPGSLTSR|	1|1|	1.05|1.31|	NA|NA|	1.18	0.18385	15.5805	2	2
O95163	213	O95163_213	ELP1	ELP1_HUMAN Elongator complex protein 1 OS=Homo sapiens OX=9606 GN=ELP1 PE=1 SV=3	GDGQFFAVSVVC(IPM[C])PETGAR||GDGQFFAVSVVC(IPM[C])PETGAR	1||1	1.23||1.13	NA||NA	1.18	0.07071	5.99237	2	2
P46734	305	P46734_305	MAP2K3	MP2K3_HUMAN Dual specificity mitogen-activated protein kinase kinase 3 OS=Homo sapiens OX=9606 GN=MAP2K3 PE=1 SV=2	FSPEFVDFTAQC(IPM[C])LR||FSPEFVDFTAQC(IPM[C])LR	1||5	1.15||1.21	NA||0.33593	1.18	0.04243	3.59576	6	2
Q5VTE0	234	Q5VTE0_234	EEF1A1P5	EF1A3_HUMAN Putative elongation factor 1-alpha-like 3 OS=Homo sapiens OX=9606 GN=EEF1A1P5 PE=5 SV=1	KDGNASGTTLLEALDC(IPM[C])ILPPTRPTDKPLR KDGNASGTTLLEALDC(IPM[C])ILPPTRPTDK DGNASGTTLLEALDC(IPM[C])ILPPTRPTDKPLR DGNASGTTLLEALDC(IPM[C])ILPPTRPTDK|KDGNASGTTLLEALDC(IPM[C])ILPPTRPTDK DGNASGTTLLEALDC(IPM[C])ILPPTRPTDKPLR|KDGNASGTTLLEALDC(IPM[C])ILPPTRPTDK DGNASGTTLLEALDC(IPM[C])ILPPTRPTDKPLR DGNASGTTLLEALDC(IPM[C])ILPPTRPTDK	5|10|9	1.16|1.32|1.06	0.28943|0.17052|0.38326	1.18	0.13115	11.1144	24	3
Q8TB03	12	Q8TB03_12	CXorf38	CX038_HUMAN Uncharacterized protein CXorf38 OS=Homo sapiens OX=9606 GN=CXorf38 PE=1 SV=1	|LNC(IPM[C])AEYK|LNC(IPM[C])AEYK	|1|2	|1.2|1.16	|NA|0.0	1.18	0.02828	2.39661	3	2
Q86W50	432	Q86W50_432	METTL16	MET16_HUMAN RNA N6-adenosine-methyltransferase METTL16 OS=Homo sapiens OX=9606 GN=METTL16 PE=1 SV=2	|TPC(IPM[C])GPALR|TPC(IPM[C])GPALR	|1|1	|0.99|1.37	|NA|NA	1.18	0.2687	22.7712	2	2
P19838	61	P19838_61	NFKB1	NFKB1_HUMAN Nuclear factor NF-kappa-B p105 subunit OS=Homo sapiens OX=9606 GN=NFKB1 PE=1 SV=2	|YVC(IPM[C])EGPSHGGLPGASSEK|YVC(IPM[C])EGPSHGGLPGASSEK	|1|1	|1.08|1.28	|NA|NA	1.18	0.14142	11.9847	2	2
O75694	974	O75694_974	NUP155	NU155_HUMAN Nuclear pore complex protein Nup155 OS=Homo sapiens OX=9606 GN=NUP155 PE=1 SV=1	|C(IPM[C])ITDTLQELVNQSK|C(IPM[C])ITDTLQELVNQSK	|2|3	|1.37|0.99	|0.55154|0.3061	1.18	0.2687	22.7712	5	2
P49915	456	P49915_456	GMPS	GUAA_HUMAN GMP synthase [glutamine-hydrolyzing] OS=Homo sapiens OX=9606 GN=GMPS PE=1 SV=1	VICAEEPYIC(IPM[C])K|VICAEEPYIC(IPM[C])K|VICAEEPYIC(IPM[C])K	4|3|4	1.115|1.1|1.33	0.075|0.09539|0.05477	1.18167	0.12868	10.8897	11	3
Q15366	109	Q15366_109	PCBP2	PCBP2_HUMAN Poly(rC)-binding protein 2 OS=Homo sapiens OX=9606 GN=PCBP2 PE=1 SV=1	LVVPASQC(IPM[C])GSLIGK|LVVPASQC(IPM[C])GSLIGK|LVVPASQC(IPM[C])GSLIGK	2|3|4	1.115|1.27|1.16	0.19092|0.02309|0.1036	1.18167	0.07974	6.74808	9	3
Q92598	34	Q92598_34	HSPH1	HS105_HUMAN Heat shock protein 105 kDa OS=Homo sapiens OX=9606 GN=HSPH1 PE=1 SV=1	C(IPM[C])TPSVISFGSK|C(IPM[C])TPSVISFGSK|C(IPM[C])TPSVISFGSK	2|1|2	1.13|1.18|1.235	0.02828|NA|0.03536	1.18167	0.05252	4.44456	5	3
P12235	160	P12235_160	SLC25A4	ADT1_HUMAN ADP/ATP translocase 1 OS=Homo sapiens OX=9606 GN=SLC25A4 PE=1 SV=4	EFHGLGDC(IPM[C])IIK|EFHGLGDC(IPM[C])IIK|EFHGLGDC(IPM[C])IIK	1|1|2	0.85|1.7|0.995	NA|NA|0.26163	1.18167	0.45471	38.4803	4	3
Q15751	56	Q15751_56	HERC1	HERC1_HUMAN Probable E3 ubiquitin-protein ligase HERC1 OS=Homo sapiens OX=9606 GN=HERC1 PE=1 SV=2	EVVPLPQQVLC(IPM[C])LK|EVVPLPQQVLC(IPM[C])LK|EVVPLPQQVLC(IPM[C])LK	3|4|4	1.25|1.23|1.065	0.24542|0.32388|0.15384	1.18167	0.10153	8.59208	11	3
P54136	369	P54136_369	RARS1	SYRC_HUMAN Arginine--tRNA ligase, cytoplasmic OS=Homo sapiens OX=9606 GN=RARS1 PE=1 SV=2	IVFVPGC(IPM[C])SIPLTIVK||IVFVPGC(IPM[C])SIPLTIVK	5||4	1.24||1.125	0.15421||0.08583	1.1825	0.08132	6.87696	9	2
Q9H0C8	325	Q9H0C8_325	ILKAP	ILKAP_HUMAN Integrin-linked kinase-associated serine/threonine phosphatase 2C OS=Homo sapiens OX=9606 GN=ILKAP PE=1 SV=1	FILLAC(IPM[C])DGLFK|FILLAC(IPM[C])DGLFK|	2|1|	1.285|1.08|	0.09192|NA|	1.1825	0.14496	12.2588	3	2
Q04206	105	Q04206_105	RELA	TF65_HUMAN Transcription factor p65 OS=Homo sapiens OX=9606 GN=RELA PE=1 SV=2	|DGFYEAELC(IPM[C])PDR|DGFYEAELC(IPM[C])PDR	|4|3	|1.015|1.35	|0.32218|0.21071	1.1825	0.23688	20.0321	7	2
Q6P996	425	Q6P996_425	PDXDC1	PDXD1_HUMAN Pyridoxal-dependent decarboxylase domain-containing protein 1 OS=Homo sapiens OX=9606 GN=PDXDC1 PE=1 SV=2	HSC(IPM[C])DALNR|HSC(IPM[C])DALNR|HSC(IPM[C])DALNR	4|5|7	1.1|1.25|1.2	0.44003|0.51018|0.12884	1.18333	0.07638	6.45467	16	3
Q9H479	24	Q9H479_24	FN3K	FN3K_HUMAN Fructosamine-3-kinase OS=Homo sapiens OX=9606 GN=FN3K PE=1 SV=1	FGGPGAGC(IPM[C])ISEGR AFGGPGAGC(IPM[C])ISEGR|FGGPGAGC(IPM[C])ISEGR AFGGPGAGC(IPM[C])ISEGR|FGGPGAGC(IPM[C])ISEGR AFGGPGAGC(IPM[C])ISEGR	12|9|8	1.17|1.23|1.15	0.14209|0.12232|0.09094	1.18333	0.04163	3.51804	29	3
P07814	856	P07814_856	EPRS1	SYEP_HUMAN Bifunctional glutamate/proline--tRNA ligase OS=Homo sapiens OX=9606 GN=EPRS1 PE=1 SV=5	INEAVEC(IPM[C])LLSLK|INEAVEC(IPM[C])LLSLK|INEAVEC(IPM[C])LLSLK	5|3|3	1.11|1.12|1.32	0.10208|0.14224|0.08021	1.18333	0.11846	10.0107	11	3
Q6P4Q7	220	Q6P4Q7_220	CNNM4	CNNM4_HUMAN Metal transporter CNNM4 OS=Homo sapiens OX=9606 GN=CNNM4 PE=1 SV=3	IVQNC(IPM[C])GTEK|IVQNC(IPM[C])GTEK|	5|1|	1.21|1.16|	0.17349|NA|	1.185	0.03536	2.98397	6	2
Q9Y277	36	Q9Y277_36	VDAC3	VDAC3_HUMAN Voltage-dependent anion-selective channel protein 3 OS=Homo sapiens OX=9606 GN=VDAC3 PE=1 SV=1	SC(IPM[C])SGVEFSTSGHAYTDTGK|SC(IPM[C])SGVEFSTSGHAYTDTGK|SC(IPM[C])SGVEFSTSGHAYTDTGK	3|7|8	1.21|1.06|1.285	0.04583|0.20107|0.18911	1.185	0.11456	9.66751	18	3
Q9P2Y5	134	Q9P2Y5_134	UVRAG	UVRAG_HUMAN UV radiation resistance-associated gene protein OS=Homo sapiens OX=9606 GN=UVRAG PE=1 SV=1	VC(IPM[C])LDGLK||VC(IPM[C])LDGLK	1||1	1.16||1.21	NA||NA	1.185	0.03536	2.98397	2	2
Q92616	2255	Q92616_2255	GCN1	GCN1_HUMAN eIF-2-alpha kinase activator GCN1 OS=Homo sapiens OX=9606 GN=GCN1 PE=1 SV=6	GEHVPGFC(IPM[C])LPK|GEHVPGFC(IPM[C])LPK|GEHVPGFC(IPM[C])LPK	8|12|9	1.175|1.2|1.18	0.07918|0.1232|0.10902	1.185	0.01323	1.11646	29	3
P16615	344	P16615_344	ATP2A2	AT2A2_HUMAN Sarcoplasmic/endoplasmic reticulum calcium ATPase 2 OS=Homo sapiens OX=9606 GN=ATP2A2 PE=1 SV=1	SLPSVETLGC(IPM[C])TSVICSDK|SLPSVETLGC(IPM[C])TSVICSDK|SLPSVETLGC(IPM[C])TSVICSDK	7|9|6	1.14|1.31|1.105	0.12325|0.28611|0.25349	1.185	0.10966	9.25401	22	3
Q2NL82	126	Q2NL82_126	TSR1	TSR1_HUMAN Pre-rRNA-processing protein TSR1 homolog OS=Homo sapiens OX=9606 GN=TSR1 PE=1 SV=1	DTGTVHLNELGNTQNFMLLC(IPM[C])PR|DTGTVHLNELGNTQNFMLLC(IPM[C])PR|DTGTVHLNELGNTQNFMLLC(IPM[C])PR	10|10|7	1.19|1.165|1.2	0.40613|0.151|0.11731	1.185	0.01803	1.52152	27	3
Q15020	527	Q15020_527	SART3	SART3_HUMAN Squamous cell carcinoma antigen recognized by T-cells 3 OS=Homo sapiens OX=9606 GN=SART3 PE=1 SV=1	AHGDTQHC(IPM[C])R|AHGDTQHC(IPM[C])R|	1|1|	1.18|1.19|	NA|NA|	1.185	0.00707	0.596624	2	2
Q6P996	490	Q6P996_490	PDXDC1	PDXD1_HUMAN Pyridoxal-dependent decarboxylase domain-containing protein 1 OS=Homo sapiens OX=9606 GN=PDXDC1 PE=1 SV=2	|LPVLC(IPM[C])CTLQLR|LPVLC(IPM[C])CTLQLR	|1|1	|1.21|1.16	|NA|NA	1.185	0.03536	2.98397	2	2
P10398	597	P10398_597	ARAF	ARAF_HUMAN Serine/threonine-protein kinase A-Raf OS=Homo sapiens OX=9606 GN=ARAF PE=1 SV=2	|TQADELPAC(IPM[C])LLSAAR|TQADELPAC(IPM[C])LLSAAR	|1|3	|1.14|1.23	|NA|0.15588	1.185	0.06364	5.37046	4	2
P62241	182	P62241_182	RPS8	RS8_HUMAN 40S ribosomal protein S8 OS=Homo sapiens OX=9606 GN=RPS8 PE=1 SV=2	PGQC(IPM[C])GR|PGQC(IPM[C])GR|PGQC(IPM[C])GR	4|2|3	1.195|1.165|1.2	0.0238|0.00707|0.03055	1.18667	0.01893	1.59522	9	3
O15226	37	O15226_37	NKRF	NKRF_HUMAN NF-kappa-B-repressing factor OS=Homo sapiens OX=9606 GN=NKRF PE=1 SV=2	HLSTC(IPM[C])DGQNPPKK HLSTC(IPM[C])DGQNPPK|HLSTC(IPM[C])DGQNPPKK HLSTC(IPM[C])DGQNPPK|HLSTC(IPM[C])DGQNPPKK HLSTC(IPM[C])DGQNPPK	3|4|6	1.22|1.205|1.135	0.19732|0.18099|0.15616	1.18667	0.04537	3.8233	13	3
Q13155	23	Q13155_23	AIMP2	AIMP2_HUMAN Aminoacyl tRNA synthase complex-interacting multifunctional protein 2 OS=Homo sapiens OX=9606 GN=AIMP2 PE=1 SV=2	PTC(IPM[C])MYR VELPTC(IPM[C])MYR|PTC(IPM[C])MYR LPTC(IPM[C])MYR VELPTC(IPM[C])MYR|PTC(IPM[C])MYR ELPTC(IPM[C])MYR VELPTC(IPM[C])MYR	7|9|10	1.2|1.26|1.1	0.11112|0.26339|0.18268	1.18667	0.08083	6.8115	26	3
P78527	1335	P78527_1335	PRKDC	PRKDC_HUMAN DNA-dependent protein kinase catalytic subunit OS=Homo sapiens OX=9606 GN=PRKDC PE=1 SV=3	C(IPM[C])TVVVR|C(IPM[C])TVVVR|C(IPM[C])TVVVR	3|4|1	1.27|1.28|1.01	0.06658|0.17088|NA	1.18667	0.15308	12.9	8	3
P46013	226	P46013_226	MKI67	KI67_HUMAN Proliferation marker protein Ki-67 OS=Homo sapiens OX=9606 GN=MKI67 PE=1 SV=2	SVPTTQC(IPM[C])LDNSK|SVPTTQC(IPM[C])LDNSK|SVPTTQC(IPM[C])LDNSK	3|4|1	1.08|1.28|1.2	1.01614|0.1169|NA	1.18667	0.10066	8.48256	8	3
Q14247	246	Q14247_246	CTTN	SRC8_HUMAN Src substrate cortactin OS=Homo sapiens OX=9606 GN=CTTN PE=1 SV=2	C(IPM[C])ALGWDHQEK|C(IPM[C])ALGWDHQEK|C(IPM[C])ALGWDHQEK	9|6|11	1.15|1.28|1.13	0.15182|0.08262|0.10182	1.18667	0.08145	6.86374	26	3
P46013	2206	P46013_2206	MKI67	KI67_HUMAN Proliferation marker protein Ki-67 OS=Homo sapiens OX=9606 GN=MKI67 PE=1 SV=2	ELFQTPIC(IPM[C])TDKPTTHEK|ELFQTPIC(IPM[C])TDKPTTHEK|ELFQTPIC(IPM[C])TDKPTTHEK	1|1|1	1.46|1.25|0.85	NA|NA|NA	1.18667	0.30989	26.1143	3	3
O94885	1120	O94885_1120	SASH1	SASH1_HUMAN SAM and SH3 domain-containing protein 1 OS=Homo sapiens OX=9606 GN=SASH1 PE=1 SV=3	C(IPM[C])GIPEALVQR|C(IPM[C])GIPEALVQR|C(IPM[C])GIPEALVQR	1|1|2	1.05|1.5|1.01	NA|NA|0.02828	1.18667	0.27209	22.9289	4	3
Q14676	1742	Q14676_1742	MDC1	MDC1_HUMAN Mediator of DNA damage checkpoint protein 1 OS=Homo sapiens OX=9606 GN=MDC1 PE=1 SV=3	AAGNPGSLAAPIDHKPC(IPM[C])SAPLEPK||AAGNPGSLAAPIDHKPC(IPM[C])SAPLEPK	5||2	1.2||1.175	0.11992||0.26163	1.1875	0.01768	1.48884	7	2
Q8WXE1	682	Q8WXE1_682	ATRIP	ATRIP_HUMAN ATR-interacting protein OS=Homo sapiens OX=9606 GN=ATRIP PE=1 SV=1	LGVQSPLPPVTGSNCQC(IPM[C])NVEVVR|LGVQSPLPPVTGSNCQC(IPM[C])NVEVVR|	2|1|	1.225|1.15|	0.16263|NA|	1.1875	0.05303	4.46568	3	2
Q9BQB6	51	Q9BQB6_51	VKORC1	VKOR1_HUMAN Vitamin K epoxide reductase complex subunit 1 OS=Homo sapiens OX=9606 GN=VKORC1 PE=1 SV=1	DVGTAISC(IPM[C])SR CDVGTAISC(IPM[C])SR LCDVGTAISC(IPM[C])SR ALCDVGTAISC(IPM[C])SR|CDVGTAISC(IPM[C])SR LCDVGTAISC(IPM[C])SR ALCDVGTAISC(IPM[C])SR|DVGTAISC(IPM[C])SR CDVGTAISC(IPM[C])SR LCDVGTAISC(IPM[C])SR ALCDVGTAISC(IPM[C])SR	13|14|18	1.15|1.22|1.195	0.14338|0.24703|0.21095	1.18833	0.03547	2.98486	45	3
Q9UDY2	601	Q9UDY2_601	TJP2	ZO2_HUMAN Tight junction protein ZO-2 OS=Homo sapiens OX=9606 GN=TJP2 PE=1 SV=2	DILAC(IPM[C])GR|DILAC(IPM[C])GR|DILAC(IPM[C])GR	1|2|2	1.46|1.0|1.105	NA|0.0|0.13435	1.18833	0.24106	20.2856	5	3
P78527	223	P78527_223	PRKDC	PRKDC_HUMAN DNA-dependent protein kinase catalytic subunit OS=Homo sapiens OX=9606 GN=PRKDC PE=1 SV=3	LPVLAGC(IPM[C])LK|LPVLAGC(IPM[C])LK|LPVLAGC(IPM[C])LK	6|7|4	1.125|1.15|1.29	0.10443|0.16324|0.09605	1.18833	0.08893	7.48361	17	3
[truncated: 666 more rows]
