# Supplementary material for: Author Correction: Reaction-based fluorogenic probes for detecting protein cysteine oxidation in living cells
Source: Nat Commun. 2022 Nov 25;13:7274. doi: 10.1038/s41467-022-34953-8 (PMC9700698; doi:10.1038/s41467-022-34953-8)
Supplement: Supplementary file 3 — Supplementary Data 2 [file 41467_2022_34953_MOESM3_ESM.xlsx]

## Sheet: Sheet1
	Inhibitor	Primary target(s)	Fluorescence
		(as reported by Cayman Chemical)	fold-increase (F/Fo)
	WZ4003	NUAK1, NUAK2	0.5
	LY2606368	Chk1	0.54
	TAS 120	FGFR family	0.54
	U-0126	MEK1, MEK2	0.55
	URMC-099	LRRK2, MLKs	0.56
	Apatinib	VEGFR2	0.57
	LFM-A13	BTK	0.58
	Mps1-IN-1	Mps1	0.59
	AG-183	EGFR	0.62
	ARQ-092	PKB/Akt	0.62
	Olomoucine	CDKs	0.63
	BMS-5	LIMK1, LIMK2	0.64
	LOXO-195	Trk family	0.65
	5-Iodotubercidin	CK1, PKC, ERK2	0.66
	CAY10561	ERK2	0.66
	TGX-221	PI3K p110β	0.67
	Tilfrinib	BRK/PTK6	0.68
	TWS119	GSK3β	0.69
	Sphingosine Kinase Inhibitor 2	SPHK1	0.69
	UNC569	Axl family	0.7
	AG-825	ErbB2	0.7
	H-89 (hydrochloride)	Multi-kinase (PKA)	0.7
	CAY10574	Cdk9	0.71
	PI-103	DNA-PK, PI3K, mTOR	0.71
	AG-1478	EGFR	0.72
	AG-1296	PDGFR	0.72
	XMD16-5	TNK2	0.72
	CAY10578	CK2	0.73
	Lavendustin C	EGFR	0.73
	BGJ398	FGFR family	0.74
	AG-490	JAK2	0.75
	H-8 (hydrochloride)	PKA, PKG	0.75
	Erbstatin analog	EGFR	0.76
	SP 600125	JNKs	0.76
	LOXO-101	Trk family	0.76
	WHI-P131	JAK3	0.77
	PD 184161*	MEK1, MEK2	0.77
	FRAX597	PAK1, PAK2, PAK3	0.77
	SC-1	ERK1	0.78
	AG-370	PDGFR	0.78
	Nilotinib	Bcr-Abl	0.79
	SC-514	IKK2(IKKβ)	0.79
	PI3-Kinase α Inhibitor 2	PI3Kα	0.79
	(R)-Roscovitine	CDKs	0.8
	Leelamine	PDK	0.8
	Y-27632 (hydrochloride)	ROCK-I	0.8
	KW 2449	FLT3, ABL	0.81
	ML-9	Multi-kinase (MLCK, PKA, PKB, MAPK)	0.81
	CAY10571	p38α MAPK	0.81
	PIK-75 (hydrochloride)	PI3K p110α	0.81
	CAY10576	IKKε	0.82
	HA-1077 (hydrochloride)	ROCK-II	0.82
	AG-494	EGFR	0.83
	RG-13022	EGFR	0.83
	JNJ-10198409	PDGFR	0.83
	Sorafenib	Raf-1	0.83
	AZD 0156	ATM	0.84
	Staurosporine	PKC	0.84
	(S)-H-1152 (hydrochloride)	ROCK	0.84
	SB 202190	p38 MAPK	0.85
	Wortmannin	PI3K	0.85
	CAY10505	CK2	0.86
	PD 169316	p38 MAPK	0.86
	VE-822	ATR	0.88
	Kenpaullone	GSK3β and CDKs	0.91
	LDN-211904	EphB3	0.92
	AS-605240	PI3Kγ	0.99
	AZD 1208	PIMs	1.02
	RPI-1	RET	1.02
	AZ 3146	Mps1	1.38
	AZ191	DYRK1B	1.43
	GW 5074	Raf-1	1.48
	AP26113	ALK	1.51
	AS-703026	MEK1, MEK2	1.57
	MLCK Inhibitor Peptide 18	MLCK	1.61
	GSK1059615	PI3Kα	1.68
	Tie2 Kinase Inhibitor	Tie2	1.7
	ZM 447439	Aurora B	1.79
	(S)-Glycyl-H-1152 (hydrochloride)	ROCK-II	1.79
	PF-562271 (besylate)	FAK	1.81
	D 4476	CK1	1.85
	NVP-TAE226	FAK, PYK2β	1.89
	GSK2334470	PDK1	1.89
	Chelerythrine (chloride)	PKC	1.91
	KN-62	CaMKII	1.96
	17β-hydroxy Wortmannin	PI3K	1.96
	BI-6727	PLKs	1.96
	SB 203580	p38 MAPK	1.97
	Indirubin-3’-monoxime	GSK3β	1.99
	BX-912	PDK1	2.02
	ABT-869	VEGFR family, PDGFR family	2.03
	PLX4032	B-RAF	2.04
	CAY10626	PI3Kα, mTOR	2.04
	BMS 345541 (trifluoroacetate salt)	IKKβ	2.05
	R406	Syk	2.06
	Afuresertib (hydrochloride)	PKB/Akt	2.07
	Syk Inhibitor II	Syk	2.07
	VX-702	p38 MAPK	2.08
	Vatalanib (hydrochloride)	VEGFR family	2.08
	AS-041164	PI3Kγ	2.1
	INK128	mTOR	2.11
	JNK Inhibitor XVI	JNKs	2.12
	Ruxolitinib	JAK1, JAK2	2.15
	TG003	CLK1, CLK4	2.16
	Dasatinib	Src	2.17
	Phthalazinone pyrazole	Aurora-A	2.19
	Crizotinib	c-Met, ALK	2.19
	PD 0325901*	MEK	2.19
	GNF-5	Bcr-Abl	2.2
	NU 6102	Cdk1, Cdk2	2.22
	PD 173074*	FGFR1	2.22
	CHIR99021	GSK3	2.23
	KRN 633	VEGFR family	2.23
	NVP-AEW541 (hydrochloride)	IGF-1R	2.27
	CRT0066101 (hydrochloride)	PKD	2.27
	AZD 7762	Chk1, Chk2	2.28
	Erlotinib	EGFR	2.29
	SB-431542 (hydrate)	ALK5	2.3
	SU 6668	Aurora B	2.3
	Imatinib (mesylate)	PDGFR, c-Kit	2.31
	KN-93	CaMKII	2.32
	Lck Inhibitor	LcK	2.35
	PP242	mTOR	2.37
	PP2	LYN, Fyn, HCK	2.39
	GNE-7915	LRRK2	2.43
	Doramapimod	p38 MAPK	2.46
	CAY10622	ROCK-I, ROCK-II	2.46
	LY364947	ALK5	2.47
	PF-06463922	ALK	2.49
	BI-D1870	RSKs	2.49
	3-Methyladenine	PI3K	2.5
	Torin 1	mTOR	2.52
	H-9 (hydrochloride)	PKG	2.53
	Bosutinib	c-Src, Abl	2.55
	BMS-777607	Met family, Axl family	2.57
	Necrostatin-1	RIP1	2.58
	AG-879	BMX	2.6
	Canertinib (hydrochloride)	EGFR	2.66
	Gö 6983	PKC	2.67
	CAY10621	SPHK1	2.67
	YM-201636	PIKfyve	2.71
	Bisindolylmaleimide I	PKC	2.83
	Sunitinib (malate)*	FLK1, PDGFRβ	2.99
	SMI-4a	PIMs	3.12
	BIO	GSK3, cdk	3.26
	Emodin	CK2	3.34
	SU6656	Yes	3.7
	BIBF 1120	Multi-kinase (VEGFR1(FLT1)/2(KDR)/3(FLT4), FGFR1/2/3, PDGFRa/b)	4.02
	PKC 412	Multi-kinase (PKCα/β/γ, Syk, Flk-1, Akt, PKA, c-Kit, c-Fgr, c-Src, FLT3, PDFRβ and VEGFR1/2)	4.58
	PHA-665752	c-Met	4.61
	CGP 57380	MNK1	4.87
	Bisindolylmaleimide V	S6K	5.09
	Bisindolylmaleimide IX (mesylate)	PKC, GSK3	5.6
	SB-216763	GSK3	9.7
	tBuOOH (2 mM)	-	7.1
